# Supplementary material for: Comparative Proteomics Analysis of Urine Reveals Down-Regulation of Acute Phase Response Signaling and LXR/RXR Activation Pathways in Prostate Cancer
Source: Proteomes. 2017 Dec 29;6(1):1. doi: 10.3390/proteomes6010001 (PMC5874760; doi:10.3390/proteomes6010001)
Supplement: Supplementary file 1 [file proteomes-06-00001-s001.zip]

Archive with 8 entries (7 files):
- proteomes-247986 supplementary 12.27/
- proteomes-247986 supplementary 12.27/Supplementary document 1.pdf
- proteomes-247986 supplementary 12.27/Supplementary document 2.pdf
- proteomes-247986 supplementary 12.27/Supplementary Table 1.xlsx
- proteomes-247986 supplementary 12.27/Supplementary Table 2.xlsx
- proteomes-247986 supplementary 12.27/Supplementary Table 3.xlsx
- proteomes-247986 supplementary 12.27/Supplementary Table 4.pdf
- proteomes-247986 supplementary 12.27/Supplementary Table 5.pdf
