# Supplementary material for: Comparative Proteomics Analysis of Urine Reveals Down-Regulation of Acute Phase Response Signaling and LXR/RXR Activation Pathways in Prostate Cancer
Source: Proteomes. 2017 Dec 29;6(1):1. doi: 10.3390/proteomes6010001 (PMC5874760; doi:10.3390/proteomes6010001)
Supplement: Supplementary file 1 [file proteomes-06-00001-s001.zip › proteomes-247986 supplementary 12.27/Supplementary Table 1.xlsx]

## Sheet: Patients data DIGE&LC-MSMS
Supplementary table 1: Age, gender and clinical information of patients included in the study together with their PSA levels, histology grading and tumor stage.
Sample No.	Sample Code	Group	Age	Diagnosis	Т	N	М	Stage	Gleason score	PSA (ng/ml)	2-D DIGE	LC-MS\MS
1	PC-22	PCa	74	Adenocarcinoma prostatae	T2c	Nx	Mx	IIB	6	8.26	●
2	PC-52	PCa	66	Adenocarcinoma prostatae	T2c	Nx	Mx	IIB	7	10	●	●
3	PC-88	PCa	67	Adenocarcinoma prostatae	T2c	Nx	Mx	IIC	7	7.43	●	●
4	PC-95	PCa	74	Adenocarcinoma prostatae	T2	Nx	Mx	IIB	9	8	●	●
5	PC-115	PCa	69	Adenocarcinoma prostatae	T2c	Nx	Mx	IIB	6	8.1	●	●
6	PC-133	PCa	61	Adenocarcinoma prostatae	T2c	Nx	Mx	IIB	6	4.3	●
7	PC-137	PCa	66	Adenocarcinoma prostatae	T2c	Nx	Mx	IIB	6	4.18	●	●
8	PC-147	PCa	81	Adenocarcinoma prostatae	T4	Nx	Mx	IV	8	8.67	●
9	PC-29	BPH	60	Benign prostate hyperplasia						8	●
10	PC-30	BPH	72	Benign prostate hyperplasia						6.44	●	●
11	PC-32	BPH	73	Benign prostate hyperplasia						9.31	●	●
12	PC-41	BPH	71	Benign prostate hyperplasia						7.4	●
13	PC-55	BPH	71	Benign prostate hyperplasia						4.5	●	●
14	PC-65	BPH	79	Benign prostate hyperplasia						8.2	●	●
15	PC-91	BPH	64	Benign prostate hyperplasia						4.4	●
16	PC-67	BPH	53	Benign prostate hyperplasia						6.2	●	●
17	BC-4	BC	75	Invasive low grade papillary urothelial carcinoma	Ta						●	●
18	BC-16	BC	57	Invasive low grade papillary urothelial carcinoma	Ta						●	●
19	BC-29	BC	67	Invasive low grade papillary urothelial carcinoma	Ta						●
20	BC-40	BC	63	Invasive low grade papillary urothelial carcinoma	Та						●	●
21	BC-49	BC	64	Invasive low grade papillary urothelial carcinoma	Ta						●
22	BC-51	BC	66	Invasive low grade papillary urothelial carcinoma	Ta						●	●
23	BC-61	BC	80	Invasive low grade papillary urothelial carcinoma	Ta						●
24	BC-66	BC	83	Invasive low grade papillary urothelial carcinoma	Ta						●	●
25	RC-1	RC	72	Clear cell renal cell carcinoma	T1b	Nx	Mx	I			●	●
26	RC-7	RC	60	Clear cell renal cell carcinoma	T2a	Nx	Mx	II			●	●
27	RC-8	RC	40	Clear cell renal cell carcinoma	T1b	Nx	Mx	I			●	●
28	RC-14	RC	64	Clear cell renal cell carcinoma	T1a	Nx	Mx	I			●	●
29	RC-15	RC	58	Clear cell renal cell carcinoma	T1b	Nx	Mx	I			●
30	RC-18	RC	74	Clear cell renal cell carcinoma	T2b	Nx	Mx	II			●	●
31	RC-21	RC	60	Clear cell renal cell carcinoma	T1b	Nx	Mx	I			●
32	RC-22	RC	61	Clear cell renal cell carcinoma	T1a	Nx	Mx	I			●
					2-D DIGE/MS				LC-MS/MS
					PCa	BPH	BC	RC	PCa	BPH	BC	RC
			Age	mean	69.75	67.875	69.375	61.125	68.4	69.6	68.8	62
				SD	6.27353	8.32273	9.02279	10.357	3.4	9.8	10.3	13.6
			PSA	mean	7.3675	6.80625			7.5	6.9
				SD	2.0679	1.7566			2.1	1.9
			Gleason	mean	6.875				7
				SD	1.12599				1.2
