# Supplementary material for: Comparative Proteomics Analysis of Urine Reveals Down-Regulation of Acute Phase Response Signaling and LXR/RXR Activation Pathways in Prostate Cancer
Source: Proteomes. 2017 Dec 29;6(1):1. doi: 10.3390/proteomes6010001 (PMC5874760; doi:10.3390/proteomes6010001)
Supplement: Supplementary file 1 [file proteomes-06-00001-s001.zip › proteomes-247986 supplementary 12.27/Supplementary Table 2.xlsx]

## Sheet: ALL
Accession	Description	Peptide count	Unique peptides	Confidence score	Anova (p)	Max fold change	Highest mean condition	Lowest mean condition	PC_52_18052016_04112016_5_ul_03	PC_52_18052016_04112016_5_ul_04	PC_88_18052016_22082016_5_ul_01	PC_88_18052016_22082016_5_ul_02	PC_95_18052016_25082016_1_5_ul_01	PC_95_18052016_25082016_1_5_ul_02	PC_115_18052016_25082016_2_4_ul_01	PC_115_18052016_25082016_2_4_ul_02	PC_137_18052016_04112016_3_5_ul_03	PC_137_18052016_04112016_3_5_ul_04	Mean PCa Normalized abundance	SD PCa Normalized abundance	CV PCa Normalized abundance	PC_30_18052016_26082016_1_4_ul_01	PC_30_18052016_26082016_1_4_ul_02	PC_32_18052016_04112016_2_6_ul_03	PC_32_18052016_04112016_2_6_ul_04	PC_55_18052016_26082016_3_1_ul_01	PC_55_18052016_26082016_3_1_ul_02	PC_65_18052016_29082016_1_1_01	PC_65_18052016_29082016_1_1_02	PC_67_18052016_04112016_3_4_03	PC_67_18052016_04112016_3_4_04	Mean BPH Normalized abundance	SD BPH Normalized abundance	CV BPH Normalized abundance	BC_4_18052016_04112016_2_5_03	BC_4_18052016_04112016_2_5_04	BC_16_18052016_29082016_1_6_01	BC_16_18052016_29082016_1_6_02	BC_40_18052016_31082016_1_8_01	BC_40_18052016_31082016_1_8_02	BC_51_18052016_31082016_1_1_01	BC_51_18052016_31082016_1_1_02	BC_66_18052016_31082016_2_9_01	BC_66_18052016_31082016_2_9_02	Mean BC Normalized abundance	SD BC Normalized abundance	CV BC Normalized abundance	RC_1_18052016_31082016_5_0_01	RC_1_18052016_31082016_5_0_02
P63267	Actin_ gamma-enteric smooth muscle OS=Homo sapiens GN=ACTG2 PE=1 SV=1	3	3	19.6286	0.0429336	1.78903	PCa	Rc	697075	827404	982295	1.11587e+06	992769	993808	780989	917131	1.0443e+06	1.15472e+06	950636	145964	0.153544	1.7936e+06	2.07896e+06	997563	959283	689144	641012	180580	183344	273257	269238	806598	670624	0.831422	817242	748833	383020	330375	671377	704794	670102	629909	327876	370604	565413	190240	0.336461	926842	523233
Q96PD5	N-acetylmuramoyl-L-alanine amidase OS=Homo sapiens GN=PGLYRP2 PE=1 SV=1	5	5	56.2804	0.00740602	2.1405	PCa	Rc	171911	246408	456823	379395	373041	313249	342134	366405	379152	385922	341444	80514.5	0.235806	386045	489655	330084	326955	162275	170203	101057	82707.8	172497	167323	238880	135038	0.565297	253638	219490	574026	509449	88150.3	149751	117893	101693	110394	108023	223251	176835	0.79209	206328	124498
Q8N6Q3	CD177 antigen OS=Homo sapiens GN=CD177 PE=1 SV=2	1	1	6.2506	0.0107442	2.57213	Bc	Rc	109955	110906	101800	93940.3	85010.9	118625	117270	91512.7	78848.9	93507	100138	13700	0.136812	162809	142562	91005.5	80337.2	104622	108638	173324	162979	71393.3	73442.4	117111	39802.9	0.339873	104340	91079.6	499241	458265	128827	147878	79209.6	85731.7	74450.6	52195.4	172122	164157	0.953725	57106.5	57437.3
P08571	Monocyte differentiation antigen CD14 OS=Homo sapiens GN=CD14 PE=1 SV=2	8	7	75.6401	8.87291e-10	2.69596	PCa	Bc	756786	769732	942672	848580	503364	612916	510013	533676	789007	880089	714684	162364	0.227184	312556	260739	477097	429737	339112	317391	567103	481470	441412	389509	401613	94727.5	0.235868	337075	299011	260190	238174	234534	237010	350409	302975	188422	203139	265094	55008.7	0.207507	417590	423789
P16070	CD44 antigen OS=Homo sapiens GN=CD44 PE=1 SV=3	6	6	49.3963	0.000282834	1.89956	Rc	BPH	505601	510029	494248	482996	261663	256531	403192	427891	472959	509985	432510	97973.1	0.226522	269780	258576	325436	303839	296612	302093	284465	278196	382842	404118	310596	47847.3	0.15405	250062	225809	1.00035e+06	898935	254055	271004	196802	210223	226945	201707	373589	305454	0.817621	624697	697352
P06870	Kallikrein-1 OS=Homo sapiens GN=KLK1 PE=1 SV=2	6	6	64.5894	0.000490245	2.36134	BPH	Bc	210242	183375	166894	174897	178355	194328	172920	203620	154314	84890.7	172384	35063.9	0.203406	113971	162498	506373	502444	178624	194774	174239	165698	614955	597102	321068	205419	0.6398	204041	171330	182815	175792	108166	94222.9	95478.7	92184.6	100124	135529	135968	43489.6	0.319851	338439	279507
P07858	Cathepsin B OS=Homo sapiens GN=CTSB PE=1 SV=3	3	2	19.0449	0.00587039	3.16443	Bc	PCa	12192.5	14698.5	11499.7	16141.2	6117.04	6493.06	7475.27	9638.63	34100	11706	13006.2	8124.56	0.624669	3577.43	145.916	100926	85124.4	2179.33	2152.8	524.139	358.546	46986	44144.5	28611.9	38621.9	1.34985	49029.3	47797	64576.9	106324	28980.5	25790	12111.1	17767.5	19787.3	39408.3	41157.2	28158.6	0.684171	23565.1	33966.2
P43652	Afamin OS=Homo sapiens GN=AFM PE=1 SV=1	6	5	48.3109	0.000855564	1.64617	PCa	Bc	91805.8	114843	129578	85962.3	135393	130378	115263	124459	172201	197769	129765	33793.8	0.260422	141495	115903	106553	109608	73636.6	70717	65931.5	56883.8	114209	106157	96109.4	27427.9	0.285382	115442	59272.3	49793.1	51409.5	72893	85219.5	90949.3	87775.4	99342.8	76187.4	78828.5	21209.9	0.269064	75838	63986.3
Q8NFZ8	Cell adhesion molecule 4 OS=Homo sapiens GN=CADM4 PE=1 SV=1	8	7	60.2991	0.00108927	2.25723	BPH	PCa	117294	112941	128615	94145.5	90107.1	88876.1	127387	126983	133872	106125	112634	17022.5	0.151131	163951	150899	454909	451069	125711	128635	322066	211470	277253	256457	254242	123424	0.48546	228430	151710	375137	329609	125260	106764	163745	180863	148312	99708.9	190954	93382.7	0.489032	143100	150618
P02753	Retinol-binding protein 4 OS=Homo sapiens GN=RBP4 PE=1 SV=3	5	4	32.9129	2.31784e-06	1.91799	Rc	Bc	95676.9	116753	87398.7	159826	139062	202897	180789	155108	170217	134588	144231	36934	0.256075	278972	205019	142633	148068	232971	225802	260584	214901	155594	151249	201579	49686.4	0.246486	107065	102349	133684	135088	104135	109202	111860	139643	104776	101331	114913	15039.6	0.130878	194225	154424
P01042	Kininogen-1 OS=Homo sapiens GN=KNG1 PE=1 SV=2	27	27	362.496	8.88481e-07	2.71242	Rc	Bc	1.54703e+06	1.57795e+06	1.30318e+06	1.26718e+06	2.35259e+06	2.29834e+06	2.80905e+06	3.1007e+06	2.44373e+06	2.27091e+06	2.09707e+06	637824	0.304151	5.61877e+06	5.21516e+06	1.49306e+06	1.36801e+06	2.50291e+06	2.61815e+06	2.87284e+06	2.81776e+06	2.64154e+06	2.57443e+06	2.97226e+06	1.39218e+06	0.468389	1.26049e+06	1.09701e+06	731431	1.2703e+06	940557	980756	1.50171e+06	1.80921e+06	1.34996e+06	1.49104e+06	1.24325e+06	317069	0.255033	2.2636e+06	2.45012e+06
P01772	Ig heavy chain V-III region KOL OS=Homo sapiens PE=1 SV=1	2	1	12.4279	0.00433148	1.5684	BPH	PCa	1.2563e+06	1.4488e+06	1.18068e+06	1.21311e+06	1.21716e+06	1.17679e+06	1.1403e+06	1.20806e+06	1.28845e+06	1.21328e+06	1.23429e+06	85842.7	0.0695481	3.34856e+06	2.95761e+06	1.11824e+06	1.07553e+06	1.71119e+06	1.78053e+06	2.18841e+06	2.04935e+06	1.58043e+06	1.54885e+06	1.93587e+06	736034	0.380209	1.01191e+06	919556	1.33464e+06	1.32548e+06	1.72321e+06	1.74766e+06	1.54382e+06	1.58976e+06	1.40768e+06	1.32974e+06	1.39334e+06	274436	0.196962	1.85362e+06	1.67355e+06
P10909	Clusterin OS=Homo sapiens GN=CLU PE=1 SV=1	10	10	99.2445	6.32921e-06	2.26282	BPH	PCa	610047	718235	523551	612494	1.02832e+06	974994	1.02563e+06	1.03006e+06	725012	688260	793660	199623	0.251523	3.35978e+06	3.07803e+06	1.13108e+06	1.15115e+06	1.50562e+06	1.59241e+06	1.92551e+06	1.85762e+06	1.18923e+06	1.16865e+06	1.79591e+06	806573	0.449117	1.00229e+06	827020	1.02458e+06	937557	1.70417e+06	1.70618e+06	1.45725e+06	1.47784e+06	1.32695e+06	1.31783e+06	1.27817e+06	316322	0.247481	914175	828085
O96009	Napsin-A OS=Homo sapiens GN=NAPSA PE=1 SV=1	2	2	16.0157	0.016439	2.20135	BPH	PCa	266932	315686	276875	286765	340471	341820	298602	308842	226972	218216	288118	42329.8	0.146918	327691	298619	1.03433e+06	980486	309157	322072	311995	325628	1.24565e+06	1.18685e+06	634249	417398	0.658099	615798	509959	180300	321676	391110	399358	397039	392836	382925	398279	398928	112292	0.281484	313789	278951
P12109	Collagen alpha-1(VI) chain OS=Homo sapiens GN=COL6A1 PE=1 SV=3	6	4	46.913	2.04747e-07	3.43528	BPH	PCa	228258	228125	195912	204607	465233	407772	372354	508823	243104	220463	307465	118796	0.386372	1.85522e+06	1.72614e+06	563420	551006	1.15499e+06	1.2124e+06	1.06092e+06	1.02853e+06	705910	703766	1.05623e+06	455480	0.431233	506225	470467	557724	661249	976243	1.14411e+06	797273	905670	838557	961939	781945	225571	0.288475	230542	255136
Q9BRK3	Matrix-remodeling-associated protein 8 OS=Homo sapiens GN=MXRA8 PE=1 SV=1	1	1	6.8932	0.248177	1.43984	Bc	PCa	298718	215178	245091	196502	291822	326487	339299	314850	208692	254138	269078	51999.1	0.193249	626481	464046	284442	215872	350256	341489	372251	365777	368743	398550	378791	109022	0.287816	237101	216684	1.35837e+06	568274	193557	301902	250136	312715	265470	170091	387430	358800	0.926101	308783	333060
Q9NRX4	14 kDa phosphohistidine phosphatase OS=Homo sapiens GN=PHPT1 PE=1 SV=1	1	1	6.853	0.0228024	1.60567	PCa	Bc	162096	193777	100539	90828.2	164351	156306	184151	185860	141874	132743	151252	35050.1	0.231732	187572	24701.5	101513	119477	75586.7	80877.4	105249	99804.4	133043	125177	105300	42366.7	0.402342	120650	107357	55363.2	38348.3	138194	136241	105531	79642.8	73058.2	87606.5	94199.2	33390.1	0.354463	98935.4	86656.8
P11117	Lysosomal acid phosphatase OS=Homo sapiens GN=ACP2 PE=1 SV=3	5	4	45.8352	5.59308e-06	2.1147	BPH	PCa	303000	294286	233989	190946	366079	349742	387198	413916	280089	265669	308491	70369.6	0.228109	993458	952162	450573	451637	512692	530200	744102	722637	584337	581874	652367	195681	0.299955	389523	368620	460404	434047	575301	590753	562746	582806	481031	468223	491345	82127.6	0.167148	323912	285893
Q14624	Inter-alpha-trypsin inhibitor heavy chain H4 OS=Homo sapiens GN=ITIH4 PE=1 SV=4	9	9	94.0102	3.20854e-13	5.55114	Rc	Bc	1.29937e+06	1.21004e+06	945231	1.36863e+06	843293	784475	1.30091e+06	1.35892e+06	1.06107e+06	1.07068e+06	1.12426e+06	215334	0.191534	677908	647862	826191	825529	486570	465020	935886	908035	641209	585566	699977	167042	0.238639	384990	348607	236985	244012	248992	294083	420221	413326	321968	334181	324737	68439.9	0.210755	1.80533e+06	2.18814e+06
P07911	Uromodulin OS=Homo sapiens GN=UMOD PE=1 SV=1	27	27	399.144	6.22567e-06	2.98369	Rc	Bc	3.10372e+06	3.21328e+06	1.20553e+06	1.72791e+06	1.41879e+06	1.35491e+06	1.59141e+06	1.68911e+06	1.28411e+06	1.06584e+06	1.76546e+06	763623	0.432535	2.51628e+06	2.24925e+06	1.01604e+06	977311	1.58798e+06	1.63316e+06	1.88279e+06	1.77674e+06	2.21301e+06	2.18184e+06	1.80344e+06	516690	0.286502	620427	533466	1.17125e+06	1.11064e+06	1.15123e+06	1.24612e+06	1.08504e+06	1.2631e+06	1.12387e+06	1.11361e+06	1.04188e+06	252523	0.242374	4.53344e+06	3.82271e+06
P0C0L5	Complement C4-B OS=Homo sapiens GN=C4B PE=1 SV=2	15	15	123.654	0.101953	1.53774	Bc	Rc	316589	274067	489180	446615	509404	502318	380418	396192	277576	279915	387228	96353.1	0.248828	569919	544120	248491	266901	383114	383257	630636	566215	199898	192715	398526	168221	0.422108	635283	557614	622194	370787	516923	254412	487334	445701	190297	225246	430579	163357	0.379389	387895	311758
P07339	Cathepsin D OS=Homo sapiens GN=CTSD PE=1 SV=1	6	6	54.6876	0.00161293	1.85474	PCa	Bc	568729	566388	999974	252973	470044	630282	796626	791982	433825	359792	587061	225949	0.384882	421269	623831	646811	519167	385923	395204	253898	324338	310495	283696	416463	138158	0.331741	503536	474900	270094	215747	250909	239230	328173	260582	314925	307106	316520	97754.9	0.308843	348421	312686
O75882	Attractin OS=Homo sapiens GN=ATRN PE=1 SV=2	4	4	25.5465	3.73616e-05	2.00341	Rc	Bc	676602	761596	551291	649193	295169	270799	388901	375350	637600	700693	530719	181553	0.342089	279743	253120	525196	479438	403426	422584	301424	314609	660436	642570	428255	146907	0.343036	401685	354521	511467	367975	352899	342527	336273	346171	337011	321515	367205	55150.4	0.15019	723901	560419
Q16769	Glutaminyl-peptide cyclotransferase OS=Homo sapiens GN=QPCT PE=1 SV=1	1	1	6.7836	0.00792757	21.3272	Rc	Bc	327.923	2570.61	0	46.4947	0	50.2622	575.428	112.444	1319.64	275.264	527.806	822.964	1.55922	43.953	0	0	0	616.67	536.959	323.939	423.515	0	0	194.503	253.097	1.30125	0	0	0	0	0	0	202.728	127.611	278.426	461.268	107.003	160.961	1.50426	0	3212.34
P01591	Immunoglobulin J chain OS=Homo sapiens GN=JCHAIN PE=1 SV=4	4	4	45.6853	0.00206934	2.93258	BPH	Bc	17475.3	16896.4	10097.4	10947.3	41091.5	42610.2	71296.8	74547.9	14999.8	22129.7	32209.2	24262	0.753264	53797.3	56406.9	21344	13510.2	155465	159707	65442.6	94428	25379.6	24790.2	67027.2	53667.3	0.800679	13347.9	13893.7	29240.4	11703.8	22532.1	21884.5	18869.5	44283.3	19035.5	33769.5	22856	10250.4	0.448475	31616.7	123161
P15309	Prostatic acid phosphatase OS=Homo sapiens GN=ACPP PE=1 SV=3	7	7	74.281	0.0101354	1.33417	Rc	PCa	525146	493633	393941	486163	242778	226594	302602	300454	313594	231375	351628	114783	0.326432	378829	292552	420367	415997	280403	293469	301025	290296	479215	490153	364231	82835.4	0.227426	411339	385290	469877	594073	412722	458837	389756	441293	410105	441713	441500	60502.4	0.137038	499456	400994
P14543	Nidogen-1 OS=Homo sapiens GN=NID1 PE=1 SV=3	9	8	84.0136	5.13001e-05	3.94829	BPH	Bc	608282	633479	902867	885056	403550	369676	761180	843906	826871	802617	703748	193268	0.274627	1.03484e+06	857670	2.68382e+06	2.45862e+06	432670	441345	477714	438714	2.53014e+06	2.51851e+06	1.3874e+06	1.01939e+06	0.734748	654095	586331	340946	309466	245653	258623	292663	280745	269435	275978	351393	145038	0.41275	1.64534e+06	1.49488e+06
P04083	Annexin A1 OS=Homo sapiens GN=ANXA1 PE=1 SV=2	5	5	41.0223	5.95024e-12	5.45308	Rc	Bc	1.0411e+06	1.0835e+06	641548	684632	457418	427898	809769	831669	1.30053e+06	1.256e+06	853406	309799	0.363015	350334	265463	303311	280468	370435	383177	335690	328565	643075	609609	387013	131628	0.340114	257871	231155	87991.7	85586.4	265605	280950	227433	286428	280943	256997	226096	76030.5	0.336275	1.6004e+06	1.42558e+06
O43451	Maltase-glucoamylase_ intestinal OS=Homo sapiens GN=MGAM PE=1 SV=5	3	2	18.7238	5.3143e-06	1.76642	Rc	Bc	176372	209958	119505	132479	110308	111167	158732	155178	132508	131352	143756	31583.6	0.219703	128542	91595.2	136998	146689	89094.3	89979.2	93892.4	95773.6	153833	153018	117941	28281.2	0.23979	153805	106499	103598	93795.3	89916.6	74942.8	112374	117316	99006.2	76914.2	102817	22671	0.220499	196861	171569
Q8WVN6	Secreted and transmembrane protein 1 OS=Homo sapiens GN=SECTM1 PE=1 SV=2	1	1	9.4098	0.0125697	3.10662	Rc	Bc	140767	129686	82164.5	48534.2	73000	106697	92998.9	94096.2	105292	75712.2	94894.8	27335.5	0.288061	78173.3	99931.7	210598	138767	56188.8	56059.4	34119.2	50326	337131	12376.2	107367	99014.9	0.922209	40475.1	48810.1	3071.09	118614	29409.1	99323.6	90299	73167.1	42418.6	85418.2	63100.6	35925.1	0.569331	169267	89858.1
Q01469	Fatty acid-binding protein_ epidermal OS=Homo sapiens GN=FABP5 PE=1 SV=3	1	1	8.8977	0.00727189	4.83332	Bc	Rc	33420.9	34424.6	12897.2	18011	7994.47	6107.01	11664.6	11596.3	8824.7	14055.8	15899.7	10066.1	0.633102	8806.11	8482.64	13309.8	6720.96	15581.6	18688.1	33087.4	23908.4	6359.94	5240.61	14018.6	9024.39	0.643746	83053.6	71670.4	4903.07	32009.6	3430.17	5574.01	6913.24	45890.9	50923	23960.8	32832.9	29187.3	0.888966	19678	6863.54
P04155	Trefoil factor 1 OS=Homo sapiens GN=TFF1 PE=1 SV=1	1	1	14.9633	5.4802e-07	3.47194	Rc	Bc	267128	267903	334869	325986	213092	229339	264915	248878	427053	401493	298066	72109.5	0.241925	263958	222652	217791	204825	273495	293616	303152	224855	348174	343100	269562	52080.9	0.193206	154477	135414	100146	131389	184502	168566	166341	190437	176039	154406	156172	27524.6	0.176246	304441	228754
P01833	Polymeric immunoglobulin receptor OS=Homo sapiens GN=PIGR PE=1 SV=4	25	24	263.546	5.19561e-05	2.49648	Rc	Bc	1.03148e+06	963869	807999	784158	600057	582350	1.14317e+06	1.22367e+06	998359	1.01993e+06	915505	215939	0.235869	564819	530639	528994	532754	1.85505e+06	1.96403e+06	656141	644785	931134	902752	911110	546698	0.600036	491759	473526	979650	906984	400111	442153	458145	441963	490256	477968	556251	206519	0.371269	1.3787e+06	1.25419e+06
P02788	Lactotransferrin OS=Homo sapiens GN=LTF PE=1 SV=6	43	41	601.644	8.73003e-05	2.60645	BPH	Rc	792744	804592	1.14023e+06	1.22758e+06	1.36203e+06	1.26482e+06	1.28555e+06	1.36934e+06	941403	749140	1.09374e+06	247258	0.226066	3.39772e+06	2.9445e+06	1.11524e+06	1.04265e+06	3.26081e+06	3.48086e+06	2.66542e+06	2.92221e+06	883215	856777	2.25694e+06	1.13112e+06	0.501174	1.40541e+06	1.2362e+06	2.08183e+06	1.68089e+06	1.30429e+06	1.32263e+06	1.02833e+06	1.02545e+06	1.2652e+06	1.43602e+06	1.37863e+06	312539	0.226703	637478	598213
P22792	Carboxypeptidase N subunit 2 OS=Homo sapiens GN=CPN2 PE=1 SV=3	2	2	13.7102	0.0280332	2.22911	Rc	BPH	58063.6	64473.8	53883.5	52848.3	21545.4	15307.6	31108.4	22025.7	71755.9	68387.7	45940	21335.9	0.464429	19079.4	22809.9	51658.2	48574.1	5612.06	7661.91	13537.6	13840.3	53313.5	53308	28939.5	20238.8	0.699348	39773.4	32974.8	5482.31	6473.53	69319.3	48739	86485.6	76947	101369	65395.6	53295.9	32438.2	0.608643	63080.2	79810.2
P07998	Ribonuclease pancreatic OS=Homo sapiens GN=RNASE1 PE=1 SV=4	4	4	39.9076	7.99361e-15	4.42129	Rc	Bc	1.14215e+06	1.23719e+06	791238	861056	886083	799831	1.48114e+06	1.57406e+06	1.94749e+06	1.43401e+06	1.21543e+06	390934	0.321644	2.00496e+06	1.60526e+06	860909	788021	843836	810445	957723	910237	1.42888e+06	1.41237e+06	1.16226e+06	421823	0.362932	441793	382804	333199	277872	346256	317351	406594	271502	333151	359357	346988	53450.3	0.154041	1.29806e+06	1.68188e+06
P01877	Ig alpha-2 chain C region OS=Homo sapiens GN=IGHA2 PE=1 SV=3	4	4	44.1704	0.314204	1.5063	Rc	PCa	334753	452158	157827	149131	436964	416463	445376	469797	264883	262734	339009	123391	0.363975	223916	198309	148358	165888	1.01919e+06	1.05638e+06	726991	763866	82836.9	76716	446245	398203	0.892341	357871	359764	234567	166974	482615	538080	403934	465824	584360	414884	400887	128886	0.321502	795774	776524
P41222	Prostaglandin-H2 D-isomerase OS=Homo sapiens GN=PTGDS PE=1 SV=1	9	7	140.591	4.51439e-11	5.55829	PCa	Bc	4.86358e+06	3.66794e+06	5.22941e+06	6.39813e+06	2.31615e+06	2.25137e+06	4.44934e+06	4.78119e+06	5.91872e+06	5.64742e+06	4.55232e+06	1.42082e+06	0.312109	2.06182e+06	1.79867e+06	2.34318e+06	2.17692e+06	2.66063e+06	2.78806e+06	3.75158e+06	3.66441e+06	2.27938e+06	2.24817e+06	2.57728e+06	657966	0.255295	823526	814708	596142	679012	396619	478799	1.17222e+06	1.41698e+06	934277	877861	819015	309577	0.377988	2.79416e+06	2.69678e+06
P10451	Osteopontin OS=Homo sapiens GN=SPP1 PE=1 SV=1	12	11	164.016	1.10144e-11	15.7185	Rc	Bc	3.80606e+06	3.89842e+06	2.5709e+06	2.70024e+06	848081	800602	5.25425e+06	5.51326e+06	4.88661e+06	4.45477e+06	3.47332e+06	1.70073e+06	0.489656	1.6123e+06	1.47442e+06	770509	874448	570438	587186	581801	589528	3.13164e+06	3.03678e+06	1.3229e+06	1.00091e+06	0.756601	653371	633854	218607	230117	383044	327492	540459	538288	348186	277634	415105	163443	0.393738	1.38267e+07	1.38943e+07
O94919	Endonuclease domain-containing 1 protein OS=Homo sapiens GN=ENDOD1 PE=1 SV=2	3	3	24.5081	1.63658e-07	2.971	PCa	Bc	165811	178428	92001	123507	70897.2	67868.4	94697.6	138257	167665	139995	123913	40729.1	0.328692	23693.4	32455.4	69576.3	71999.4	30950.8	30972	41643.4	48101.5	47053.2	50144	44658.9	16292	0.364809	40693.4	44311.3	57197.2	75214.9	33274.2	30676.7	37450.1	40522.2	34456	23277.5	41707.4	14813.9	0.355187	80211.4	86788.1
P62736	Actin_ aortic smooth muscle OS=Homo sapiens GN=ACTA2 PE=1 SV=1	3	3	24.2113	1.74666e-09	5.88988	Bc	PCa	160687	192385	155406	147862	163433	215996	140957	125016	126213	96079.3	152403	34321.8	0.225203	409681	451371	319012	320661	505101	764908	147759	219439	411532	307074	385654	170857	0.443031	502582	1.12978e+06	1.18095e+06	466332	1.12437e+06	1.20015e+06	805790	813588	845849	906985	897638	266133	0.296481	281926	354124
P01616	Ig kappa chain V-II region MIL OS=Homo sapiens PE=1 SV=1	1	1	16.739	1.83905e-09	3.20617	PCa	Bc	134079	140211	161041	72796.6	112324	108775	111937	117249	224606	174949	135797	42482.9	0.312841	46964.3	53718.8	54706.3	54432.4	61105.3	56918.3	59123.9	57200.5	56706	55528.1	55640.4	3778.79	0.0679146	65958.3	63230.7	40556.9	44472.7	28957.9	29889.9	31687.9	44509.4	21115.8	53168.7	42354.8	14988.7	0.353885	171890	164014
Q9UHL4	Dipeptidyl peptidase 2 OS=Homo sapiens GN=DPP7 PE=1 SV=3	2	2	12.1036	0.0408113	4.13054	BPH	PCa	62441.4	61226.5	59690.4	68331.4	35560.8	34255.9	50780	46704.7	46646.1	44313.3	50995.1	11606	0.22759	59101.1	62233.7	562736	478625	72267	76692.3	42846.4	38157.4	367138	346576	210637	205140	0.9739	134018	143887	88454.3	105619	61247.1	50982	72909.1	71072.4	55473.8	64688.5	84835.1	32750.2	0.386045	32854.3	27803.1
P28799	Granulins OS=Homo sapiens GN=GRN PE=1 SV=2	2	2	18.1325	2.86647e-08	3.91953	BPH	PCa	592828	501829	477625	538378	835709	786698	938240	1.0032e+06	833916	704476	721290	186896	0.259113	4.99419e+06	4.91198e+06	1.798e+06	1.76354e+06	3.05497e+06	3.26095e+06	2.69073e+06	2.73667e+06	1.56796e+06	1.49217e+06	2.82712e+06	1.28528e+06	0.454627	1.17835e+06	1.08464e+06	1.14158e+06	918339	2.03739e+06	2.20565e+06	1.4526e+06	1.55639e+06	1.48386e+06	1.26256e+06	1.43214e+06	414398	0.289356	631147	586993
P13473	Lysosome-associated membrane glycoprotein 2 OS=Homo sapiens GN=LAMP2 PE=1 SV=2	1	1	8.0634	0.0030251	3.00292	Rc	Bc	146792	172923	220977	224467	120835	136013	207103	206808	186482	189054	181145	36222.6	0.199965	160103	159746	206855	198029	231158	239095	191087	184856	251261	254663	207686	35112.7	0.169067	100202	97989.8	149386	154738	97950.1	104564	243068	135758	137934	114990	133658	44154.4	0.330354	99650.5	97363.9
P32119	Peroxiredoxin-2 OS=Homo sapiens GN=PRDX2 PE=1 SV=5	3	1	23.3212	0.0257739	13.4025	Bc	PCa	13103.3	22974.6	14962.5	18761.5	18311.9	11258.5	21239.6	18451.2	660.702	1912.2	14163.6	7652.61	0.540302	75941.3	81872	6774.69	8527.22	77427.2	77533.1	126037	117321	9580.35	1370.2	58238.4	47634.2	0.817917	46599.4	42330.7	832743	744570	72619.2	82766.2	19394.8	18490.3	17879.1	20890.2	189828	317115	1.67054	12831.1	5539.48
O00592	Podocalyxin OS=Homo sapiens GN=PODXL PE=1 SV=2	1	1	7.1975	2.96999e-06	3.23693	Rc	Bc	1.36755e+06	1.42992e+06	773170	796542	756387	605038	1.57972e+06	1.61025e+06	1.08423e+06	1.06603e+06	1.10688e+06	370255	0.334502	892372	750858	801096	794049	388570	396986	507813	475629	1.1874e+06	1.17468e+06	736945	295140	0.400492	600546	516817	152425	262976	567717	570826	753634	514542	680869	622958	524331	183617	0.350193	3.48803e+06	2.88161e+06
P61769	Beta-2-microglobulin OS=Homo sapiens GN=B2M PE=1 SV=1	1	1	17.4392	0.000696355	3.86308	Rc	Bc	90116.2	144023	303857	158109	99052.3	116923	224155	245766	251605	221324	185493	73433.6	0.395883	169372	152206	351083	331848	202944	211656	207792	204434	143199	124344	209888	75740.6	0.360862	338347	272367	79146.6	60667.1	80271.7	125313	75500.2	99213.1	87279.7	107677	132578	94127.3	0.709976	132549	132165
P19835	Bile salt-activated lipase OS=Homo sapiens GN=CEL PE=1 SV=3	3	3	20.0261	1.76169e-06	2.03619	Rc	Bc	205065	170738	220811	89860	224612	218893	260403	274571	163108	151949	198001	55023.1	0.277893	188120	177340	179121	159406	143304	145139	207788	221616	194177	194968	181098	25769.7	0.142297	146052	120830	162514	121966	111673	107158	124754	129101	113207	99589.2	123685	18730.2	0.151435	312829	371092
O95336	6-phosphogluconolactonase OS=Homo sapiens GN=PGLS PE=1 SV=2	1	1	8.1466	2.34144e-07	827.571	Rc	BPH	4502.67	5597.12	10689.3	102.04	250.546	462.481	8116.57	8277.81	272.453	1426.28	3969.73	4014.86	1.01137	37.3719	0	0	0	0	0	0	53.524	0	0	9.08959	19.5371	2.14939	36.1474	0	0	0	14214.2	0	3201.49	1568.36	24552	24802.4	6837.46	10355.9	1.51459	15426.4	13105.1
P05543	Thyroxine-binding globulin OS=Homo sapiens GN=SERPINA7 PE=1 SV=2	2	2	12.213	0.587021	2.40195	Rc	BPH	22821.7	13841.4	33102.7	16678.8	2514.49	2727.96	14386.4	13481.1	10653.9	5144.99	13535.3	9409.1	0.69515	12926	21692.1	16044.3	19232.1	6076.18	6857.32	9015.4	14085.1	10063.5	8288.3	12428	5311.87	0.427411	14877.8	24029.6	9383.33	7656.14	21829.7	28354.2	37209.4	48547.2	10052.2	3845.27	20578.5	14331	0.696406	4645.9	5296.82
P02747	Complement C1q subcomponent subunit C OS=Homo sapiens GN=C1QC PE=1 SV=3	1	1	7.5479	0.00528892	3.30469	Bc	Rc	49325.4	41468.9	31651.1	25508.2	12720	10256.7	9906.04	9889.64	14085.2	15287	22009.8	14359.7	0.652424	44163.4	39464.2	14602.6	12348.7	6755.66	5196.04	27090.3	26676.6	15500.5	17828.2	20962.6	13146.7	0.627148	28502.9	53314.5	8662.15	9068.17	53151.3	52476.3	65317.7	63289.3	40724.5	39498	41400.5	20389.1	0.492486	8778.32	7226.64
Q9UBG3	Cornulin OS=Homo sapiens GN=CRNN PE=1 SV=1	1	1	6.1139	4.65592e-05	5.9259	Rc	Bc	26148.2	21783.2	44821.5	41446.7	17899.8	5716.54	29156.9	15651.8	49176.8	45290.3	29709.2	14819	0.498803	7861.04	6059.25	29933.3	28743.1	8131.75	5694.31	5520.17	7690.99	37126.6	35165.4	17192.6	13613.7	0.791834	15353.3	8975.83	2272.33	5870.77	16444.2	14695.3	15903.7	14755	19740.1	23979.7	13799	6441.95	0.466841	47156.5	29915
P08311	Cathepsin G OS=Homo sapiens GN=CTSG PE=1 SV=2	2	2	16.4596	0.000113502	5.40487	BPH	Bc	32706.8	10625.8	17215.1	51240.1	12976	16640.3	16594.1	15745.6	32874.2	35988.5	24260.7	13179.2	0.543232	26294.9	33965.9	16999.6	11772.1	192637	201925	67235.1	61764.1	25969.9	25648.8	66421.2	71262.4	1.07289	8536.91	7905.2	6834.18	5691.93	5314.38	6914.45	4942.76	4514.45	35490.5	36746.5	12289.1	12627.1	1.0275	14321.3	16614.3
Q93088	Betaine--homocysteine S-methyltransferase 1 OS=Homo sapiens GN=BHMT PE=1 SV=2	1	1	6.0175	0.0176654	48.4309	PCa	BPH	71406.6	73606.5	1663.38	122014	1169.8	97.5572	5062.6	5653.55	8064.13	8238.37	29697.6	43178.3	1.45393	0	938.057	421.126	373.383	955.82	1078.57	0	0	995.727	1369.27	613.195	514.231	0.838609	305.334	171.787	5841.9	0	24449.2	244.425	915.045	444.53	2870.06	3024.08	3826.64	7483.76	1.9557	0	8603.52
P06727	Apolipoprotein A-IV OS=Homo sapiens GN=APOA4 PE=1 SV=3	3	3	31.3247	0.00377479	2.27543	BPH	PCa	300455	259801	234603	279538	251033	222611	277731	279912	372325	353113	283112	48071.4	0.169796	298138	295097	1.07433e+06	1.01795e+06	393953	386893	346843	360360	1.15909e+06	1.10936e+06	644202	386672	0.600235	569461	536231	253563	286617	248453	268193	273345	396195	311052	274690	341780	119112	0.348506	302844	221941
P05090	Apolipoprotein D OS=Homo sapiens GN=APOD PE=1 SV=1	6	6	69.9241	4.00069e-07	2.11615	PCa	Bc	863373	1.23286e+06	843550	790189	487705	478954	761468	757137	842306	791375	784892	209995	0.267546	462872	414916	416288	385090	708754	729340	610965	620129	476612	443729	526870	128341	0.243592	402918	341836	459366	368818	289926	318512	347659	379546	434137	366341	370906	51247	0.138167	756055	795485
Q6P531	Gamma-glutamyltransferase 6 OS=Homo sapiens GN=GGT6 PE=2 SV=2	1	1	6.6798	0.00135717	11.6592	Rc	Bc	2872.01	34754.9	14330.3	3558.11	862.974	2463.28	13947.2	7115.18	33598.2	3539.31	11704.1	12726.3	1.08733	0	0	7316.44	6218.4	3364	3064.97	78.6028	0	6123.38	5879.47	3204.53	3023.79	0.943599	1522.4	970.127	5924.84	7730.22	46.3261	562.26	162.49	737.537	2567.9	337.308	2056.14	2654.94	1.29122	46422.9	57710.4
Q96DA0	Zymogen granule protein 16 homolog B OS=Homo sapiens GN=ZG16B PE=1 SV=3	1	1	8.1015	0.35646	10.0421	Rc	PCa	1564.75	2200.32	15158.3	904.779	625.581	591.496	613.081	590.105	4095.94	3913.31	3025.77	4470.72	1.47755	1633.39	397.969	9793.64	9152.74	13857.3	14757.4	597.482	1681.73	23825	21718.3	9741.49	8729.59	0.896125	1243.15	1884.12	21712	2340.95	1794.21	576.685	3180.24	2804.26	1459.75	1033.51	3802.89	6342.93	1.66793	1231.2	608.652
P08603	Complement factor H OS=Homo sapiens GN=CFH PE=1 SV=4	12	12	93.9062	0.0400968	1.24576	PCa	Bc	469253	780774	502299	772890	654367	602571	607171	695539	808802	753907	664757	118651	0.178488	752781	730627	650268	633250	545266	569132	727553	706295	552762	561915	642985	82164.9	0.127787	571009	487988	850748	695236	472500	504975	504700	498633	379214	371164	533617	144153	0.270143	652855	651272
Q8WZ75	Roundabout homolog 4 OS=Homo sapiens GN=ROBO4 PE=1 SV=1	7	7	55.7089	0.00331456	2.27323	BPH	PCa	545775	546331	497055	522816	919405	910979	815897	844267	610559	595081	680816	170686	0.250708	2.08076e+06	1.95634e+06	897758	813834	2.38032e+06	2.54661e+06	1.78152e+06	1.79552e+06	608843	615014	1.54765e+06	743165	0.480189	974828	964892	589835	471012	1.2063e+06	1.31701e+06	1.2e+06	1.36794e+06	1.60362e+06	1.47664e+06	1.11721e+06	368560	0.329894	857014	797233
P13646	Keratin_ type I cytoskeletal 13 OS=Homo sapiens GN=KRT13 PE=1 SV=4	3	1	23.6379	0.0138693	3.92657	Rc	Bc	50217.8	18235.8	31314.2	63184.7	23408.7	15392.3	57678.3	47054.9	70291.1	53208.4	42998.6	19539.8	0.45443	18469	14532.6	63573.3	77357.2	25295.6	19653.5	25772.9	29255.5	128310	129509	53172.9	44829.1	0.843081	10398	35013.3	26488.5	13595.8	33547.6	46459.1	52448.5	44805.2	18477	12036.3	29326.9	15450.1	0.526824	47023.9	74950.6
P24855	Deoxyribonuclease-1 OS=Homo sapiens GN=DNASE1 PE=1 SV=1	3	3	23.6157	1.83565e-10	4.85487	Rc	Bc	529253	527793	319690	253406	121533	130939	183795	195359	315199	268913	284588	145569	0.511508	100085	105268	129185	123102	108143	112801	84803.8	80731.2	195427	185743	122529	38913.3	0.317585	59409	119918	29599.5	29336.6	69637.2	88033.2	87166.5	85494	86718.6	130462	78577.4	33248.4	0.42313	350737	306553
Q13510	Acid ceramidase OS=Homo sapiens GN=ASAH1 PE=1 SV=5	2	1	14.1712	0.0661178	Infinity	Rc	BPH	0	0	0	0	0	0	0	0	259.047	83.1535	34.22	83.2063	2.43151	0	0	0	0	0	0	0	0	0	0	0	0	#DIV/0!	0	0	0	0	0	0	0	0	0	0	0	0	#DIV/0!	0	0
P68871	Hemoglobin subunit beta OS=Homo sapiens GN=HBB PE=1 SV=2	10	10	138.225	1.54073e-05	4.6193	Bc	PCa	975331	1.00601e+06	741841	1.50389e+06	805242	920808	948328	988771	1.05119e+06	349088	929049	287549	0.309508	1.44913e+06	2.63495e+06	3.66621e+06	3.52757e+06	1.31309e+06	1.52793e+06	2.94528e+06	3.14465e+06	6.04458e+06	5.58846e+06	3.18419e+06	1.63053e+06	0.51207	2.65901e+06	2.62452e+06	1.10897e+07	1.00189e+07	3.39073e+06	3.10063e+06	2.66984e+06	2.53428e+06	1.91036e+06	2.91764e+06	4.29156e+06	3.33278e+06	0.776589	388039	339913
P60174	Triosephosphate isomerase OS=Homo sapiens GN=TPI1 PE=1 SV=3	3	3	26.6811	0.00379763	1.65627	Rc	Bc	61085	58154.1	43233.8	58483.3	33410.7	36592.5	51266.3	43889.3	50068.9	59246.9	49543.1	9913.23	0.200093	42320.8	30013.5	36635.2	30568.3	37411.4	35226.6	96349.6	103387	36225.6	33458	48159.6	27526.5	0.571567	30559.3	32126.1	22756.2	49748.3	21039.6	22043.4	31353.3	44334.6	46079	44698.8	34473.9	10917.1	0.316677	65974.1	48357.3
P01621	Ig kappa chain V-III region NG9 (Fragment) OS=Homo sapiens PE=2 SV=1	3	2	32.119	0.00181125	1.48821	Rc	Bc	262462	195408	187713	266613	193409	189451	221565	230427	302356	299400	234880	45027.5	0.191704	204739	196233	241926	243288	263364	274862	303099	286338	227081	203763	244469	37034.1	0.151488	220354	185205	161931	102581	212539	201127	185046	181864	218886	217871	188740	36043.5	0.190969	398118	346601
P14780	Matrix metalloproteinase-9 OS=Homo sapiens GN=MMP9 PE=1 SV=3	15	15	147.115	0.493862	3.29251	PCa	Rc	233328	247107	267923	185063	696773	3.93952e+06	3.04683e+06	3.81271e+06	318434	296216	1.30439e+06	1.60629e+06	1.23145	509348	460470	339697	336849	1.09519e+06	1.15842e+06	402907	367067	360985	364375	539531	314629	0.583153	345250	242718	1.59307e+06	228923	395250	319862	255311	2.06511e+06	341611	322172	610928	653619	1.06988	1.061e+06	280402
Q04917	14-3-3 protein eta OS=Homo sapiens GN=YWHAH PE=1 SV=4	3	3	19.7267	0.0320959	1.77446	Rc	Bc	94351.4	89345	112091	90096.2	39443.6	36942.6	66263.1	63452.6	172013	156778	92077.7	45078.8	0.489573	73473.5	79209.2	163709	140572	83754.6	81785.3	81634.1	41541.8	232191	208937	118681	64155.3	0.540571	104445	99045.3	45755.2	58124.9	73599.8	69430.9	63402.8	65150	60517.5	72608.6	71208	18016.5	0.253013	87752.5	88382.5
P60022	Beta-defensin 1 OS=Homo sapiens GN=DEFB1 PE=1 SV=1	1	1	8.3657	7.49056e-05	2.84892	Rc	Bc	96862.8	108302	105472	137283	236619	233058	245087	259473	348617	239412	201019	84029.5	0.418018	332659	259491	156418	108432	183825	191427	386244	365518	261734	268925	251467	91841	0.36522	78503.9	70126.5	39627.7	62342.4	126210	131634	149213	180438	99944.7	117636	105568	43459.2	0.411672	597844	582107
P19823	Inter-alpha-trypsin inhibitor heavy chain H2 OS=Homo sapiens GN=ITIH2 PE=1 SV=2	5	5	31.1421	0.307984	1.63623	BPH	Bc	227478	224422	233725	207242	178536	170654	193655	144861	262205	259478	210226	38449.5	0.182896	248752	161204	698518	634942	115422	115698	180435	153914	529747	496875	333551	230182	0.690096	342776	214675	102490	155272	179373	178864	219880	192929	216227	236049	203853	62219.1	0.305215	561123	186753
P05154	Plasma serine protease inhibitor OS=Homo sapiens GN=SERPINA5 PE=1 SV=3	6	6	46.744	0.000450643	1.80368	Rc	Bc	203884	166989	326108	386169	167742	146292	230284	233407	232370	261256	235450	74429.8	0.316117	227462	237469	255835	222646	341233	357791	257175	301283	347684	331695	288027	53568.8	0.185985	135072	132632	278834	325620	120017	124808	168988	151948	151559	143930	173341	70280.8	0.405448	197605	186423
P30086	Phosphatidylethanolamine-binding protein 1 OS=Homo sapiens GN=PEBP1 PE=1 SV=3	3	3	27.164	2.93276e-05	3.38358	BPH	PCa	108314	115937	110022	110269	268526	246508	250037	212132	207189	160291	178922	65248.5	0.364675	660050	579364	784839	915461	248495	248261	308845	306116	999757	1.0028e+06	605398	312319	0.51589	445031	309207	213043	245808	428979	442178	372349	397770	388083	349330	359178	80575.9	0.224334	131557	110964
P08246	Neutrophil elastase OS=Homo sapiens GN=ELANE PE=1 SV=1	3	3	39.0392	0.00644941	3.25272	BPH	PCa	471554	571700	410119	180234	631703	693024	1.29646e+06	1.31892e+06	2.38598e+06	2.78944e+06	1.07491e+06	879964	0.818639	2.47618e+06	1.60234e+06	4.56916e+06	4.18388e+06	1.10732e+06	1.15591e+06	2.23447e+06	2.0318e+06	7.79886e+06	7.80398e+06	3.49639e+06	2.54387e+06	0.727569	2.51286e+06	1.82965e+06	1.24615e+06	995934	2.46559e+06	2.4669e+06	2.11585e+06	2.87118e+06	2.58821e+06	1.64395e+06	2.07363e+06	623090	0.300483	391380	384864
P31025	Lipocalin-1 OS=Homo sapiens GN=LCN1 PE=1 SV=1	1	1	6.8784	0.0280527	1.81388	Rc	BPH	61756.2	61142.6	85479.8	98207.6	79039.8	76912	68825.3	68399.5	97315.3	100483	79756.1	15050.5	0.188707	83899.9	72477.4	40121.7	39006.5	29276.6	29868	36071.9	38473.3	70583.4	68694.1	50847.3	20549.3	0.404137	33724.5	30930.4	15092.5	14903.4	145735	112727	83672.5	117255	104742	106609	76539	48297.3	0.631016	60210.5	83474.4
P00734	Prothrombin OS=Homo sapiens GN=F2 PE=1 SV=2	16	14	176.603	3.59691e-05	5.38174	Rc	Bc	1.00402e+06	1.0168e+06	659827	689608	735543	835668	712300	649620	403275	405519	711218	208267	0.292831	244782	202589	804559	796093	273941	278302	131442	133945	1.07155e+06	1.08714e+06	502434	390930	0.778073	375295	333899	112521	109277	269792	267310	283217	407287	272757	163177	259453	102815	0.396275	3.72387e+06	3.73881e+06
P19320	Vascular cell adhesion protein 1 OS=Homo sapiens GN=VCAM1 PE=1 SV=1	4	4	27.9657	0.172609	2.43771	BPH	Bc	328896	330034	494631	513169	243830	235917	264593	274979	230813	202625	311949	109057	0.3496	96730.3	91435.1	92391.6	88686.8	991295	1.03175e+06	784606	786858	86668.2	86078.8	413650	424252	1.02563	100586	159627	308359	192938	96042.9	55648.3	99301.5	100980	314965	268430	169688	96382.3	0.567997	283609	228898
P00450	Ceruloplasmin OS=Homo sapiens GN=CP PE=1 SV=1	15	15	201.409	0.280043	1.36942	BPH	PCa	759500	688250	739310	763955	842623	835843	1.35334e+06	1.40414e+06	849107	818872	905494	254922	0.281527	1.90025e+06	1.85602e+06	1.04009e+06	950431	1.63647e+06	1.69165e+06	554418	573957	1.09735e+06	1.09936e+06	1.24e+06	500462	0.403599	1.06345e+06	910297	1.23644e+06	1.13858e+06	1.30134e+06	1.3067e+06	823953	931904	808665	781477	1.03028e+06	206256	0.200194	1.2178e+06	1.20791e+06
P00751	Complement factor B OS=Homo sapiens GN=CFB PE=1 SV=2	11	11	97.3405	0.343609	2.74327	PCa	Bc	1.49756e+06	1.59496e+06	647756	742989	9.37231e+06	9.03744e+06	6.62237e+06	7.47801e+06	957448	428388	3.83792e+06	3.78379e+06	0.985896	7.14985e+06	7.67709e+06	885007	798491	2.06719e+06	2.18312e+06	5.71396e+06	5.52457e+06	1.02601e+06	1.16489e+06	3.41902e+06	2.77291e+06	0.811025	1.01925e+06	952009	1.65695e+06	1.53877e+06	1.49375e+06	1.5157e+06	1.63213e+06	1.66374e+06	1.23944e+06	1.27857e+06	1.39903e+06	261849	0.187164	1.73609e+06	1.59548e+06
P06702	Protein S100-A9 OS=Homo sapiens GN=S100A9 PE=1 SV=1	3	3	26.6087	1.48622e-06	6.45517	BPH	PCa	14477.6	10340.9	7312.31	10875.6	33607.7	30038	30428.6	29340.9	19949	19198.3	20556.9	9704.02	0.472057	76313.8	77243.9	68642.4	71679	78567.2	80042.5	370018	352376	80087.4	72012.9	132698	120560	0.90853	50111.9	38296.5	65946.3	36669.4	35357.6	36602.2	31404.3	36201.6	56997.7	46088.4	43367.6	11172.7	0.257627	19583.3	15301.1
P01876	Ig alpha-1 chain C region OS=Homo sapiens GN=IGHA1 PE=1 SV=2	15	15	229.069	0.0357776	2.09031	BPH	Bc	4.50759e+06	4.54201e+06	2.18703e+06	2.17997e+06	2.96488e+06	2.85499e+06	5.0194e+06	5.36892e+06	2.42515e+06	2.27585e+06	3.43258e+06	1.27713e+06	0.372062	6.05284e+06	5.66148e+06	2.12439e+06	1.99962e+06	1.08582e+07	1.13371e+07	6.66355e+06	6.74674e+06	2.50854e+06	2.41839e+06	5.63708e+06	3.46292e+06	0.61431	2.8149e+06	2.51692e+06	1.87975e+06	1.78701e+06	2.09561e+06	2.15642e+06	3.28271e+06	3.67392e+06	3.53275e+06	3.22775e+06	2.69677e+06	705045	0.26144	7.76598e+06	7.20696e+06
P24158	Myeloblastin OS=Homo sapiens GN=PRTN3 PE=1 SV=3	1	1	7.8022	0.180028	Infinity	Bc	BPH	802.222	0	4291.67	1569.02	0	0	0	0	1369.15	0	803.206	1372.22	1.70843	0	0	0	0	0	0	0	0	0	0	0	0	#DIV/0!	0	0	0	0	0	560.067	0	0	23876.2	21560.3	4599.66	9566.52	2.07983	0	116.681
P04433	Ig kappa chain V-III region VG (Fragment) OS=Homo sapiens PE=1 SV=1	1	1	16.6278	0.00053385	2.79628	Rc	Bc	598762	81717.3	596758	124365	824373	679996	821004	784073	680398	725170	591662	269930	0.456224	825818	820316	643275	770935	572482	607700	918685	816473	603884	467828	704740	144392	0.204887	378576	299400	244875	98745.4	285152	274493	370069	360230	355311	328709	299556	83670.5	0.279315	918854	786862
P01617	Ig kappa chain V-II region TEW OS=Homo sapiens PE=1 SV=1	5	3	60.5662	0.0137474	2.22255	Rc	Bc	203816	195236	205036	218658	157468	132853	219549	236263	237870	234479	204123	34766.7	0.170323	114627	119592	620087	570139	86419.8	90288.2	176222	176220	230715	214461	239877	193950	0.808538	115457	118279	106098	97552.7	113156	121189	181946	145874	157206	104759	126152	26903.1	0.213259	484217	473349
P01871	Ig mu chain C region OS=Homo sapiens GN=IGHM PE=1 SV=3	11	6	135.229	0.105943	1.35268	PCa	Bc	758388	762919	652152	632440	1.42809e+06	1.56798e+06	1.20596e+06	964251	951617	842144	976595	323528	0.331281	798590	893163	868054	792821	556446	583371	941342	875833	867029	835089	801174	129550	0.161701	607431	599549	620047	481534	828443	865718	728390	1.09796e+06	745653	644964	721969	175185	0.242649	689756	635702
P02647	Apolipoprotein A-I OS=Homo sapiens GN=APOA1 PE=1 SV=1	12	12	145.005	0.000472207	1.86071	BPH	Rc	380487	325289	256380	234151	406821	357629	303146	301970	270318	380191	321638	58434.9	0.181679	951851	822173	386497	543802	267512	268403	628798	555945	375337	409199	520952	228417	0.438461	377296	325921	335628	330951	633678	666710	595484	648047	301913	663306	487893	164010	0.33616	165475	174795
P0C0S8	Histone H2A type 1 OS=Homo sapiens GN=HIST1H2AG PE=1 SV=2	2	1	15.5186	0.114972	14.1326	BPH	Rc	12824.7	44122.3	17454	17746.3	65226.4	62684.6	42212.9	47064.3	13377.3	8948.92	33166.2	21527.1	0.649067	96586	94493	22994.2	24720	17727.6	16603.6	1.45934e+06	1.4361e+06	17750.3	16829.3	320315	595038	1.85767	30010	18021.2	113572	80244.3	15120.1	19414.7	12297.3	16166.9	19737.6	16206.5	34079.1	34350.7	1.00797	26687.2	21174
P69905	Hemoglobin subunit alpha OS=Homo sapiens GN=HBA1 PE=1 SV=2	5	5	56.9057	0.00941092	4.3603	Bc	PCa	602222	628881	582202	597201	821428	784403	779720	774323	711102	694081	697556	90005.3	0.12903	1.26931e+06	1.32709e+06	1.40381e+06	1.27153e+06	765856	796993	1.3675e+06	1.3788e+06	1.36848e+06	1.35183e+06	1.23012e+06	240578	0.195572	992122	901996	7.8602e+06	1.38317e+07	1.95342e+06	1.89156e+06	905403	905398	574541	599195	3.04155e+06	4.373e+06	1.43775	541052	543508
P29508	Serpin B3 OS=Homo sapiens GN=SERPINB3 PE=1 SV=2	2	1	14.6952	0.076865	1.60154	PCa	BPH	152190	157428	114614	115579	75876.3	72270.8	59738.9	60186.7	124148	134171	106620	37039.9	0.347399	38256.1	34654.8	73953.2	91000.5	73688.1	77676.4	40657.5	42076.8	108043	85729.1	66573.6	25828.7	0.387972	85078.4	60280.8	34034.4	26279.5	119577	134529	77561.3	117262	144897	122982	92248.1	42040.2	0.45573	100330	93425.4
Q9UGT4	Sushi domain-containing protein 2 OS=Homo sapiens GN=SUSD2 PE=1 SV=1	2	2	13.4502	5.40074e-05	32.3182	PCa	Bc	94730.6	49492.7	127310	64110.6	14978.3	10930.4	15571.1	12883.9	5873.32	227.245	39610.9	43253.9	1.09197	13056.7	12468.6	8737.27	3393.44	521.001	143.685	2596.51	1401.3	24.1382	351.877	4269.44	5170.83	1.21112	62.8952	70.9943	0	0	6906.55	103.917	2348.64	1991.68	78.1903	693.655	1225.65	2177.36	1.77649	2610.21	71075.6
P39060	Collagen alpha-1(XVIII) chain OS=Homo sapiens GN=COL18A1 PE=1 SV=5	2	2	14.3915	2.92135e-09	14.2597	Rc	Bc	256824	282990	179516	147545	62731.2	63023.7	117725	129967	75792.6	59985.6	137610	80741.6	0.586742	22620.9	12026.9	79358.4	76177.5	20658.5	21143	7832.48	7909.32	43515.3	40089.8	33133.2	26410.2	0.797092	34604.4	27009.4	16936	15820.1	6243.27	21067.2	21735.7	19792.4	17910.6	13438.1	19455.7	7653.5	0.39338	823397	821412
P02765	Alpha-2-HS-glycoprotein OS=Homo sapiens GN=AHSG PE=1 SV=1	9	9	94.6319	0.000572602	2.70047	PCa	Bc	791545	763986	1.61332e+06	1.41434e+06	423883	395154	638859	658448	730285	748573	817840	393837	0.481558	704562	506102	384603	367538	294703	294797	411996	409699	294328	285343	395367	129871	0.328481	296800	268823	208577	191439	359654	418537	310672	385931	299125	288950	302851	71705.4	0.236768	380988	309278
P17900	Ganglioside GM2 activator OS=Homo sapiens GN=GM2A PE=1 SV=4	4	3	40.4092	0.0479722	1.80827	BPH	PCa	462369	473644	450115	393844	294009	288037	271089	279139	586222	576957	407542	121235	0.297478	420055	378616	1.02959e+06	950390	449512	470385	622095	580971	1.31881e+06	1.14906e+06	736949	343126	0.465603	629291	541646	206944	346885	659831	629799	575531	693002	517983	480812	528172	151247	0.286359	247404	244657
P61626	Lysozyme C OS=Homo sapiens GN=LYZ PE=1 SV=1	7	6	88.9115	0.000554961	2.4253	BPH	Rc	201356	191155	191100	207957	228608	235955	206145	167135	205232	169276	200392	22164.7	0.110607	317500	361835	194319	184415	626914	635051	801805	854102	207548	197254	438074	265641	0.606384	254825	238213	142604	516246	191851	190580	258923	280822	255638	227599	255730	100405	0.39262	165832	134115
P02743	Serum amyloid P-component OS=Homo sapiens GN=APCS PE=1 SV=2	1	1	7.3973	0.00335563	3.50731	Bc	PCa	1520.91	8269.66	5298.35	12055.8	22448.1	19111	8080.16	7280.65	8574.11	6958.11	9959.68	6338.03	0.636369	10659.7	11260.8	15449.5	15875.8	27177.7	28666	15755.1	16646.8	12857.8	8768.68	16311.8	6652.81	0.407853	65905.4	40009.4	31983.8	37982.9	7058.27	6168.22	59418.4	63605.4	18354.5	18830.6	34931.7	22517.3	0.644608	13732.7	15911.2
P04003	C4b-binding protein alpha chain OS=Homo sapiens GN=C4BPA PE=1 SV=2	5	5	34.8104	0.589248	1.60627	BPH	Rc	117704	112421	96179.4	89252.3	576626	549912	247016	245612	127626	142920	230527	184162	0.798873	497300	414128	91618.6	89933.7	122165	123315	384783	359430	132314	107489	232248	160673	0.691816	183452	150199	151050	163473	249418	273070	269460	304918	114557	82703.5	194230	75147.5	0.386899	170231	154174
P22891	Vitamin K-dependent protein Z OS=Homo sapiens GN=PROZ PE=1 SV=2	4	3	42.2501	0.0129308	2.20656	PCa	Bc	484979	590818	907756	416687	222852	219745	399338	430639	1.05641e+06	953697	568292	301989	0.531397	340773	265794	1.09097e+06	1.05755e+06	220517	221125	190777	177057	562134	560502	468720	348623	0.743777	478261	470017	225869	262070	176814	173808	195363	209065	193409	190795	257547	116999	0.454282	496359	489287
P19022	Cadherin-2 OS=Homo sapiens GN=CDH2 PE=1 SV=4	1	1	5.6738	0.000482209	8.65906	Rc	Bc	2794.4	781.581	5936.78	3525.77	762.435	1100.47	519.007	3354.11	12260.9	12541.1	4357.66	4559.79	1.04639	88.6126	0	1320.65	1533.43	654.36	179.635	75.6464	334.213	2825.97	2524.32	953.683	1051.16	1.10221	421.386	184.443	0	0	2011.11	1737.39	42.0188	41.2135	2479.37	998.264	791.52	952.011	1.20276	5509.02	9084.27
A5A3E0	POTE ankyrin domain family member F OS=Homo sapiens GN=POTEF PE=1 SV=2	5	5	37.3582	0.226201	3.15986	BPH	Rc	171613	170992	212235	218266	1.13228e+06	1.12088e+06	633158	697004	186211	177629	472027	396463	0.839916	2.97412e+06	2.44004e+06	165567	172245	526679	516980	1.02308e+06	975864	205338	283637	928355	994657	1.07142	143454	138063	615476	630510	506283	503038	661760	809217	409088	375212	479210	218540	0.456041	150049	269560
P02766	Transthyretin OS=Homo sapiens GN=TTR PE=1 SV=1	6	6	68.1876	0.00361893	1.65219	BPH	Rc	449210	382602	264164	283842	548275	446817	319788	351009	226323	226756	349878	106841	0.305366	772214	771944	429454	413388	504045	486284	275541	267575	444484	452229	481716	172292	0.357663	275130	277946	457616	481469	488413	521345	447682	556211	420878	425435	435213	93301.8	0.214382	161837	179941
P01880	Ig delta chain C region OS=Homo sapiens GN=IGHD PE=1 SV=2	1	1	0	0.0184812	2.89426	Bc	PCa	29286.9	31945.9	33930.3	35473.2	224000	201944	189475	154858	70393.4	61047.7	103235	79745.2	0.772459	432190	373566	172220	142215	120634	147681	91550.2	112591	277434	248170	211825	117144	0.553022	193531	163732	48837.6	52055.6	428892	503255	402781	452305	416898	325617	298791	170117	0.569351	40230.6	26613
P31146	Coronin-1A OS=Homo sapiens GN=CORO1A PE=1 SV=4	1	1	6.3711	0.122101	3.15226	PCa	Bc	48139.4	32263.5	41412.1	36022.9	5703.95	3871.73	2875.46	2568.75	7574.55	10414	19084.6	18125.9	0.949764	9858.77	2523.91	4215.55	5587.62	6299.72	6920.3	58769.2	61187.5	4107.5	3528.02	16299.8	23118.9	1.41835	7157.77	6043.55	3729.17	20886.4	2096.88	2754.15	4006.6	4091.58	1825.52	7951.21	6054.28	5604.5	0.925708	7770.54	12340.7
P10619	Lysosomal protective protein OS=Homo sapiens GN=CTSA PE=1 SV=2	1	1	7.3132	0.00250736	Infinity	Rc	PCa	0	0	0	0	0	0	0	0	0	0	0	0	#DIV/0!	0	0	0	0	0	0	0	0	0	0	0	0	#DIV/0!	0	0	0	0	0	0	0	0	0	0	0	0	#DIV/0!	0	0
O75594	Peptidoglycan recognition protein 1 OS=Homo sapiens GN=PGLYRP1 PE=1 SV=1	5	5	50.8199	6.11351e-05	2.29719	BPH	Bc	367530	407959	330642	323362	185369	163928	384143	435579	350334	233308	318215	93381.5	0.293454	276860	217858	252957	186578	850556	884683	247418	238161	317452	306750	377927	261096	0.690863	163862	133269	157394	311956	92381	120259	165214	138739	144121	217974	164517	61343.1	0.372869	386718	353754
P06744	Glucose-6-phosphate isomerase OS=Homo sapiens GN=GPI PE=1 SV=4	1	1	6.91	0.56319	1.30313	PCa	Rc	74416.6	42618.1	105005	94772.6	174317	124113	54891.1	47232.2	46004.3	55703.5	81907.3	42853.1	0.52319	49477.3	46453.6	91550.7	47684.3	77102.5	85007.4	151804	143981	64113.2	61117.2	81829.1	38141.6	0.466113	77458.1	41431.2	121416	103887	56030.3	67100.8	78278.4	59111.6	61955.4	67761.2	73443.1	23583.5	0.321112	29860.3	50219.8
Q08380	Galectin-3-binding protein OS=Homo sapiens GN=LGALS3BP PE=1 SV=1	12	10	138.728	0.00763893	2.44723	BPH	Bc	517134	581129	952133	980323	2.08454e+06	2.10176e+06	1.02409e+06	1.06976e+06	665190	690631	1.06667e+06	574474	0.538568	3.67489e+06	5.24232e+06	1.747e+06	1.7219e+06	1.93377e+06	1.84466e+06	878099	855686	693875	651433	1.92436e+06	1.47284e+06	0.765364	1.19432e+06	856567	950472	809478	713539	630521	878046	891074	443215	496204	786344	223540	0.284277	501763	611502
P80188	Neutrophil gelatinase-associated lipocalin OS=Homo sapiens GN=LCN2 PE=1 SV=2	4	4	45.1192	0.0537262	5.48581	BPH	PCa	207364	169934	106820	42838.3	60860.5	60938.9	90340.2	106854	96227.8	78716	102089	50939.4	0.498969	164477	153796	81870	62519.2	2.05952e+06	2.14914e+06	334862	335804	124248	134199	560043	819458	1.4632	170618	126133	171615	164977	49005.6	47184.1	51105.2	55659.1	403614	404478	164439	136679	0.831187	75389	61470.6
P0DJD8	Pepsin A-3 OS=Homo sapiens GN=PGA3 PE=1 SV=1	6	1	45.4188	0.00841442	3.53991	BPH	Bc	821.233	981.878	2781.82	7442.5	17578.3	16552.3	48571	54899.8	7684	38947.8	19626.1	20398.9	1.03938	36804.4	22548.6	13118.4	11580.7	47607	156313	62494.1	29361.4	22897.8	23371.7	42609.7	42884.4	1.00645	16555.1	13522.2	21182.1	17628.4	8411.22	7179.96	9672.87	9342.7	8968.85	7906.13	12037	4871.46	0.404708	18940.5	31261
Q14508	WAP four-disulfide core domain protein 2 OS=Homo sapiens GN=WFDC2 PE=1 SV=2	2	2	16.0623	0.204533	1.67193	PCa	BPH	317485	341735	175179	156249	56528.6	70286.2	84570.6	75879.1	147753	154097	157976	99854.4	0.632085	84736.7	64515.7	105159	109111	99439	99812.5	62034.3	65257.8	131338	123468	94487.3	24674.4	0.26114	140347	115497	44666.4	41121.6	130467	156943	110758	147473	120602	89312.4	109719	40181.2	0.366221	126941	115603
P36955	Pigment epithelium-derived factor OS=Homo sapiens GN=SERPINF1 PE=1 SV=4	1	1	7.682	0.0357345	1.38583	BPH	Bc	1.98758e+06	2.06593e+06	4.61687e+06	4.61296e+06	1.99167e+06	1.85103e+06	2.01754e+06	2.03648e+06	2.37723e+06	2.20658e+06	2.57639e+06	1.08355e+06	0.42057	2.85738e+06	2.61336e+06	2.80303e+06	2.66811e+06	3.752e+06	3.87809e+06	3.14779e+06	3.20427e+06	1.78919e+06	1.68886e+06	2.84021e+06	718696	0.253043	2.43178e+06	2.30104e+06	1.64259e+06	1.77649e+06	1.72899e+06	2.04194e+06	2.01134e+06	2.09426e+06	2.26962e+06	2.19653e+06	2.04946e+06	263699	0.128668	1.83314e+06	1.67238e+06
Q96A08	Histone H2B type 1-A OS=Homo sapiens GN=HIST1H2BA PE=1 SV=3	2	2	17.903	0.0713099	3.76076	BPH	PCa	65445.8	66809	59238.4	72289.5	128737	120220	109202	114258	50267.6	40865.6	82733.3	32035.5	0.387214	169255	176828	73968.9	90200.2	80057.9	81226.4	1.18232e+06	1.10935e+06	73776.4	74422.1	311141	441961	1.42045	81376.6	72774.1	184417	189004	53892.1	64045	61481	63790.5	79131.9	96523.9	94643.6	50011.3	0.528417	72380.1	97524.7
P04004	Vitronectin OS=Homo sapiens GN=VTN PE=1 SV=1	9	8	86.9099	0.10623	1.27912	Bc	BPH	743819	490662	683883	417398	517286	489443	726137	741536	752774	743277	630622	134378	0.213088	572686	529188	542730	589057	535449	559763	573200	595618	551424	551617	560073	22216.9	0.0396679	716435	531133	1.09866e+06	1.23687e+06	625649	686579	590673	600497	553881	523622	716401	247943	0.346096	864360	707946
Q7Z5L0	Vitelline membrane outer layer protein 1 homolog OS=Homo sapiens GN=VMO1 PE=1 SV=1	2	2	24.3499	0.693628	1.18043	Rc	PCa	310964	240374	133055	186198	209382	221379	241361	240391	346527	344115	247375	68555.3	0.277132	216488	184545	178827	198285	279631	289550	349302	358609	214953	214184	248437	66444.1	0.267448	341596	328897	330831	175204	570751	311412	209310	244821	170880	153770	283747	124369	0.43831	349963	276594
P20160	Azurocidin OS=Homo sapiens GN=AZU1 PE=1 SV=3	2	2	13.7605	7.33835e-05	2.80302	BPH	PCa	35130.6	4129.55	22724.5	10051.6	58350.3	54866.7	39813.2	42614.8	29587.7	29384.5	32665.3	17491.3	0.53547	81731.7	65804.1	56477.4	63401.5	115875	120069	149752	144379	61048.3	57078.8	91561.7	37243.5	0.406758	54574.5	46396	43722.5	27181.7	58064.4	60057.4	50036.9	48001	106816	98660.2	59351.1	24688.4	0.415972	35184.4	29899.6
Q96FE7	Phosphoinositide-3-kinase-interacting protein 1 OS=Homo sapiens GN=PIK3IP1 PE=1 SV=2	1	1	14.936	0.220506	1.14607	BPH	Bc	991169	1.02333e+06	656745	677969	1.11458e+06	917405	1.10257e+06	963492	1.10717e+06	1.0288e+06	958324	166300	0.173532	1.19138e+06	1.16706e+06	916320	861389	1.01656e+06	998518	1.15342e+06	1.18061e+06	1.16952e+06	1.15132e+06	1.08061e+06	121947	0.11285	932099	873034	665096	799283	926919	827122	1.18341e+06	1.14259e+06	1.1277e+06	951595	942884	166134	0.176198	1.02024e+06	873708
P01834	Ig kappa chain C region OS=Homo sapiens GN=IGKC PE=1 SV=1	9	9	154.848	0.00358712	2.04111	PCa	Bc	1.62286e+07	1.66878e+07	3.07924e+07	3.16796e+07	1.73272e+07	1.65561e+07	2.45598e+07	2.66056e+07	2.64695e+07	2.5422e+07	2.32329e+07	6.03924e+06	0.259944	2.62357e+07	2.38478e+07	1.34756e+07	1.27613e+07	2.86052e+07	2.98458e+07	2.86529e+07	2.77856e+07	8.65331e+06	8.30105e+06	2.08164e+07	8.90743e+06	0.427904	1.22314e+07	1.11853e+07	8.30334e+06	7.57273e+06	1.10173e+07	1.11586e+07	1.19727e+07	1.3597e+07	1.35022e+07	1.32843e+07	1.13825e+07	2.06293e+06	0.181237	1.72227e+07	1.64989e+07
P02675	Fibrinogen beta chain OS=Homo sapiens GN=FGB PE=1 SV=2	24	24	281.111	0.190821	2.60026	BPH	Bc	702282	707711	487474	509021	8.11184e+06	7.93806e+06	6.25647e+06	7.31695e+06	1.2303e+06	1.25674e+06	3.45168e+06	3.44703e+06	0.998653	1.17848e+07	1.08355e+07	1.14264e+06	1.00105e+06	5.75865e+06	6.0001e+06	8.05961e+06	6.53333e+06	1.54801e+06	1.5081e+06	5.41718e+06	4.03615e+06	0.745066	2.52386e+06	1.69194e+06	3.32247e+06	1.9427e+06	1.94068e+06	1.68729e+06	1.77093e+06	4.26798e+06	987682	697710	2.08332e+06	1.0578e+06	0.507744	2.36468e+06	1.79582e+06
P00558	Phosphoglycerate kinase 1 OS=Homo sapiens GN=PGK1 PE=1 SV=3	1	1	5.3128	0.405977	1.7083	BPH	PCa	234609	244812	118043	116659	483799	379196	373030	493669	203545	211348	285871	138285	0.483734	910663	794621	265338	265516	404470	385702	557806	573984	381123	344316	488354	219472	0.449412	350404	337304	8474.82	304926	641277	728331	614126	124976	575902	526729	421245	235399	0.558817	141726	144701
P02787	Serotransferrin OS=Homo sapiens GN=TF PE=1 SV=3	58	58	781.391	0.0460463	1.71353	BPH	Rc	1.92297e+06	1.96416e+06	1.56593e+06	1.42815e+06	5.60319e+06	5.53163e+06	4.49116e+06	4.97644e+06	1.68182e+06	1.54409e+06	3.07095e+06	1.82217e+06	0.593357	7.60783e+06	6.92593e+06	2.77432e+06	2.66242e+06	3.26446e+06	3.32575e+06	4.31432e+06	4.10265e+06	2.86114e+06	2.76714e+06	4.0606e+06	1.78743e+06	0.440189	2.19553e+06	2.06411e+06	1.96848e+06	2.27696e+06	3.85906e+06	3.27717e+06	3.413e+06	2.631e+06	2.87191e+06	2.95453e+06	2.75118e+06	635153	0.230866	1.90658e+06	1.73941e+06
Q00796	Sorbitol dehydrogenase OS=Homo sapiens GN=SORD PE=1 SV=4	1	1	7.2621	0.0020022	6.80104	Rc	Bc	229056	240526	84913.2	67734.6	1598.78	2897.02	21667.4	19547.7	88164.8	113277	86938.2	86924.2	0.999838	11270	5158.06	40646.5	49142.1	5249.46	7246.1	2560.53	2054.55	119745	93066.1	33613.8	42180.6	1.25486	22585.6	24549.9	2271.96	2394.47	23194.6	23617.1	17898.2	26680.7	24373	12929.9	18049.5	9159.28	0.507452	193335	204227
P20742	Pregnancy zone protein OS=Homo sapiens GN=PZP PE=1 SV=4	7	7	82.6244	4.09281e-08	2.26921	Bc	Rc	232685	191456	191718	268276	171940	149479	183149	199741	194785	184854	196808	32745	0.16638	442745	413870	208097	195369	241939	245852	426312	398702	210338	216964	300019	105235	0.350762	325832	296924	363130	237948	583655	461182	436409	375989	436218	649001	416629	126345	0.303256	168422	143763
P51688	N-sulphoglucosamine sulphohydrolase OS=Homo sapiens GN=SGSH PE=1 SV=1	2	2	13.7047	0.847061	1.25127	BPH	PCa	230250	241865	139054	157465	93565.4	73935.6	115532	95907	217564	242441	160758	66743.7	0.415181	92791.7	84372	359530	332466	52394.1	58351.2	101443	99799.4	424731	405634	201151	157142	0.781213	286420	255867	26186.9	45066.7	182407	199533	214819	211873	240099	205325	186760	85217.7	0.456296	149900	153489
O00187	Mannan-binding lectin serine protease 2 OS=Homo sapiens GN=MASP2 PE=1 SV=4	9	9	70.8164	0.00583007	2.18462	BPH	Bc	730109	534859	922369	905417	2.03505e+06	1.95018e+06	1.37219e+06	1.50865e+06	537408	528053	1.10243e+06	578063	0.524354	3.56671e+06	3.19883e+06	965377	841523	2.56175e+06	2.62626e+06	1.52112e+06	1.46134e+06	956591	949455	1.8649e+06	1.02964e+06	0.552114	1.24966e+06	737905	640470	608881	1.11562e+06	1.19381e+06	637113	1.07613e+06	983502	293370	853646	313950	0.367775	788948	889581
P12830	Cadherin-1 OS=Homo sapiens GN=CDH1 PE=1 SV=3	9	9	99.2108	0.000405944	1.82037	BPH	Bc	988737	626492	1.08008e+06	1.05859e+06	1.48635e+06	1.46146e+06	1.23271e+06	1.29928e+06	930586	847784	1.10121e+06	272487	0.247444	2.77809e+06	2.62094e+06	1.16399e+06	1.02536e+06	1.62179e+06	1.69959e+06	1.85142e+06	1.93954e+06	1.08255e+06	1.05073e+06	1.6834e+06	635900	0.377748	755835	791774	404450	1.04036e+06	1.17603e+06	1.16264e+06	946477	1.07972e+06	988196	902050	924754	230714	0.249486	1.02384e+06	949086
P11142	Heat shock cognate 71 kDa protein OS=Homo sapiens GN=HSPA8 PE=1 SV=1	3	1	18.7627	0.62232	1.19952	BPH	Rc	958916	934099	917066	855874	1.20864e+06	1.14902e+06	1.3645e+06	1.45377e+06	817840	839359	1.04991e+06	229072	0.218183	1.19894e+06	1.11273e+06	670407	677238	1.503e+06	1.58552e+06	1.43209e+06	1.45578e+06	634746	611388	1.08818e+06	403050	0.370387	816926	767932	2.09109e+06	1.96435e+06	783666	727414	790051	756262	793444	891829	1.0383e+06	524099	0.504768	825161	803184
P02760	Protein AMBP OS=Homo sapiens GN=AMBP PE=1 SV=1	25	24	366.648	0.00427017	2.49059	Rc	Bc	1.34578e+06	1.35234e+06	3.58187e+06	2.25796e+06	3.15546e+06	3.12223e+06	4.13925e+06	4.56788e+06	2.90078e+06	2.71493e+06	2.91385e+06	1.0621e+06	0.364501	4.37317e+06	4.01499e+06	1.44209e+06	1.38135e+06	2.11209e+06	2.13606e+06	3.58163e+06	3.41755e+06	1.69407e+06	1.63897e+06	2.5792e+06	1.14491e+06	0.443904	1.07e+06	916692	1.3726e+06	1.24424e+06	2.32185e+06	2.11924e+06	2.16641e+06	1.31433e+06	1.34787e+06	1.64657e+06	1.55198e+06	490111	0.315797	1.70748e+06	1.88811e+06
Q9HAT2	Sialate O-acetylesterase OS=Homo sapiens GN=SIAE PE=1 SV=1	1	1	0	0.403993	Infinity	Rc	PCa	0	0	0	0	0	0	0	0	0	0	0	0	#DIV/0!	0	0	0	0	0	0	0	0	0	0	0	0	#DIV/0!	0	0	0	0	0	0	0	0	0	0	0	0	#DIV/0!	49294.9	0
P01011	Alpha-1-antichymotrypsin OS=Homo sapiens GN=SERPINA3 PE=1 SV=2	9	9	80.7414	0.0113075	1.4439	Bc	Rc	714151	749088	895489	674650	455004	447190	592262	610924	551871	580342	627097	136650	0.217908	875518	872391	712269	693893	730051	730501	756668	791309	535447	508480	720653	121832	0.169058	1.15269e+06	1.09332e+06	1.15271e+06	971108	713349	785564	727172	757329	477899	492020	832316	251022	0.301594	504066	475427
P19013	Keratin_ type II cytoskeletal 4 OS=Homo sapiens GN=KRT4 PE=1 SV=4	3	3	20.5321	0.00813216	1.72045	Bc	Rc	276822	307109	261131	269279	565371	880104	356607	274237	290886	295969	377752	198186	0.524647	281413	417138	441251	461377	527565	530482	205468	204984	365624	334776	377008	119790	0.317739	508480	607653	910010	419890	518924	565699	479248	438631	344260	408164	520096	157659	0.303135	163999	204841
P05109	Protein S100-A8 OS=Homo sapiens GN=S100A8 PE=1 SV=1	3	2	34.6594	0.104812	1.71595	BPH	Bc	774822	793980	859349	993965	536283	498705	599511	600030	706266	710802	707371	153936	0.217616	747168	650342	666495	634010	968886	1.00149e+06	2.87674e+06	2.85606e+06	776981	743881	1.1922e+06	891026	0.747376	670136	629647	942218	830962	414327	423091	427225	426914	1.11822e+06	1.06505e+06	694779	278254	0.400493	600943	516359
P08637	Low affinity immunoglobulin gamma Fc region receptor III-A OS=Homo sapiens GN=FCGR3A PE=1 SV=2	1	1	8.9353	0.00213946	2.20221	PCa	Bc	280317	312896	129158	177963	582365	321572	273733	314181	121283	81953.2	259542	144851	0.558101	157552	151002	112361	83980.2	123520	121421	160940	153549	148572	140405	135330	24553.1	0.181431	70884.8	108130	241570	144563	90921.1	108046	121774	97556.6	97334.9	97771	117855	47601.3	0.403897	364868	336278
P01765	Ig heavy chain V-III region TIL OS=Homo sapiens PE=1 SV=1	2	1	24.7203	0.930257	9.61381	BPH	PCa	0	0	263.713	94.3918	0	0	0	0	310.694	278.27	94.7069	134.464	1.41979	0	0	4919.26	3952.72	0	0	0	0	232.962	0	910.494	1873.42	2.05759	3247.08	2922.57	0	0	0	0	0	902.471	0	0	707.212	1286.59	1.81925	0	0
P01860	Ig gamma-3 chain C region OS=Homo sapiens GN=IGHG3 PE=1 SV=2	17	17	221.465	0.00709151	2.56083	BPH	Bc	1.93819e+06	1.94764e+06	1.63847e+06	1.77964e+06	6.73812e+06	6.00155e+06	4.32715e+06	5.36139e+06	2.68207e+06	2.42666e+06	3.48409e+06	1.94321e+06	0.557739	1.07683e+07	1.04711e+07	2.36452e+06	2.04651e+06	7.25251e+06	7.58013e+06	9.71967e+06	9.00961e+06	2.43246e+06	2.50209e+06	6.41469e+06	3.67841e+06	0.573436	1.81909e+06	1.67589e+06	2.25046e+06	2.12507e+06	2.31932e+06	2.39352e+06	3.17782e+06	3.27202e+06	3.11964e+06	2.89637e+06	2.50492e+06	575993	0.229945	3.07792e+06	3.42632e+06
P62805	Histone H4 OS=Homo sapiens GN=HIST1H4A PE=1 SV=2	3	3	25.5266	0.0232251	2.93312	BPH	Rc	121160	93341.8	84771.8	109025	123111	102822	94522.8	98109.6	65649.9	79245.5	97176	17987.7	0.185104	208711	192744	83998.7	79908.3	114296	118999	871269	779469	97084	96444.4	264292	299681	1.1339	96498.2	74628.5	232736	180784	89117.6	100766	85185.2	64320.3	103604	111685	113932	52303.4	0.459073	78868	66576.4
P04196	Histidine-rich glycoprotein OS=Homo sapiens GN=HRG PE=1 SV=1	8	8	74.4318	0.000228112	1.41897	BPH	Bc	371985	351153	358279	365766	470150	452251	429562	434768	404841	380435	401919	42409.1	0.105517	495467	470753	593020	587841	397129	419811	423959	420818	611496	686710	510700	101356	0.198464	380143	335839	263304	301499	355235	355111	437635	449802	378103	342414	359909	56309.7	0.156456	411841	335243
P54802	Alpha-N-acetylglucosaminidase OS=Homo sapiens GN=NAGLU PE=1 SV=2	2	1	11.7652	0.28774	1.41566	PCa	BPH	101730	102778	34678.5	28672.8	40903.2	42786.9	17758.8	17934	20094	18765.4	42610.2	32791.5	0.769569	20029.6	27948.8	39654	38199.6	46924.9	45387.9	7637.5	6757.44	33585.9	34865.2	30099.1	14391.4	0.478135	30951.5	59525.9	34585.9	23067.7	46212.7	53600.4	40447.4	53729	31960.1	42737.3	41681.8	11715.4	0.281067	42581.3	36106.1
P04264	Keratin_ type II cytoskeletal 1 OS=Homo sapiens GN=KRT1 PE=1 SV=6	3	3	26.0827	0.272929	1.22194	BPH	Bc	91377.1	80095.7	48580.9	71672.4	124270	126018	87339.8	81914.2	90200.6	97350.4	89881.9	22972.3	0.255583	98111.2	127037	64018	68978.5	108230	106645	106971	103034	67297.3	63893	91421.5	23090.6	0.252573	87134.1	62316.4	151550	79081	67488.4	69660.8	63241.9	64571.2	50953.9	52168.3	74816.6	29089.5	0.38881	98845.1	97149
P00738	Haptoglobin OS=Homo sapiens GN=HP PE=1 SV=1	27	27	398.869	0.000927178	3.52015	BPH	Rc	957549	1.06877e+06	832009	823485	7.0345e+06	6.94737e+06	3.83096e+06	3.95692e+06	980718	940498	2.73728e+06	2.54804e+06	0.930867	1.6654e+07	1.66231e+07	2.75811e+06	2.54405e+06	4.93248e+06	5.03787e+06	8.16462e+06	8.0752e+06	3.22161e+06	3.15196e+06	7.1163e+06	5.40821e+06	0.759975	2.43081e+06	2.12489e+06	4.71822e+06	4.08526e+06	3.7971e+06	3.46287e+06	3.22774e+06	3.87578e+06	2.05179e+06	1.93236e+06	3.17068e+06	979568	0.308946	955632	937218
P0CF74	Ig lambda-6 chain C region OS=Homo sapiens GN=IGLC6 PE=4 SV=1	3	3	28.3819	0.000700262	1.97436	BPH	Bc	287742	305314	310949	304417	464753	724575	600693	383340	377147	370228	412916	144711	0.350461	788910	735543	538420	614582	758604	708023	1.17226e+06	1.44783e+06	581259	586462	793189	292213	0.368402	438013	371798	548791	189585	422274	451173	378421	501100	380655	335633	401744	98286.6	0.24465	1.70984e+06	331174
P07737	Profilin-1 OS=Homo sapiens GN=PFN1 PE=1 SV=2	5	2	62.4734	0.00163475	4.95856	BPH	Bc	39692.1	49460.7	56316.5	113603	58712.9	72856.4	41344.3	45718.2	17660.7	76536.1	57190.1	26069	0.455831	189364	129162	62524.2	58197.2	121595	116301	988398	952623	66880	69617	275466	368642	1.33825	39567.4	58945.6	93433.6	79570.2	31359.8	23751.4	29162.4	33667.1	77227	88852.3	55553.7	27140.6	0.488548	53231.7	38788.8
P00739	Haptoglobin-related protein OS=Homo sapiens GN=HPR PE=2 SV=2	2	2	12.8164	0.00967665	3.36609	BPH	PCa	396367	394041	246974	225308	698112	683805	214844	210391	441201	389931	390098	180878	0.463673	545460	504508	2.87742e+06	2.58274e+06	388225	405933	552519	573068	2.39614e+06	2.30503e+06	1.3131e+06	1.06789e+06	0.813258	1.3817e+06	947448	145643	115498	189096	198940	352299	254137	424593	332464	434182	409744	0.943716	160679	234760
P60709	Actin_ cytoplasmic 1 OS=Homo sapiens GN=ACTB PE=1 SV=1	4	2	31.6176	0.0399559	2.26402	BPH	Bc	78622.3	50588.3	29626.4	40199	23724.6	15732.8	24730.7	28918.9	23980.9	22982.6	33910.7	18548.9	0.546995	39672.2	34661.4	31564	34487.9	14120.7	14424.4	128788	122129	16735.3	17191.1	45377.3	43275.3	0.953676	22089.6	20149.1	14886.3	16359.1	26891.9	23411	16829.6	23427.8	23214.8	13169.3	20042.8	4493.26	0.224183	61722.3	57246.2
P02671	Fibrinogen alpha chain OS=Homo sapiens GN=FGA PE=1 SV=2	24	24	293.537	7.66534e-06	2.72041	BPH	Rc	434080	574418	363354	435329	876253	652310	317791	338118	279616	358136	462941	186151	0.402105	1.71601e+06	1.51556e+06	518067	461986	1.50748e+06	1.09735e+06	1.919e+06	1.35101e+06	525678	499107	1.11113e+06	566408	0.509761	967677	892669	429108	1.07485e+06	961637	944428	949605	633538	674100	783328	831094	198142	0.238411	385430	294547
P0C0L4	Complement C4-A OS=Homo sapiens GN=C4A PE=1 SV=2	3	3	21.1919	0.0115733	1.85093	Bc	PCa	5014.67	3297.51	17367	9248.93	6252.79	6212.97	6671.73	6777.48	5583.96	4068.16	7049.52	3973.45	0.563648	18395.1	22060	8020.44	7895.57	5899.86	5052.61	9268.04	6755.27	9934.79	10963.4	10424.5	5535.24	0.530983	9202.99	8792.9	13293.6	14594.6	15714.8	16709.5	12272.9	16741	11729.4	11429.8	13048.2	2876.29	0.220436	3478.84	2824.76
P09564	T-cell antigen CD7 OS=Homo sapiens GN=CD7 PE=1 SV=1	1	1	15.1504	3.78496e-08	4.5772	PCa	Bc	382412	443480	194985	45145.1	123060	128401	245386	246633	341572	285548	243662	124784	0.512119	133063	59929	126446	119260	71827.1	72086.5	62599.6	68326.7	173756	168012	105531	44100.6	0.417894	88303.8	48025.7	52434.6	31527.5	51958.2	23151.8	97416.6	59089.7	57869.3	22561.8	53233.9	24908.8	0.467913	224935	209826
P55287	Cadherin-11 OS=Homo sapiens GN=CDH11 PE=2 SV=2	2	2	12.5291	0.000443607	8.64498	PCa	Bc	456205	455279	84777.8	76796	10826.5	9600.09	34939.5	56995.4	35493	24735.3	124565	176343	1.41568	12038.2	11918.4	19874.1	18657.6	74251.4	79761.4	104618	86860.7	22680.8	21276.7	45193.7	36419.2	0.805848	13422.6	8413.43	24054.3	21504.1	3373.55	3533.41	24771.2	4560.85	26091.1	14364.6	14408.9	9196.53	0.638253	21676.8	103159
P01861	Ig gamma-4 chain C region OS=Homo sapiens GN=IGHG4 PE=1 SV=1	6	6	72.403	0.000973878	2.05356	BPH	Rc	1.63193e+06	1.63805e+06	1.34524e+06	1.3318e+06	3.75804e+06	3.96659e+06	2.90197e+06	2.86094e+06	1.50864e+06	1.53549e+06	2.24787e+06	1.02727e+06	0.456995	5.52535e+06	5.32978e+06	2.53117e+06	2.52535e+06	5.10874e+06	5.23134e+06	5.31768e+06	5.06001e+06	1.79331e+06	1.71191e+06	4.01347e+06	1.6376e+06	0.408025	2.4953e+06	2.46446e+06	2.5775e+06	2.26433e+06	2.31635e+06	2.53721e+06	2.75604e+06	3.10417e+06	2.9555e+06	2.78768e+06	2.62585e+06	270877	0.103158	1.89102e+06	1.49961e+06
P01133	Pro-epidermal growth factor OS=Homo sapiens GN=EGF PE=1 SV=2	20	20	204.428	4.82881e-05	1.59408	Rc	Bc	840254	884066	639918	683181	435622	434362	657192	694475	610448	660767	654028	144604	0.221097	399703	375366	536573	469915	451399	469268	453314	484148	672435	649561	496168	97484.1	0.196474	403749	470592	543559	574998	409909	409084	423520	446081	381191	401162	446385	64917	0.145428	1.0428e+06	965583
P01024	Complement C3 OS=Homo sapiens GN=C3 PE=1 SV=2	57	57	545.51	2.2978e-07	3.42818	Rc	Bc	4.62959e+06	978887	2.06111e+06	1.96472e+06	1.44116e+06	1.43553e+06	2.73307e+06	2.97782e+06	3.46616e+06	3.25077e+06	2.49388e+06	1.12357e+06	0.450531	1.18045e+06	1.49513e+06	1.13997e+06	1.14456e+06	1.15493e+06	1.16058e+06	562087	586852	1.57248e+06	1.52811e+06	1.15252e+06	350314	0.303956	707950	625002	506566	389208	633452	2.83791e+06	807316	855580	554114	604124	852122	710990	0.834376	5.1274e+06	5.13748e+06
P29401	Transketolase OS=Homo sapiens GN=TKT PE=1 SV=3	2	2	14.1164	0.000107605	1.5793	BPH	Rc	847999	954705	856515	883633	1.36607e+06	1.43504e+06	1.06404e+06	1.11614e+06	737400	735335	999687	244756	0.244832	1.84135e+06	1.62122e+06	1.01395e+06	1.01455e+06	1.50109e+06	1.53182e+06	1.96528e+06	1.83091e+06	1.17289e+06	1.15078e+06	1.46438e+06	356898	0.243719	1.07479e+06	992960	2.62903e+06	1.80104e+06	1.32483e+06	1.37182e+06	1.23827e+06	1.5651e+06	1.2554e+06	1.17421e+06	1.44275e+06	477991	0.331306	789728	722416
P19827	Inter-alpha-trypsin inhibitor heavy chain H1 OS=Homo sapiens GN=ITIH1 PE=1 SV=3	2	1	12.9589	0.543541	1.20285	Rc	Bc	393348	686839	258005	496301	820503	791046	678224	728503	386998	362207	560198	203247	0.362814	697520	639333	506721	382400	394135	431767	558750	557132	561156	622652	535157	106095	0.198251	534266	481134	567944	786819	528193	593181	540339	240657	413063	471740	515734	138506	0.268562	822805	700627
P04745	Alpha-amylase 1 OS=Homo sapiens GN=AMY1A PE=1 SV=2	9	5	101.49	1.42099e-07	3.46408	PCa	Bc	603402	603397	645641	667332	307748	293814	493261	501156	723564	723155	556247	155726	0.279959	138040	138750	540153	523151	232446	242045	153231	146122	588284	505998	320822	192657	0.600512	212277	236121	74524.8	145763	110428	129834	197729	137535	178825	182721	160576	49664.3	0.309289	381576	359539
P25311	Zinc-alpha-2-glycoprotein OS=Homo sapiens GN=AZGP1 PE=1 SV=2	17	15	230.164	0.0160831	2.47038	PCa	Bc	1.80075e+06	1.78292e+06	4.63193e+06	4.40422e+06	4.53054e+06	4.28455e+06	4.08243e+06	4.55286e+06	1.0818e+06	995283	3.21473e+06	1.57648e+06	0.490392	4.65574e+06	4.14356e+06	1.43631e+06	1.35562e+06	2.36514e+06	2.48199e+06	2.47396e+06	2.43622e+06	1.24895e+06	1.14356e+06	2.3741e+06	1.20459e+06	0.507388	1.25429e+06	859418	665465	668334	1.62339e+06	1.6904e+06	1.75655e+06	1.62271e+06	1.50662e+06	1.36593e+06	1.30131e+06	423534	0.325467	2.5366e+06	2.34328e+06
P15144	Aminopeptidase N OS=Homo sapiens GN=ANPEP PE=1 SV=4	2	2	14.5461	0.000331012	1.69513	BPH	PCa	578899	856595	748187	544070	1.16691e+06	1.02136e+06	1.24376e+06	1.28279e+06	773971	934927	915146	262509	0.286849	2.85907e+06	2.4784e+06	1.18995e+06	1.13258e+06	1.18619e+06	1.25559e+06	1.43772e+06	1.35186e+06	1.32841e+06	1.29316e+06	1.55129e+06	602349	0.388288	959966	895070	996766	901168	1.34511e+06	1.39815e+06	1.18529e+06	1.17792e+06	1.08649e+06	1.09944e+06	1.10454e+06	174513	0.157996	787229	729969
P02748	Complement component C9 OS=Homo sapiens GN=C9 PE=1 SV=2	5	5	30.5523	0.0143861	1.34817	BPH	PCa	57964.9	61254.4	68778.3	42909.7	92855.1	102385	68474.5	67167.3	50889.7	37291.2	64997	20338.6	0.312917	92067.8	111242	91564.3	90919.6	67287.2	70242.7	101236	113788	67835	70090.4	87627.3	17914.9	0.204445	99922	82059.4	122512	100893	102240	82152.2	89228.4	89812.3	55938.9	48207.1	87296.4	22067.8	0.252792	61096.1	53664.3
P01611	Ig kappa chain V-I region Wes OS=Homo sapiens PE=1 SV=1	1	1	7.1208	0.114269	1.42378	Rc	Bc	71892.9	245865	120816	150668	57663.4	51832.2	69164.1	67480.8	123067	142302	110075	60087.5	0.545877	82354.7	61736.9	103423	99304.8	127969	131397	66296.1	64845.2	94831.2	90577.1	92273.5	24599	0.266588	42089	37568.8	6095.97	5535.07	148993	154827	118221	101894	143895	122768	88188.6	59427.7	0.67387	79573.6	86872.5
Q8NBJ4	Golgi membrane protein 1 OS=Homo sapiens GN=GOLM1 PE=1 SV=1	2	2	13.2491	0.00025065	2.38811	Rc	Bc	55960.7	43384	60315.6	60913.2	44952.3	46073.5	71478.9	78764.4	173112	173876	80883.1	50109.5	0.61953	64512.2	91816.1	73960.9	59726.3	85866.4	94542.5	71469	29321.6	140283	138685	85018.2	34221.5	0.40252	59100	53811.3	40014.6	29281	31776.3	34124	24141.6	29213.9	38636	55721.6	39582	12417.4	0.313713	64511.3	110286
Q9UBC9	Small proline-rich protein 3 OS=Homo sapiens GN=SPRR3 PE=1 SV=2	2	2	22.6915	0.00714033	2.09619	PCa	Bc	46381.5	61215.7	86848.1	80496.6	24797	24891.7	35415.9	38516.6	78117.3	65410.1	54209	23304.2	0.429896	44056.7	44113.2	38815.8	37926.1	24296	28114.5	23477.8	20868	44747	44218.2	35063.3	9790.01	0.279209	37851.5	32653.7	32869.2	35184.2	21754.2	23557.7	17059.8	18192.7	21174.2	18310.5	25860.8	7911.75	0.305937	21786.3	59199.7
P01009	Alpha-1-antitrypsin OS=Homo sapiens GN=SERPINA1 PE=1 SV=3	19	19	256.599	0.000757055	8.33831	Bc	Rc	526160	393798	447203	335604	1.40635e+06	1.439e+06	1.13623e+06	1.10859e+06	614768	701143	810885	422595	0.521153	2.14829e+06	2.54538e+06	775502	827033	1.45416e+06	1.49828e+06	3.10548e+06	3.16392e+06	710280	714726	1.69431e+06	983302	0.580357	1.40822e+06	1.2851e+06	2.34785e+07	2.19585e+07	3.36258e+06	3.50231e+06	1.52172e+06	1.7164e+06	884742	616873	5.9735e+06	8.88334e+06	1.48713	682416	548133
P05164	Myeloperoxidase OS=Homo sapiens GN=MPO PE=1 SV=1	16	15	159.244	4.6856e-05	1.75658	BPH	PCa	530793	511864	418066	456442	323919	321792	413976	429539	446458	462076	431492	68474.8	0.158693	634978	546981	634117	589324	977112	1.02419e+06	764770	787197	815265	805570	757950	159433	0.210347	582001	514057	470341	418764	351017	544103	427406	439421	854008	847238	544836	174252	0.319825	414117	316204
P06733	Alpha-enolase OS=Homo sapiens GN=ENO1 PE=1 SV=2	2	2	14.7324	3.63753e-05	1.78202	BPH	PCa	66691.1	97818.6	86028.9	82672.1	140863	127775	126643	137442	91139.8	94124.1	105120	25849	0.245901	261477	231086	146522	146545	173835	182709	239617	230389	132732	128340	187325	49433.7	0.263892	148573	105194	236718	237842	157956	163716	138708	131689	139182	126946	158652	44547	0.280784	80831.3	82601.3
P15586	N-acetylglucosamine-6-sulfatase OS=Homo sapiens GN=GNS PE=1 SV=3	3	3	20.3397	0.502236	1.30868	BPH	Rc	100439	102197	282286	294531	91165.5	91977.3	110158	98062.9	220048	210342	160121	82843	0.517379	191487	96155.8	335891	314275	127847	124729	152617	150795	176359	174809	184496	79379	0.430247	212445	196635	123527	63252.8	134747	133642	152351	140847	144143	133746	143534	40510.6	0.282238	93800.7	93643.7
P08294	Extracellular superoxide dismutase [Cu-Zn] OS=Homo sapiens GN=SOD3 PE=1 SV=2	1	1	7.65	0.0236655	1.46788	PCa	Bc	194896	212408	168311	139637	129688	111038	122184	130954	275690	249716	173452	57408.2	0.330974	127142	133433	98220.2	92936.1	213155	206377	155222	127204	173823	171282	149879	41457.5	0.276606	197780	175347	86521.2	84046.7	107085	122164	89221.9	106223	100389	112878	118166	38350.3	0.324547	109272	159508
P55291	Cadherin-15 OS=Homo sapiens GN=CDH15 PE=1 SV=1	1	1	5.7447	0.000373779	4.10899	PCa	Bc	806435	1.32778e+06	453400	243360	143922	110761	292280	328025	105007	87559.4	389853	394826	1.01276	134657	136287	164203	161417	110407	116331	86617	110560	151925	85953.5	125836	28472.6	0.226268	180239	118075	90317.3	64453.7	80868.5	54768.5	101662	96576.4	100587	61235.5	94878.1	36192.8	0.381467	837538	520037
P26038	Moesin OS=Homo sapiens GN=MSN PE=1 SV=3	4	2	23.4551	0.0887218	3.49356	Bc	Rc	420556	444296	428035	467060	1.15004e+06	1.12238e+06	673590	681168	1.37535e+06	1.34633e+06	810880	395051	0.487188	1.76426e+06	1.70192e+06	763568	711579	1.16546e+06	1.232e+06	2.8582e+06	2.87371e+06	629126	620611	1.43204e+06	861241	0.601407	1.01169e+06	866706	9.63036e+06	8.79814e+06	1.10315e+06	1.09686e+06	616184	801107	522928	441201	2.48883e+06	3.55735e+06	1.42932	1.20064e+06	1.22301e+06
Q6UXB8	Peptidase inhibitor 16 OS=Homo sapiens GN=PI16 PE=1 SV=1	1	1	6.8032	0.315877	9.20102	Rc	BPH	1195.64	0	6622.93	119.94	0	0	0	0	385.446	171.791	849.575	2062.02	2.42712	0	0	219.079	184.066	702.595	0	0	0	309.05	120.098	153.489	223.573	1.45661	71.8171	78.7816	0	0	5077.28	0	370.144	323.162	145.094	205.405	627.168	1569.2	2.50203	0	106.723
P02679	Fibrinogen gamma chain OS=Homo sapiens GN=FGG PE=1 SV=3	20	20	251.654	0.000106915	2.32417	BPH	Rc	513082	459188	469242	372797	1.69827e+06	1.63511e+06	996889	1.1452e+06	552745	510720	835324	503868	0.6032	2.03504e+06	1.92255e+06	804347	736739	2.0138e+06	2.1188e+06	2.7548e+06	2.72238e+06	928068	916813	1.69533e+06	784051	0.462476	1.33339e+06	1.22428e+06	2.24677e+06	2.34789e+06	1.15299e+06	1.20302e+06	1.78816e+06	2.15317e+06	965758	898355	1.53138e+06	551380	0.360054	653402	580246
Q6UX06	Olfactomedin-4 OS=Homo sapiens GN=OLFM4 PE=1 SV=1	2	2	16.8854	0.00165082	2.48595	BPH	Bc	306257	372988	232217	212035	254642	226386	206415	215900	216902	187486	243123	55996.7	0.230323	276197	213255	247221	236534	1.11802e+06	1.17943e+06	434022	357973	293315	287055	464302	366521	0.789403	238881	200679	162008	177153	187747	109800	163154	147487	249295	231497	186770	44159.8	0.236439	151005	164619
P01023	Alpha-2-macroglobulin OS=Homo sapiens GN=A2M PE=1 SV=3	38	38	491.822	0.000141659	2.28675	BPH	PCa	517744	489836	369326	361299	548791	605691	408726	404390	643796	872014	522161	157026	0.300724	1.05684e+06	1.01526e+06	1.75746e+06	1.50512e+06	601130	611283	1.18452e+06	1.21448e+06	1.51779e+06	1.47663e+06	1.19405e+06	386053	0.323313	971756	764857	294019	237189	698595	726493	593278	569974	1.16565e+06	1.03037e+06	705218	300328	0.425866	428997	326901
P00747	Plasminogen OS=Homo sapiens GN=PLG PE=1 SV=2	7	7	50.2343	3.11099e-05	12.2332	BPH	Bc	338058	376225	559869	712989	8.4589e+06	7.61488e+06	1.03161e+07	1.14302e+07	3.86167e+06	3.47979e+06	4.71487e+06	4.37683e+06	0.928305	4.11267e+07	3.45962e+07	4.62582e+06	3.76704e+06	1.0117e+07	1.04116e+07	2.33687e+07	2.02423e+07	8.65791e+06	8.65608e+06	1.65569e+07	1.29059e+07	0.779486	3.99438e+06	1.1485e+06	1.10357e+06	1.3228e+06	1.4181e+06	1.01227e+06	865941	1.18462e+06	657653	826544	1.35344e+06	956173	0.706478	726995	1.48079e+06
P17066	Heat shock 70 kDa protein 6 OS=Homo sapiens GN=HSPA6 PE=1 SV=2	2	1	21.3196	0.0499949	5.5022	BPH	PCa	0	0	0	0	8965.1	0	81.9781	625.594	0	0	967.267	2816.91	2.91224	6104.73	3956.46	21896.6	19362.7	0	0	0	0	1489.47	410.997	5322.1	8342.91	1.5676	78.7231	51.0203	0	0	14143.9	134.881	110.048	0	173.17	22855.3	3754.71	8038.14	2.14082	410.19	575.729
P04217	Alpha-1B-glycoprotein OS=Homo sapiens GN=A1BG PE=1 SV=4	11	11	111.165	0.0025639	1.27881	BPH	Bc	1.02161e+06	993308	851925	797225	983581	860560	971233	1.02589e+06	862284	821738	918935	88061.9	0.0958304	1.58772e+06	1.31872e+06	1.09159e+06	988300	874166	876185	1.31811e+06	1.19268e+06	1.15635e+06	1.11626e+06	1.15201e+06	219064	0.190158	1.12614e+06	1.02765e+06	980583	792600	869472	914867	819021	957281	804388	716431	900843	124403	0.138096	895509	839455
Q6EMK4	Vasorin OS=Homo sapiens GN=VASN PE=1 SV=1	11	10	112.482	0.248946	1.57884	BPH	Bc	814149	1.22037e+06	725882	346050	1.6391e+06	1.73077e+06	1.73604e+06	1.94852e+06	1.26528e+06	1.20575e+06	1.26319e+06	515301	0.407936	3.36769e+06	2.97477e+06	710486	707869	1.84156e+06	1.81211e+06	2.43996e+06	2.39749e+06	1.0778e+06	1.04412e+06	1.83739e+06	946627	0.515203	685972	562427	1.18392e+06	1.24389e+06	1.35054e+06	1.6578e+06	1.24123e+06	1.43001e+06	1.15536e+06	1.12646e+06	1.16376e+06	325581	0.279766	957657	793450
Q9HCU0	Endosialin OS=Homo sapiens GN=CD248 PE=1 SV=1	6	6	43.0893	2.30651e-06	2.19946	PCa	Bc	31700.8	35022.2	34078.8	22401.8	25693.5	28280.6	27645.5	33421.5	73304	59755.8	37130.5	16307.6	0.439198	17375.1	18645.4	23938	20064.4	22647.2	24003.3	22254.7	19480.4	28127.9	25892.1	22242.8	3384.61	0.152166	14258.9	13902.3	7584.14	18583.8	15539.1	16927.4	17403.1	27207.7	19999.6	17410.4	16881.6	4986.65	0.295389	27561.8	26196.3
P02750	Leucine-rich alpha-2-glycoprotein OS=Homo sapiens GN=LRG1 PE=1 SV=2	7	7	80.637	0.341406	1.37848	PCa	Bc	578640	639460	787904	341605	442817	393862	548844	538594	168649	304582	474496	180585	0.380583	885627	749621	234039	230228	263222	290644	265218	230147	297804	289193	373574	237547	0.635875	347046	358919	295407	306689	446268	455550	312067	319789	310398	290045	344218	60123.2	0.174666	229996	242725
P09104	Gamma-enolase OS=Homo sapiens GN=ENO2 PE=1 SV=3	1	1	11.2722	0.00231827	2.68615	BPH	Rc	6.4799e+06	6.71892e+06	7.65658e+06	8.0078e+06	2.19613e+07	2.00818e+07	2.30027e+07	2.46172e+07	1.07117e+07	5.37777e+06	1.34616e+07	7.90297e+06	0.587076	6.40499e+07	5.64366e+07	1.14613e+07	1.04942e+07	3.28101e+07	3.37598e+07	4.34236e+07	4.14941e+07	1.28511e+07	1.24454e+07	3.19226e+07	1.96697e+07	0.616168	1.24496e+07	1.08983e+07	1.7942e+07	1.44648e+07	1.89591e+07	1.94892e+07	1.35687e+07	1.62932e+07	1.54924e+07	1.45373e+07	1.54095e+07	2.80076e+06	0.181756	6.04893e+06	5.82482e+06
P05451	Lithostathine-1-alpha OS=Homo sapiens GN=REG1A PE=1 SV=3	5	4	35.9515	0.000383052	3.95856	PCa	BPH	272163	372073	464763	468272	307717	305452	213772	217993	63442.4	60366	274601	142445	0.518733	83904.6	61783.3	133688	129065	69308.4	67798.5	26384.7	27135.9	47528.1	47092.2	69368.9	37381.7	0.538882	238119	155169	37263.9	23202.8	37536.5	42934.5	54727.6	51591.4	42762.3	41042.7	72434.9	68846.8	0.950464	718938	646191
P02763	Alpha-1-acid glycoprotein 1 OS=Homo sapiens GN=ORM1 PE=1 SV=1	7	5	102.822	0.367077	1.27854	PCa	Bc	563448	570287	1.40762e+06	1.42626e+06	548598	513146	551033	571405	493505	482708	712801	372444	0.522508	696939	636654	667620	666665	543646	563710	729788	709951	942719	881855	703955	125617	0.178445	560797	479884	558715	530356	633739	617376	606682	512711	551196	523639	557510	49195.9	0.0882422	502899	431292
P01008	Antithrombin-III OS=Homo sapiens GN=SERPINC1 PE=1 SV=1	2	2	21.2601	0.0431516	2.15796	BPH	Rc	392280	402860	311893	340802	1.00043e+06	177734	178348	744108	287279	263025	409876	262317	0.63999	1.2542e+06	1.08835e+06	462554	454995	1.06688e+06	1.03292e+06	1.44117e+06	188995	349614	345070	768475	451185	0.587118	648895	590281	486844	463059	579109	616859	478395	136958	514529	519010	503394	143177	0.284423	254008	549970
P11684	Uteroglobin OS=Homo sapiens GN=SCGB1A1 PE=1 SV=1	2	1	17.4344	0.193499	1.52416	Rc	BPH	139040	155859	123473	130870	121667	99608.9	97017.6	83506.3	162149	150390	126358	26568.5	0.210264	107250	103442	136690	123927	53828.7	65229.1	55217.9	56727	107594	102417	91232.3	30725.8	0.336786	160440	145188	1724.21	15982.1	113608	106784	153810	32465.9	154729	108616	99334.8	60704	0.611105	56403.8	283023
P01859	Ig gamma-2 chain C region OS=Homo sapiens GN=IGHG2 PE=1 SV=2	7	7	67.0301	6.74974e-05	2.17826	BPH	Bc	704923	698777	1.22537e+06	1.15851e+06	1.04649e+06	998173	1.29873e+06	1.39857e+06	886563	823781	1.02399e+06	245437	0.239687	2.1885e+06	1.94594e+06	2.43783e+06	2.40156e+06	2.73472e+06	2.72199e+06	2.07474e+06	2.20758e+06	935035	1.17388e+06	2.08218e+06	600949	0.288616	1.6735e+06	1.40034e+06	572012	467188	618105	572957	750085	1.03936e+06	1.23122e+06	1.23415e+06	955891	416598	0.435821	1.21208e+06	1.14563e+06
P55290	Cadherin-13 OS=Homo sapiens GN=CDH13 PE=1 SV=1	3	3	19.9664	0.0633816	1.5923	PCa	Bc	140653	157290	145414	168419	70175.5	54204	91278.3	110688	262030	256790	145694	70563.4	0.484326	68816.7	70961.4	158809	140698	112148	113502	81875.1	45586	173128	186710	115223	48417.8	0.420208	178235	163361	54045.5	52660.2	82990.3	74756.9	74126	75422.7	76017.4	83373.7	91498.9	43227	0.472432	87060.2	106277
P04406	Glyceraldehyde-3-phosphate dehydrogenase OS=Homo sapiens GN=GAPDH PE=1 SV=3	3	2	32.5615	0.00151038	1.78165	BPH	Bc	90409.9	140505	41791.9	37252.2	49447.4	46936.2	52308.1	46411.1	41952.3	41287.1	58830.1	32391.5	0.550593	44566.2	37080.9	71720.3	72043.7	38884.4	43088.8	102735	91162.6	47553	50417.7	59925.3	23146.5	0.386257	47571.7	46577.1	27036.9	26831.5	54363.9	24152.3	29403.3	27974.9	31546.1	20889.7	33634.7	11488.7	0.341572	47532.9	46795.9
P05155	Plasma protease C1 inhibitor OS=Homo sapiens GN=SERPING1 PE=1 SV=2	4	4	35.5578	0.00475052	1.71096	BPH	PCa	271384	285298	249857	299385	400838	367793	344400	370697	276953	268648	313525	52671.1	0.167996	715735	661863	313943	214028	497372	513122	902642	843198	347683	354705	536429	235764	0.439507	309588	299177	524674	477802	411139	407346	438521	419285	424536	419229	413130	67674	0.163808	165174	206348
P10153	Non-secretory ribonuclease OS=Homo sapiens GN=RNASE2 PE=1 SV=2	4	3	51.8015	3.37737e-08	5.20559	PCa	Bc	450112	450796	268836	313843	76407.8	72330.8	100653	105017	285319	331147	245446	148116	0.603455	27606.6	25433.9	87849.6	79291.4	34552.3	34149.8	42742.7	41630.6	131903	130202	63536.2	41253.1	0.649284	27738.6	42265.2	36419.6	25548.5	33901	37048.3	117780	45331.3	70555.6	34916.9	47150.5	27787.8	0.589341	353957	339839
P19652	Alpha-1-acid glycoprotein 2 OS=Homo sapiens GN=ORM2 PE=1 SV=2	6	4	64.461	0.558712	1.3466	BPH	Rc	177821	178564	498285	184988	137650	142024	192393	194331	110385	160515	197696	109049	0.551602	145411	104569	383272	346536	210582	212574	155787	140275	366396	355802	242120	109118	0.450677	397197	386488	265265	197297	135023	110923	126756	132722	134013	140029	202571	109475	0.540428	120832	146894
P04746	Pancreatic alpha-amylase OS=Homo sapiens GN=AMY2A PE=1 SV=2	3	1	27.4403	3.65585e-06	5.06457	PCa	Bc	4789.68	4591.14	7762.21	7467.78	1598.59	1487.23	3054.05	3018.55	6124.72	7704.18	4759.81	2439.35	0.512489	463.84	553.334	4201.06	3885.32	1061.94	1105.26	607.219	636.726	4305.79	3720.95	2054.15	1718.52	0.836608	1379.33	1619.6	390.466	269.247	712.968	717.988	1261.06	1034.26	1095.97	917.364	939.825	427.446	0.454815	2613.59	2441.87
P80748	Ig lambda chain V-III region LOI OS=Homo sapiens PE=1 SV=1	3	3	29.4978	0.00100978	2.12677	PCa	Bc	164383	140949	148411	141091	149145	158773	186956	217874	202910	218169	172866	30982	0.179226	209192	211487	83961.2	55175.6	176148	183897	252400	270126	74364.9	80472.5	159722	79578.9	0.498233	48241	66663.3	55325.3	82517.3	97622.4	61325.8	77313.7	109144	90857.6	123799	81281	24352.5	0.299609	197155	193727
A0M8Q6	Ig lambda-7 chain C region OS=Homo sapiens GN=IGLC7 PE=4 SV=2	3	3	24.41	0.231198	1.22179	Bc	Rc	58871.3	61286.3	65394	73528.4	47155.8	41176.7	38536.8	47528.4	71477.6	59341.1	56429.6	12271.2	0.21746	73502	64623	67177	62334.9	58513.4	57727.1	78407	67382.1	64777.8	62726.6	65717.1	6366.02	0.0968701	80308.4	79959.1	23273.4	66288.8	66656.6	73410	52835.4	54352.1	91385.9	76152.3	66462.2	19249.6	0.289633	30066.8	44065.2
P01625	Ig kappa chain V-IV region Len OS=Homo sapiens PE=1 SV=2	2	1	17.6951	0.00149046	1.622	Rc	Bc	789415	959273	1.02315e+06	991052	592439	566887	820198	816748	1.13288e+06	1.0969e+06	878895	196245	0.223286	680637	580257	1.02238e+06	953224	1.00034e+06	1.04222e+06	980052	1.05315e+06	664737	589594	856658	200343	0.233866	668877	589670	243107	218485	539001	564151	673760	636338	768757	748449	565060	190861	0.337772	1.00455e+06	1.04617e+06
P63261	Actin_ cytoplasmic 2 OS=Homo sapiens GN=ACTG1 PE=1 SV=1	2	2	15.205	0.0610089	3.10412	BPH	Bc	483628	417053	547724	275623	606582	530610	610872	704655	380833	378679	493626	131130	0.265648	1.16585e+06	1.01827e+06	282193	268743	450165	460972	3.01337e+06	2.87103e+06	224519	242643	999776	1.07497e+06	1.07521	240641	212597	401147	459740	277968	301563	280941	371961	388303	285946	322081	78922.9	0.245041	587220	603368
P10253	Lysosomal alpha-glucosidase OS=Homo sapiens GN=GAA PE=1 SV=4	8	8	80.3309	9.62702e-05	1.77265	BPH	PCa	1.75758e+06	1.75133e+06	1.57877e+06	1.8704e+06	1.58478e+06	1.52809e+06	1.67019e+06	1.76415e+06	1.94706e+06	1.87622e+06	1.73286e+06	140955	0.0813426	4.17849e+06	3.61943e+06	1.77331e+06	1.66072e+06	4.70424e+06	5.00894e+06	2.95734e+06	2.95424e+06	1.94704e+06	1.91373e+06	3.07175e+06	1.25841e+06	0.409673	2.10454e+06	1.91638e+06	1.65183e+06	1.32959e+06	1.83532e+06	1.91703e+06	1.80891e+06	2.02528e+06	2.06357e+06	2.01831e+06	1.86708e+06	232722	0.124645	1.66725e+06	1.45459e+06
P01857	Ig gamma-1 chain C region OS=Homo sapiens GN=IGHG1 PE=1 SV=1	6	6	76.076	0.000639922	3.28912	BPH	PCa	1.73266e+06	1.8543e+06	1.19898e+06	1.30212e+06	4.73594e+06	4.69333e+06	3.46285e+06	3.52626e+06	1.05725e+06	940666	2.45043e+06	1.50599e+06	0.614583	1.3995e+07	1.31473e+07	2.10543e+06	2.00545e+06	1.30859e+07	1.39488e+07	8.7073e+06	8.52571e+06	2.5494e+06	2.52743e+06	8.05977e+06	5.32049e+06	0.660129	3.74997e+06	3.37895e+06	3.11312e+06	3.04369e+06	5.88146e+06	6.4881e+06	5.745e+06	6.62917e+06	6.03034e+06	4.92267e+06	4.89825e+06	1.44309e+06	0.294613	1.6337e+06	1.52172e+06
P08174	Complement decay-accelerating factor OS=Homo sapiens GN=CD55 PE=1 SV=4	5	5	40.6708	2.65531e-05	2.37205	Rc	Bc	334454	317713	193974	218788	109457	98259.8	105752	130580	239102	236858	198494	86563.5	0.436102	124021	161040	134483	135480	170604	166202	169181	126219	188997	195499	157173	25702	0.163527	113637	100131	48918.2	87467.8	70648.7	82834.1	85903.9	79525.8	110130	104238	88343.4	19687.2	0.222848	77306.3	272678
Q8TDQ0	Hepatitis A virus cellular receptor 2 OS=Homo sapiens GN=HAVCR2 PE=1 SV=3	3	3	32.3056	0.00112319	7.70454	BPH	Bc	12371.9	13265.8	7486.11	10837.5	9748.45	8888.47	10824.4	11141.2	45450.2	40463	17047.7	13802.6	0.809645	21587.1	22380.4	6172.02	5075.83	40659.4	42127.1	159468	145205	10347.4	8928.17	46195	57561.7	1.24606	4883.34	4241.33	2520.7	639.533	3656.22	3959.25	7748.02	7703.9	6342.28	18263.7	5995.82	4845.52	0.808149	18024.8	14595.4
P01717	Ig lambda chain V-IV region Hil OS=Homo sapiens PE=1 SV=1	1	1	7.6006	0.274055	1.28917	PCa	BPH	268758	281649	188088	202053	199016	192020	172195	171613	204150	250087	212963	39482	0.185394	227554	175546	111560	108977	119088	131528	268418	234932	167560	106778	165194	59841.2	0.362248	142866	110122	61789.8	58704	234375	251502	210706	269230	215838	181145	173628	76595.5	0.441148	307559	291672
P02042	Hemoglobin subunit delta OS=Homo sapiens GN=HBD PE=1 SV=2	3	3	29.3897	1.37855e-05	13.1059	Bc	Rc	23985.4	28793.2	12381.2	17477	20091.4	15264.9	9207.84	11102.4	7673.42	12911.8	15888.9	6740.04	0.4242	49426.2	46316.6	19924.5	26927.1	17974.5	17724.8	45682.1	37428.8	19307	19397.4	30010.9	13240.2	0.44118	40674.8	43863.1	1.23763e+06	343019	96136.4	62684.9	52234.3	41828.1	29279.9	20838.8	196819	377790	1.91948	19509.5	10632.3
Q969E1	Liver-expressed antimicrobial peptide 2 OS=Homo sapiens GN=LEAP2 PE=1 SV=1	1	1	7.8302	0.0330994	3.97122	PCa	BPH	20200.8	23638.6	14281.2	20456.2	4395.74	3484.52	5153.71	4587.24	48404.5	48815.3	19341.8	17169.8	0.887705	2695.55	0	4076.47	4571.36	2701.83	3484.88	0	666.994	15621.6	14886.3	4870.49	5706.6	1.17167	4318.68	2930.15	0	35.7724	7563.29	9525.13	5231.75	7159.52	12165.8	9224.66	5815.47	4064.8	0.698962	36623.3	38682.9
P08473	Neprilysin OS=Homo sapiens GN=MME PE=1 SV=2	1	1	6.8544	0.68164	1.23674	BPH	Bc	22298.3	24711.8	13366.7	61803.8	13658.8	10225.8	18403.4	20520.2	12963.1	25474.4	22342.6	14840.7	0.664231	11124.5	17197.1	38916.9	48298.6	32310.9	31631.1	12686.8	13436.2	30020.3	22707.5	25833	12455.2	0.482145	10534.8	5219.06	32980.8	37360.2	12067.7	16903	7127.5	23485.5	36003	27197.6	20887.9	12148.7	0.581615	23185.3	18888.2
Q9UNN8	Endothelial protein C receptor OS=Homo sapiens GN=PROCR PE=1 SV=1	1	1	7.9424	0.0197743	2.42531	Rc	BPH	27638.8	30125.8	37143.6	38286.4	6888.53	2893.02	19094.1	17913.8	49093.9	39759.2	26883.7	14988.7	0.557536	8497.58	8204.43	18577.4	15620.4	6288.38	5137.75	6568.71	8647.28	32466.6	7008.44	11701.7	8474.82	0.724239	7737.68	8691.56	2142.79	4024.85	28008.5	27018.4	21832.8	20063.7	25764.6	21408.4	16669.3	9963.1	0.59769	21721.8	19009.9
P19961	Alpha-amylase 2B OS=Homo sapiens GN=AMY2B PE=1 SV=1	3	1	21.2367	3.51564e-06	12.8573	Rc	Bc	1814.51	2032.44	10652.7	14000.1	1455.5	1521.67	8375.54	8539.97	5986.07	4189.25	5856.78	4406.88	0.752442	301.536	240.347	1512.49	1763.45	1322.88	1275.21	173.314	181.889	3996.34	3424.1	1419.16	1355.67	0.955264	589.9	350.205	18.8667	21.1222	467.418	493.309	778.179	607.176	887.889	690.004	490.407	291.919	0.595258	594.453	10840.2
P05113	Interleukin-5 OS=Homo sapiens GN=IL5 PE=1 SV=1	1	1	11.8834	1.8743e-07	7.80458	Bc	Rc	336051	216874	175857	183771	1.32913e+06	1.75357e+06	1.40659e+06	1.39831e+06	506235	658103	796448	609743	0.765577	1.73706e+06	3.22479e+06	680029	1.88054e+06	1.44077e+07	1.263e+07	605966	1.11016e+06	4.26652e+06	2.52043e+06	4.30632e+06	5.0025e+06	1.16167	6.86539e+06	8.30868e+06	5.29847e+06	3.59109e+06	6.9964e+06	7.24277e+06	5.25612e+06	4.73448e+06	3.50092e+06	4.71978e+06	5.65141e+06	1.62396e+06	0.287355	596449	191273
O95274	Ly6/PLAUR domain-containing protein 3 OS=Homo sapiens GN=LYPD3 PE=1 SV=2	1	1	12.4848	0.00185718	2.39975	BPH	Bc	63378.4	59179	72950	106086	28782.2	23507.8	17809.9	27997.2	50057.7	68662.6	51841.1	27733.6	0.534973	39506.8	204621	54184.4	55135.3	44060.2	45806	40867.8	34904.8	61304.5	66903.7	64729.4	50188.2	0.775354	52113.4	45954.4	9272.49	19280.8	13229.9	15841	30172.1	23271.5	26555.5	34042.6	26973.4	13951.1	0.517218	25489.9	40228.7
P0CG38	POTE ankyrin domain family member I OS=Homo sapiens GN=POTEI PE=3 SV=1	3	1	22.7492	0.0908494	1.37298	BPH	Bc	32669.9	33737.9	24792.1	33266.2	52921	40671.9	39463.1	46775.2	30893.4	30808.3	36599.9	8399.57	0.229497	56269.3	57353.5	31273.3	28274.2	40710.9	44993.2	58985.8	54204.6	36090.4	37919.2	44607.4	11423.6	0.256091	31216.4	28067.1	9828.42	20013.8	32655.8	40392.9	45262.2	20982.1	52732.8	43743.4	32489.5	13270	0.40844	41120.6	29799.9
P07355	Annexin A2 OS=Homo sapiens GN=ANXA2 PE=1 SV=2	2	2	16.064	9.99107e-05	4.26956	Rc	BPH	41598.1	34958.5	91113.6	101268	6546.81	5922.45	20508.8	17949.2	58027	55779.1	43367.1	33335.7	0.768686	276.748	1087.98	33050.1	34284.2	4407.02	3580.18	781.896	555.842	15053.3	13631.4	10670.9	13232.5	1.24005	31007.1	37248.3	4434.22	3021.75	27282.2	26069.8	35103.1	23218.1	35311	38190.2	26088.6	12789.5	0.490235	65245.8	62841.8
Q7Z3B1	Neuronal growth regulator 1 OS=Homo sapiens GN=NEGR1 PE=1 SV=3	4	4	28.439	0.0042533	1.65063	BPH	Bc	388113	410154	206955	189324	259407	353472	308441	203295	236355	246225	280174	80101.7	0.2859	354826	291860	281711	254587	567621	561149	408178	456198	304283	286476	376689	116799	0.310068	196685	227900	319393	235234	183626	193335	192398	308078	207861	217577	228209	48016.4	0.210406	608763	233839
P0CG05	Ig lambda-2 chain C regions OS=Homo sapiens GN=IGLC2 PE=1 SV=1	3	3	57.9334	0.0193883	1.72847	BPH	Bc	2.95637e+06	2.94653e+06	2.79069e+06	2.65843e+06	2.71764e+06	2.46188e+06	4.09357e+06	4.39718e+06	2.12725e+06	2.06765e+06	2.92172e+06	763926	0.261464	3.92582e+06	2.36515e+06	1.58311e+06	1.47969e+06	4.72771e+06	4.77018e+06	4.3424e+06	3.87256e+06	1.39996e+06	1.34419e+06	2.98108e+06	1.4742e+06	0.494518	1.76534e+06	1.62365e+06	1.21171e+06	1.14085e+06	1.57911e+06	1.61514e+06	2.22273e+06	2.33256e+06	1.8211e+06	1.93468e+06	1.72469e+06	382973	0.222054	2.42335e+06	3.22255e+06
Q12907	Vesicular integral-membrane protein VIP36 OS=Homo sapiens GN=LMAN2 PE=1 SV=1	9	8	94.6603	1.64273e-06	2.4755	Rc	Bc	1.29701e+06	1.38789e+06	1.02967e+06	1.07096e+06	778351	759543	870977	913013	493104	467100	906762	303634	0.334855	603285	519463	474024	489139	601066	630276	605230	582678	439568	431443	537617	75377.7	0.140207	492867	404217	406773	344722	300247	304282	399680	426519	341894	336388	375759	60650.3	0.161408	1.53889e+06	1.47748e+06
P02749	Beta-2-glycoprotein 1 OS=Homo sapiens GN=APOH PE=1 SV=3	11	10	112.683	0.000112529	3.66174	Bc	Rc	548892	595504	323120	296325	2.59473e+06	2.80417e+06	1.51672e+06	1.50421e+06	385298	220728	1.07897e+06	975398	0.904009	2.94144e+06	6.64027e+06	570054	735272	5.88269e+06	6.36522e+06	580117	837327	1.96076e+06	1.18962e+06	2.77028e+06	2.54484e+06	0.918624	2.85395e+06	3.91229e+06	3.11618e+06	1.82289e+06	5.26783e+06	5.40239e+06	4.92266e+06	4.6464e+06	2.65733e+06	3.31838e+06	3.79203e+06	1.22566e+06	0.323219	768781	646339
P0CG04	Ig lambda-1 chain C regions OS=Homo sapiens GN=IGLC1 PE=1 SV=1	6	6	112.579	0.00698181	2.13675	BPH	Bc	4.79713e+06	4.93622e+06	4.00513e+06	4.06341e+06	4.91705e+06	2.784e+06	3.65743e+06	6.3674e+06	3.60938e+06	3.47414e+06	4.26113e+06	1.01679e+06	0.23862	5.70862e+06	5.54755e+06	2.84923e+06	2.71264e+06	8.68755e+06	8.69479e+06	7.6818e+06	4.12632e+06	2.09343e+06	2.04928e+06	5.01512e+06	2.64611e+06	0.527627	2.83773e+06	2.54684e+06	768730	714126	2.40758e+06	2.23065e+06	3.08849e+06	2.36428e+06	3.31107e+06	3.20129e+06	2.34708e+06	922829	0.393182	3.21752e+06	5.4225e+06
P78324	Tyrosine-protein phosphatase non-receptor type substrate 1 OS=Homo sapiens GN=SIRPA PE=1 SV=2	3	2	19.6065	0.54157	1.51849	BPH	Bc	119731	126814	142598	99945	72782.5	58255.9	70620.3	80019.3	161261	138347	107037	35585.3	0.332457	68105.8	58846.2	215655	221105	67671.1	67909.7	70728.8	52816.8	226395	223687	127292	81470.6	0.640028	143211	132672	47410.1	48944	94022.5	89369.4	64411.6	69194.7	68180.4	80862.6	83827.8	32377.3	0.386236	37197.5	77893.9
Q86W24	NACHT_ LRR and PYD domains-containing protein 14 OS=Homo sapiens GN=NLRP14 PE=1 SV=1	2	2	12.6866	0.315325	1.7987	BPH	PCa	15306.1	18396.8	18812.8	16394.6	108127	97154.6	107156	118011	80202.4	53592.6	63315.4	43398.7	0.685438	248760	187781	30321.9	27040	99693.8	101984	187801	166642	44435.9	44393.3	113885	79175.6	0.695222	20321.5	19639	56273.2	44459.8	85278.2	84107.7	80170.6	216216	79273.9	71832.7	75757.2	55294.9	0.729896	39845.9	36306.3
P02774	Vitamin D-binding protein OS=Homo sapiens GN=GC PE=1 SV=1	15	15	171.742	0.134906	2.64257	Bc	Rc	282564	356296	282939	222142	428539	380826	253958	301557	305405	308164	312239	61102.5	0.195691	1.03605e+06	657876	223996	213934	527120	547328	549664	477809	326684	281621	484208	247533	0.511212	387616	311207	272495	4.92649e+06	403760	384950	378595	402788	365530	331644	816507	1.44473e+06	1.7694	273701	367838
P06396	Gelsolin OS=Homo sapiens GN=GSN PE=1 SV=1	14	14	155.831	0.0253345	1.87574	Bc	Rc	597911	678328	685164	749789	1.01233e+06	1.1717e+06	810598	814739	556865	568594	764602	198624	0.259774	618962	796820	425643	663064	964240	1.06903e+06	714023	877219	1.60567e+06	1.05156e+06	878622	325739	0.370738	2.30608e+06	4.09229e+06	1.12894e+06	615099	1.04719e+06	1.2202e+06	1.11852e+06	938324	695656	879769	1.40421e+06	1.05276e+06	0.749717	624013	424148
P30530	Tyrosine-protein kinase receptor UFO OS=Homo sapiens GN=AXL PE=1 SV=3	4	3	34.2753	0.373653	1.1481	BPH	Bc	302701	299670	262390	253118	410845	355395	353925	356122	325819	320939	324092	47531.6	0.146661	399949	386530	266883	256768	353029	347719	398084	390127	324777	316614	344048	52454.4	0.152462	233772	241683	165006	224686	337394	371382	381229	307565	381594	352353	299667	77623.8	0.259034	256022	254011
Q13332	Receptor-type tyrosine-protein phosphatase S OS=Homo sapiens GN=PTPRS PE=1 SV=3	2	1	6.3683	0.213722	1.4854	Bc	PCa	2.72317e+06	2.74804e+06	1.06681e+06	1.08081e+06	1.68541e+06	1.69025e+06	1.58184e+06	1.62315e+06	1.43342e+06	1.5198e+06	1.71527e+06	582235	0.339443	2.15487e+06	2.09612e+06	2.50804e+06	2.37221e+06	1.6216e+06	1.72964e+06	2.45342e+06	2.26009e+06	3.35017e+06	3.37031e+06	2.39165e+06	585588	0.244847	1.66106e+06	1.49316e+06	7.03617e+06	6.53177e+06	1.85467e+06	2.07849e+06	1.27903e+06	1.30396e+06	1.13417e+06	1.10613e+06	2.54786e+06	2.2571e+06	0.88588	986883	1.66955e+06
P0DJD7	Pepsin A-4 OS=Homo sapiens GN=PGA4 PE=1 SV=1	5	1	37.6392	0.00754841	18.115	BPH	Bc	1102.01	676.02	6407.33	13068.1	2267.07	2723.74	48828.5	51859.4	4815.68	44124.9	17587.3	21542.6	1.2249	19036.9	20043	3268.92	2882.77	180774	179917	5346.37	4291.32	7590.17	3593.69	42674.5	72830.9	1.70666	3643.47	2510.03	2640	1711.06	558.603	690.308	3575.28	3693.09	1782.39	2753.24	2355.75	1152.02	0.489026	38279.8	28548.2
P13987	CD59 glycoprotein OS=Homo sapiens GN=CD59 PE=1 SV=1	5	5	85.0089	1.41683e-06	4.38464	Rc	Bc	2.1082e+06	2.1714e+06	1.4075e+06	1.53733e+06	1.05397e+06	953838	1.57595e+06	1.75762e+06	3.55654e+06	3.34907e+06	1.94714e+06	885001	0.454513	959501	983938	848832	803603	1.09799e+06	1.13105e+06	1.04047e+06	905326	1.90357e+06	1.76211e+06	1.14364e+06	378832	0.331252	384030	449517	401614	355650	516217	509249	490214	507978	431206	458510	450418	56659.7	0.125793	2.89514e+06	3.51613e+06
P16278	Beta-galactosidase OS=Homo sapiens GN=GLB1 PE=1 SV=2	2	2	22.7044	0.913997	1.29974	Bc	PCa	357909	347930	392139	426404	406533	340487	276906	307072	352193	390570	359814	45752.6	0.127156	528454	664277	595601	550389	466713	447498	138494	146394	377194	277227	419224	182125	0.434433	498730	693386	1.05837e+06	818015	342070	363421	233559	215571	200800	252737	467666	295523	0.631911	298416	314887
P02768	Serum albumin OS=Homo sapiens GN=ALB PE=1 SV=2	73	72	1304.54	0.0207153	2.26354	BPH	PCa	9.61811e+06	9.55925e+06	4.02139e+06	4.1164e+06	4.42647e+07	4.30391e+07	4.19642e+07	4.42219e+07	1.03825e+07	6.08712e+06	2.17275e+07	1.87656e+07	0.86368	1.05925e+08	9.29373e+07	1.33227e+07	1.23927e+07	4.50985e+07	4.72141e+07	6.82093e+07	6.37436e+07	2.18169e+07	2.1149e+07	4.91809e+07	3.31713e+07	0.674474	1.50648e+07	1.35415e+07	2.90221e+07	2.62026e+07	4.08823e+07	4.18673e+07	3.39342e+07	4.09997e+07	3.46611e+07	3.27337e+07	3.08909e+07	1.01451e+07	0.328418	9.69031e+06	8.78636e+06
Q6S8J3	POTE ankyrin domain family member E OS=Homo sapiens GN=POTEE PE=1 SV=3	11	8	93.5149	0.000329749	2.04432	BPH	Rc	1.60125e+06	1.66304e+06	1.40624e+06	1.40394e+06	3.08272e+06	2.76236e+06	3.43722e+06	3.38218e+06	1.6741e+06	1.58241e+06	2.19955e+06	855849	0.389103	8.63859e+06	7.43348e+06	2.42514e+06	2.30124e+06	3.50031e+06	3.62147e+06	6.11125e+06	5.68643e+06	2.58043e+06	2.43825e+06	4.47366e+06	2.32322e+06	0.519312	1.93607e+06	1.81716e+06	2.1919e+06	2.09312e+06	3.03759e+06	3.14574e+06	2.56405e+06	2.73878e+06	2.8083e+06	2.70297e+06	2.50357e+06	465235	0.185829	1.88933e+06	1.79509e+06
P02790	Hemopexin OS=Homo sapiens GN=HPX PE=1 SV=2	16	16	164.627	4.65514e-06	2.43891	BPH	PCa	326721	375865	508360	535673	1.16234e+06	1.07805e+06	874469	914602	396360	333209	650565	323796	0.497715	2.42699e+06	2.35854e+06	805458	736921	1.8786e+06	1.93666e+06	1.80484e+06	1.85304e+06	1.05231e+06	1.01334e+06	1.58667e+06	630238	0.397208	1.33145e+06	1.27518e+06	823890	1.04604e+06	905795	1.14716e+06	1.1108e+06	1.27721e+06	997317	1.14598e+06	1.10608e+06	165715	0.149822	393937	371972
P07288	Prostate-specific antigen OS=Homo sapiens GN=KLK3 PE=1 SV=2	10	9	133.689	0.0673394	5.72526	Rc	Bc	3.02245e+06	3.24432e+06	228975	112190	89558.8	95590.3	118216	127583	32809.1	21546.5	709325	1.27991e+06	1.8044	198737	141692	282921	270477	211801	245435	119616	115905	203275	195798	198566	58679.3	0.295516	263286	282252	71713	70513.6	101755	73968	69180.4	98411.7	117205	109117	125740	79536.4	0.632546	2.59421e+06	2.51696e+06
Q02487	Desmocollin-2 OS=Homo sapiens GN=DSC2 PE=1 SV=1	4	3	24.4375	4.00045e-06	2.62248	Bc	BPH	199580	222296	207834	219448	75724	70427.7	105418	89896.5	232317	204816	162776	67864.2	0.416918	61077.3	71831.8	171001	158455	61248.2	69988.9	65036.6	90022.5	180509	174629	110380	53192.3	0.481902	192025	260392	325578	347888	330042	322417	308604	256407	313564	237779	289470	50001	0.172733	173314	187956
Q14210	Lymphocyte antigen 6D OS=Homo sapiens GN=LY6D PE=1 SV=1	1	1	5.7775	0.0508521	1.4629	Rc	Bc	87365.5	116482	96802.9	71836.9	57157.3	44614.8	74692.2	78751.6	153492	145612	92680.7	35956.4	0.38796	43216.1	38864.5	69758.8	73838.3	104426	105084	68532	54991.4	84084.6	90171.9	73296.7	23193.9	0.316438	71186.4	65925.7	41788.6	48224.2	42509.5	51137.9	29447.9	43456.9	113749	126660	63408.6	32383.9	0.510717	44498.1	119131
P13796	Plastin-2 OS=Homo sapiens GN=LCP1 PE=1 SV=6	1	1	5.9833	0.0717816	1.49487	BPH	Bc	327470	147144	50201.9	115728	305001	285668	523010	377401	136803	256669	252510	142356	0.563765	258583	340405	418023	549573	193002	217505	470439	413412	468373	375735	370505	117429	0.316942	249135	154504	193355	204621	348398	312261	254759	251556	266058	243855	247850	55997.2	0.225932	229636	114145
[truncated: 20 more columns]

## Sheet: Report
Supplementary Table 2. List of identified proteins with LC-MS/MS with quantification values
Accession	Description	Peptide count	Unique peptides	Confidence score	Anova (p)	Max fold change	Highest mean condition	Lowest mean condition	PC_52_18052016_04112016_5_ul_03	PC_52_18052016_04112016_5_ul_04	PC_88_18052016_22082016_5_ul_01	PC_88_18052016_22082016_5_ul_02	PC_95_18052016_25082016_1_5_ul_01	PC_95_18052016_25082016_1_5_ul_02	PC_115_18052016_25082016_2_4_ul_01	PC_115_18052016_25082016_2_4_ul_02	PC_137_18052016_04112016_3_5_ul_03	PC_137_18052016_04112016_3_5_ul_04	Mean PCa Normalized abundance	SD PCa Normalized abundance	CV PCa Normalized abundance	PC_30_18052016_26082016_1_4_ul_01	PC_30_18052016_26082016_1_4_ul_02	PC_32_18052016_04112016_2_6_ul_03	PC_32_18052016_04112016_2_6_ul_04	PC_55_18052016_26082016_3_1_ul_01	PC_55_18052016_26082016_3_1_ul_02	PC_65_18052016_29082016_1_1_01	PC_65_18052016_29082016_1_1_02	PC_67_18052016_04112016_3_4_03	PC_67_18052016_04112016_3_4_04	Mean BPH Normalized abundance	SD BPH Normalized abundance	CV BPH Normalized abundance	BC_4_18052016_04112016_2_5_03	BC_4_18052016_04112016_2_5_04	BC_16_18052016_29082016_1_6_01	BC_16_18052016_29082016_1_6_02	BC_40_18052016_31082016_1_8_01	BC_40_18052016_31082016_1_8_02	BC_51_18052016_31082016_1_1_01	BC_51_18052016_31082016_1_1_02	BC_66_18052016_31082016_2_9_01	BC_66_18052016_31082016_2_9_02	Mean BC Normalized abundance	SD BC Normalized abundance	CV BC Normalized abundance	RC_1_18052016_31082016_5_0_01	RC_1_18052016_31082016_5_0_02
P63267	Actin_ gamma-enteric smooth muscle OS=Homo sapiens GN=ACTG2 PE=1 SV=1	3	3	19.6286	0.0429336	1.78903	PCa	Rc	697075	827404	982295	1.11587e+06	992769	993808	780989	917131	1.0443e+06	1.15472e+06	950636	145964	0.153544	1.7936e+06	2.07896e+06	997563	959283	689144	641012	180580	183344	273257	269238	806598	670624	0.831422	817242	748833	383020	330375	671377	704794	670102	629909	327876	370604	565413	190240	0.336461	926842	523233
Q96PD5	N-acetylmuramoyl-L-alanine amidase OS=Homo sapiens GN=PGLYRP2 PE=1 SV=1	5	5	56.2804	0.00740602	2.1405	PCa	Rc	171911	246408	456823	379395	373041	313249	342134	366405	379152	385922	341444	80514.5	0.235806	386045	489655	330084	326955	162275	170203	101057	82707.8	172497	167323	238880	135038	0.565297	253638	219490	574026	509449	88150.3	149751	117893	101693	110394	108023	223251	176835	0.79209	206328	124498
P08571	Monocyte differentiation antigen CD14 OS=Homo sapiens GN=CD14 PE=1 SV=2	8	7	75.6401	8.87291e-10	2.69596	PCa	Bc	756786	769732	942672	848580	503364	612916	510013	533676	789007	880089	714684	162364	0.227184	312556	260739	477097	429737	339112	317391	567103	481470	441412	389509	401613	94727.5	0.235868	337075	299011	260190	238174	234534	237010	350409	302975	188422	203139	265094	55008.7	0.207507	417590	423789
P16070	CD44 antigen OS=Homo sapiens GN=CD44 PE=1 SV=3	6	6	49.3963	0.000282834	1.89956	Rc	BPH	505601	510029	494248	482996	261663	256531	403192	427891	472959	509985	432510	97973.1	0.226522	269780	258576	325436	303839	296612	302093	284465	278196	382842	404118	310596	47847.3	0.15405	250062	225809	1.00035e+06	898935	254055	271004	196802	210223	226945	201707	373589	305454	0.817621	624697	697352
P06870	Kallikrein-1 OS=Homo sapiens GN=KLK1 PE=1 SV=2	6	6	64.5894	0.000490245	2.36134	BPH	Bc	210242	183375	166894	174897	178355	194328	172920	203620	154314	84890.7	172384	35063.9	0.203406	113971	162498	506373	502444	178624	194774	174239	165698	614955	597102	321068	205419	0.6398	204041	171330	182815	175792	108166	94222.9	95478.7	92184.6	100124	135529	135968	43489.6	0.319851	338439	279507
P07858	Cathepsin B OS=Homo sapiens GN=CTSB PE=1 SV=3	3	2	19.0449	0.00587039	3.16443	Bc	PCa	12192.5	14698.5	11499.7	16141.2	6117.04	6493.06	7475.27	9638.63	34100	11706	13006.2	8124.56	0.624669	3577.43	145.916	100926	85124.4	2179.33	2152.8	524.139	358.546	46986	44144.5	28611.9	38621.9	1.34985	49029.3	47797	64576.9	106324	28980.5	25790	12111.1	17767.5	19787.3	39408.3	41157.2	28158.6	0.684171	23565.1	33966.2
P43652	Afamin OS=Homo sapiens GN=AFM PE=1 SV=1	6	5	48.3109	0.000855564	1.64617	PCa	Bc	91805.8	114843	129578	85962.3	135393	130378	115263	124459	172201	197769	129765	33793.8	0.260422	141495	115903	106553	109608	73636.6	70717	65931.5	56883.8	114209	106157	96109.4	27427.9	0.285382	115442	59272.3	49793.1	51409.5	72893	85219.5	90949.3	87775.4	99342.8	76187.4	78828.5	21209.9	0.269064	75838	63986.3
Q8NFZ8	Cell adhesion molecule 4 OS=Homo sapiens GN=CADM4 PE=1 SV=1	8	7	60.2991	0.00108927	2.25723	BPH	PCa	117294	112941	128615	94145.5	90107.1	88876.1	127387	126983	133872	106125	112634	17022.5	0.151131	163951	150899	454909	451069	125711	128635	322066	211470	277253	256457	254242	123424	0.48546	228430	151710	375137	329609	125260	106764	163745	180863	148312	99708.9	190954	93382.7	0.489032	143100	150618
P02753	Retinol-binding protein 4 OS=Homo sapiens GN=RBP4 PE=1 SV=3	5	4	32.9129	2.31784e-06	1.91799	Rc	Bc	95676.9	116753	87398.7	159826	139062	202897	180789	155108	170217	134588	144231	36934	0.256075	278972	205019	142633	148068	232971	225802	260584	214901	155594	151249	201579	49686.4	0.246486	107065	102349	133684	135088	104135	109202	111860	139643	104776	101331	114913	15039.6	0.130878	194225	154424
P01042	Kininogen-1 OS=Homo sapiens GN=KNG1 PE=1 SV=2	27	27	362.496	8.88481e-07	2.71242	Rc	Bc	1.54703e+06	1.57795e+06	1.30318e+06	1.26718e+06	2.35259e+06	2.29834e+06	2.80905e+06	3.1007e+06	2.44373e+06	2.27091e+06	2.09707e+06	637824	0.304151	5.61877e+06	5.21516e+06	1.49306e+06	1.36801e+06	2.50291e+06	2.61815e+06	2.87284e+06	2.81776e+06	2.64154e+06	2.57443e+06	2.97226e+06	1.39218e+06	0.468389	1.26049e+06	1.09701e+06	731431	1.2703e+06	940557	980756	1.50171e+06	1.80921e+06	1.34996e+06	1.49104e+06	1.24325e+06	317069	0.255033	2.2636e+06	2.45012e+06
P01772	Ig heavy chain V-III region KOL OS=Homo sapiens PE=1 SV=1	2	1	12.4279	0.00433148	1.5684	BPH	PCa	1.2563e+06	1.4488e+06	1.18068e+06	1.21311e+06	1.21716e+06	1.17679e+06	1.1403e+06	1.20806e+06	1.28845e+06	1.21328e+06	1.23429e+06	85842.7	0.0695481	3.34856e+06	2.95761e+06	1.11824e+06	1.07553e+06	1.71119e+06	1.78053e+06	2.18841e+06	2.04935e+06	1.58043e+06	1.54885e+06	1.93587e+06	736034	0.380209	1.01191e+06	919556	1.33464e+06	1.32548e+06	1.72321e+06	1.74766e+06	1.54382e+06	1.58976e+06	1.40768e+06	1.32974e+06	1.39334e+06	274436	0.196962	1.85362e+06	1.67355e+06
P10909	Clusterin OS=Homo sapiens GN=CLU PE=1 SV=1	10	10	99.2445	6.32921e-06	2.26282	BPH	PCa	610047	718235	523551	612494	1.02832e+06	974994	1.02563e+06	1.03006e+06	725012	688260	793660	199623	0.251523	3.35978e+06	3.07803e+06	1.13108e+06	1.15115e+06	1.50562e+06	1.59241e+06	1.92551e+06	1.85762e+06	1.18923e+06	1.16865e+06	1.79591e+06	806573	0.449117	1.00229e+06	827020	1.02458e+06	937557	1.70417e+06	1.70618e+06	1.45725e+06	1.47784e+06	1.32695e+06	1.31783e+06	1.27817e+06	316322	0.247481	914175	828085
O96009	Napsin-A OS=Homo sapiens GN=NAPSA PE=1 SV=1	2	2	16.0157	0.016439	2.20135	BPH	PCa	266932	315686	276875	286765	340471	341820	298602	308842	226972	218216	288118	42329.8	0.146918	327691	298619	1.03433e+06	980486	309157	322072	311995	325628	1.24565e+06	1.18685e+06	634249	417398	0.658099	615798	509959	180300	321676	391110	399358	397039	392836	382925	398279	398928	112292	0.281484	313789	278951
P12109	Collagen alpha-1(VI) chain OS=Homo sapiens GN=COL6A1 PE=1 SV=3	6	4	46.913	2.04747e-07	3.43528	BPH	PCa	228258	228125	195912	204607	465233	407772	372354	508823	243104	220463	307465	118796	0.386372	1.85522e+06	1.72614e+06	563420	551006	1.15499e+06	1.2124e+06	1.06092e+06	1.02853e+06	705910	703766	1.05623e+06	455480	0.431233	506225	470467	557724	661249	976243	1.14411e+06	797273	905670	838557	961939	781945	225571	0.288475	230542	255136
P11117	Lysosomal acid phosphatase OS=Homo sapiens GN=ACP2 PE=1 SV=3	5	4	45.8352	5.59308e-06	2.1147	BPH	PCa	303000	294286	233989	190946	366079	349742	387198	413916	280089	265669	308491	70369.6	0.228109	993458	952162	450573	451637	512692	530200	744102	722637	584337	581874	652367	195681	0.299955	389523	368620	460404	434047	575301	590753	562746	582806	481031	468223	491345	82127.6	0.167148	323912	285893
Q14624	Inter-alpha-trypsin inhibitor heavy chain H4 OS=Homo sapiens GN=ITIH4 PE=1 SV=4	9	9	94.0102	3.20854e-13	5.55114	Rc	Bc	1.29937e+06	1.21004e+06	945231	1.36863e+06	843293	784475	1.30091e+06	1.35892e+06	1.06107e+06	1.07068e+06	1.12426e+06	215334	0.191534	677908	647862	826191	825529	486570	465020	935886	908035	641209	585566	699977	167042	0.238639	384990	348607	236985	244012	248992	294083	420221	413326	321968	334181	324737	68439.9	0.210755	1.80533e+06	2.18814e+06
P07911	Uromodulin OS=Homo sapiens GN=UMOD PE=1 SV=1	27	27	399.144	6.22567e-06	2.98369	Rc	Bc	3.10372e+06	3.21328e+06	1.20553e+06	1.72791e+06	1.41879e+06	1.35491e+06	1.59141e+06	1.68911e+06	1.28411e+06	1.06584e+06	1.76546e+06	763623	0.432535	2.51628e+06	2.24925e+06	1.01604e+06	977311	1.58798e+06	1.63316e+06	1.88279e+06	1.77674e+06	2.21301e+06	2.18184e+06	1.80344e+06	516690	0.286502	620427	533466	1.17125e+06	1.11064e+06	1.15123e+06	1.24612e+06	1.08504e+06	1.2631e+06	1.12387e+06	1.11361e+06	1.04188e+06	252523	0.242374	4.53344e+06	3.82271e+06
P0C0L5	Complement C4-B OS=Homo sapiens GN=C4B PE=1 SV=2	15	15	123.654	0.101953	1.53774	Bc	Rc	316589	274067	489180	446615	509404	502318	380418	396192	277576	279915	387228	96353.1	0.248828	569919	544120	248491	266901	383114	383257	630636	566215	199898	192715	398526	168221	0.422108	635283	557614	622194	370787	516923	254412	487334	445701	190297	225246	430579	163357	0.379389	387895	311758
P07339	Cathepsin D OS=Homo sapiens GN=CTSD PE=1 SV=1	6	6	54.6876	0.00161293	1.85474	PCa	Bc	568729	566388	999974	252973	470044	630282	796626	791982	433825	359792	587061	225949	0.384882	421269	623831	646811	519167	385923	395204	253898	324338	310495	283696	416463	138158	0.331741	503536	474900	270094	215747	250909	239230	328173	260582	314925	307106	316520	97754.9	0.308843	348421	312686
O75882	Attractin OS=Homo sapiens GN=ATRN PE=1 SV=2	4	4	25.5465	3.73616e-05	2.00341	Rc	Bc	676602	761596	551291	649193	295169	270799	388901	375350	637600	700693	530719	181553	0.342089	279743	253120	525196	479438	403426	422584	301424	314609	660436	642570	428255	146907	0.343036	401685	354521	511467	367975	352899	342527	336273	346171	337011	321515	367205	55150.4	0.15019	723901	560419
P01591	Immunoglobulin J chain OS=Homo sapiens GN=JCHAIN PE=1 SV=4	4	4	45.6853	0.00206934	2.93258	BPH	Bc	17475.3	16896.4	10097.4	10947.3	41091.5	42610.2	71296.8	74547.9	14999.8	22129.7	32209.2	24262	0.753264	53797.3	56406.9	21344	13510.2	155465	159707	65442.6	94428	25379.6	24790.2	67027.2	53667.3	0.800679	13347.9	13893.7	29240.4	11703.8	22532.1	21884.5	18869.5	44283.3	19035.5	33769.5	22856	10250.4	0.448475	31616.7	123161
P15309	Prostatic acid phosphatase OS=Homo sapiens GN=ACPP PE=1 SV=3	7	7	74.281	0.0101354	1.33417	Rc	PCa	525146	493633	393941	486163	242778	226594	302602	300454	313594	231375	351628	114783	0.326432	378829	292552	420367	415997	280403	293469	301025	290296	479215	490153	364231	82835.4	0.227426	411339	385290	469877	594073	412722	458837	389756	441293	410105	441713	441500	60502.4	0.137038	499456	400994
P14543	Nidogen-1 OS=Homo sapiens GN=NID1 PE=1 SV=3	9	8	84.0136	5.13001e-05	3.94829	BPH	Bc	608282	633479	902867	885056	403550	369676	761180	843906	826871	802617	703748	193268	0.274627	1.03484e+06	857670	2.68382e+06	2.45862e+06	432670	441345	477714	438714	2.53014e+06	2.51851e+06	1.3874e+06	1.01939e+06	0.734748	654095	586331	340946	309466	245653	258623	292663	280745	269435	275978	351393	145038	0.41275	1.64534e+06	1.49488e+06
P04083	Annexin A1 OS=Homo sapiens GN=ANXA1 PE=1 SV=2	5	5	41.0223	5.95024e-12	5.45308	Rc	Bc	1.0411e+06	1.0835e+06	641548	684632	457418	427898	809769	831669	1.30053e+06	1.256e+06	853406	309799	0.363015	350334	265463	303311	280468	370435	383177	335690	328565	643075	609609	387013	131628	0.340114	257871	231155	87991.7	85586.4	265605	280950	227433	286428	280943	256997	226096	76030.5	0.336275	1.6004e+06	1.42558e+06
O43451	Maltase-glucoamylase_ intestinal OS=Homo sapiens GN=MGAM PE=1 SV=5	3	2	18.7238	5.3143e-06	1.76642	Rc	Bc	176372	209958	119505	132479	110308	111167	158732	155178	132508	131352	143756	31583.6	0.219703	128542	91595.2	136998	146689	89094.3	89979.2	93892.4	95773.6	153833	153018	117941	28281.2	0.23979	153805	106499	103598	93795.3	89916.6	74942.8	112374	117316	99006.2	76914.2	102817	22671	0.220499	196861	171569
P01833	Polymeric immunoglobulin receptor OS=Homo sapiens GN=PIGR PE=1 SV=4	25	24	263.546	5.19561e-05	2.49648	Rc	Bc	1.03148e+06	963869	807999	784158	600057	582350	1.14317e+06	1.22367e+06	998359	1.01993e+06	915505	215939	0.235869	564819	530639	528994	532754	1.85505e+06	1.96403e+06	656141	644785	931134	902752	911110	546698	0.600036	491759	473526	979650	906984	400111	442153	458145	441963	490256	477968	556251	206519	0.371269	1.3787e+06	1.25419e+06
P02788	Lactotransferrin OS=Homo sapiens GN=LTF PE=1 SV=6	43	41	601.644	8.73003e-05	2.60645	BPH	Rc	792744	804592	1.14023e+06	1.22758e+06	1.36203e+06	1.26482e+06	1.28555e+06	1.36934e+06	941403	749140	1.09374e+06	247258	0.226066	3.39772e+06	2.9445e+06	1.11524e+06	1.04265e+06	3.26081e+06	3.48086e+06	2.66542e+06	2.92221e+06	883215	856777	2.25694e+06	1.13112e+06	0.501174	1.40541e+06	1.2362e+06	2.08183e+06	1.68089e+06	1.30429e+06	1.32263e+06	1.02833e+06	1.02545e+06	1.2652e+06	1.43602e+06	1.37863e+06	312539	0.226703	637478	598213
P22792	Carboxypeptidase N subunit 2 OS=Homo sapiens GN=CPN2 PE=1 SV=3	2	2	13.7102	0.0280332	2.22911	Rc	BPH	58063.6	64473.8	53883.5	52848.3	21545.4	15307.6	31108.4	22025.7	71755.9	68387.7	45940	21335.9	0.464429	19079.4	22809.9	51658.2	48574.1	5612.06	7661.91	13537.6	13840.3	53313.5	53308	28939.5	20238.8	0.699348	39773.4	32974.8	5482.31	6473.53	69319.3	48739	86485.6	76947	101369	65395.6	53295.9	32438.2	0.608643	63080.2	79810.2
P07998	Ribonuclease pancreatic OS=Homo sapiens GN=RNASE1 PE=1 SV=4	4	4	39.9076	7.99361e-15	4.42129	Rc	Bc	1.14215e+06	1.23719e+06	791238	861056	886083	799831	1.48114e+06	1.57406e+06	1.94749e+06	1.43401e+06	1.21543e+06	390934	0.321644	2.00496e+06	1.60526e+06	860909	788021	843836	810445	957723	910237	1.42888e+06	1.41237e+06	1.16226e+06	421823	0.362932	441793	382804	333199	277872	346256	317351	406594	271502	333151	359357	346988	53450.3	0.154041	1.29806e+06	1.68188e+06
P01877	Ig alpha-2 chain C region OS=Homo sapiens GN=IGHA2 PE=1 SV=3	4	4	44.1704	0.314204	1.5063	Rc	PCa	334753	452158	157827	149131	436964	416463	445376	469797	264883	262734	339009	123391	0.363975	223916	198309	148358	165888	1.01919e+06	1.05638e+06	726991	763866	82836.9	76716	446245	398203	0.892341	357871	359764	234567	166974	482615	538080	403934	465824	584360	414884	400887	128886	0.321502	795774	776524
P41222	Prostaglandin-H2 D-isomerase OS=Homo sapiens GN=PTGDS PE=1 SV=1	9	7	140.591	4.51439e-11	5.55829	PCa	Bc	4.86358e+06	3.66794e+06	5.22941e+06	6.39813e+06	2.31615e+06	2.25137e+06	4.44934e+06	4.78119e+06	5.91872e+06	5.64742e+06	4.55232e+06	1.42082e+06	0.312109	2.06182e+06	1.79867e+06	2.34318e+06	2.17692e+06	2.66063e+06	2.78806e+06	3.75158e+06	3.66441e+06	2.27938e+06	2.24817e+06	2.57728e+06	657966	0.255295	823526	814708	596142	679012	396619	478799	1.17222e+06	1.41698e+06	934277	877861	819015	309577	0.377988	2.79416e+06	2.69678e+06
P10451	Osteopontin OS=Homo sapiens GN=SPP1 PE=1 SV=1	12	11	164.016	1.10144e-11	15.7185	Rc	Bc	3.80606e+06	3.89842e+06	2.5709e+06	2.70024e+06	848081	800602	5.25425e+06	5.51326e+06	4.88661e+06	4.45477e+06	3.47332e+06	1.70073e+06	0.489656	1.6123e+06	1.47442e+06	770509	874448	570438	587186	581801	589528	3.13164e+06	3.03678e+06	1.3229e+06	1.00091e+06	0.756601	653371	633854	218607	230117	383044	327492	540459	538288	348186	277634	415105	163443	0.393738	1.38267e+07	1.38943e+07
O94919	Endonuclease domain-containing 1 protein OS=Homo sapiens GN=ENDOD1 PE=1 SV=2	3	3	24.5081	1.63658e-07	2.971	PCa	Bc	165811	178428	92001	123507	70897.2	67868.4	94697.6	138257	167665	139995	123913	40729.1	0.328692	23693.4	32455.4	69576.3	71999.4	30950.8	30972	41643.4	48101.5	47053.2	50144	44658.9	16292	0.364809	40693.4	44311.3	57197.2	75214.9	33274.2	30676.7	37450.1	40522.2	34456	23277.5	41707.4	14813.9	0.355187	80211.4	86788.1
P62736	Actin_ aortic smooth muscle OS=Homo sapiens GN=ACTA2 PE=1 SV=1	3	3	24.2113	1.74666e-09	5.88988	Bc	PCa	160687	192385	155406	147862	163433	215996	140957	125016	126213	96079.3	152403	34321.8	0.225203	409681	451371	319012	320661	505101	764908	147759	219439	411532	307074	385654	170857	0.443031	502582	1.12978e+06	1.18095e+06	466332	1.12437e+06	1.20015e+06	805790	813588	845849	906985	897638	266133	0.296481	281926	354124
Q9UHL4	Dipeptidyl peptidase 2 OS=Homo sapiens GN=DPP7 PE=1 SV=3	2	2	12.1036	0.0408113	4.13054	BPH	PCa	62441.4	61226.5	59690.4	68331.4	35560.8	34255.9	50780	46704.7	46646.1	44313.3	50995.1	11606	0.22759	59101.1	62233.7	562736	478625	72267	76692.3	42846.4	38157.4	367138	346576	210637	205140	0.9739	134018	143887	88454.3	105619	61247.1	50982	72909.1	71072.4	55473.8	64688.5	84835.1	32750.2	0.386045	32854.3	27803.1
P28799	Granulins OS=Homo sapiens GN=GRN PE=1 SV=2	2	2	18.1325	2.86647e-08	3.91953	BPH	PCa	592828	501829	477625	538378	835709	786698	938240	1.0032e+06	833916	704476	721290	186896	0.259113	4.99419e+06	4.91198e+06	1.798e+06	1.76354e+06	3.05497e+06	3.26095e+06	2.69073e+06	2.73667e+06	1.56796e+06	1.49217e+06	2.82712e+06	1.28528e+06	0.454627	1.17835e+06	1.08464e+06	1.14158e+06	918339	2.03739e+06	2.20565e+06	1.4526e+06	1.55639e+06	1.48386e+06	1.26256e+06	1.43214e+06	414398	0.289356	631147	586993
P32119	Peroxiredoxin-2 OS=Homo sapiens GN=PRDX2 PE=1 SV=5	3	1	23.3212	0.0257739	13.4025	Bc	PCa	13103.3	22974.6	14962.5	18761.5	18311.9	11258.5	21239.6	18451.2	660.702	1912.2	14163.6	7652.61	0.540302	75941.3	81872	6774.69	8527.22	77427.2	77533.1	126037	117321	9580.35	1370.2	58238.4	47634.2	0.817917	46599.4	42330.7	832743	744570	72619.2	82766.2	19394.8	18490.3	17879.1	20890.2	189828	317115	1.67054	12831.1	5539.48
P19835	Bile salt-activated lipase OS=Homo sapiens GN=CEL PE=1 SV=3	3	3	20.0261	1.76169e-06	2.03619	Rc	Bc	205065	170738	220811	89860	224612	218893	260403	274571	163108	151949	198001	55023.1	0.277893	188120	177340	179121	159406	143304	145139	207788	221616	194177	194968	181098	25769.7	0.142297	146052	120830	162514	121966	111673	107158	124754	129101	113207	99589.2	123685	18730.2	0.151435	312829	371092
P05543	Thyroxine-binding globulin OS=Homo sapiens GN=SERPINA7 PE=1 SV=2	2	2	12.213	0.587021	2.40195	Rc	BPH	22821.7	13841.4	33102.7	16678.8	2514.49	2727.96	14386.4	13481.1	10653.9	5144.99	13535.3	9409.1	0.69515	12926	21692.1	16044.3	19232.1	6076.18	6857.32	9015.4	14085.1	10063.5	8288.3	12428	5311.87	0.427411	14877.8	24029.6	9383.33	7656.14	21829.7	28354.2	37209.4	48547.2	10052.2	3845.27	20578.5	14331	0.696406	4645.9	5296.82
P08311	Cathepsin G OS=Homo sapiens GN=CTSG PE=1 SV=2	2	2	16.4596	0.000113502	5.40487	BPH	Bc	32706.8	10625.8	17215.1	51240.1	12976	16640.3	16594.1	15745.6	32874.2	35988.5	24260.7	13179.2	0.543232	26294.9	33965.9	16999.6	11772.1	192637	201925	67235.1	61764.1	25969.9	25648.8	66421.2	71262.4	1.07289	8536.91	7905.2	6834.18	5691.93	5314.38	6914.45	4942.76	4514.45	35490.5	36746.5	12289.1	12627.1	1.0275	14321.3	16614.3
P06727	Apolipoprotein A-IV OS=Homo sapiens GN=APOA4 PE=1 SV=3	3	3	31.3247	0.00377479	2.27543	BPH	PCa	300455	259801	234603	279538	251033	222611	277731	279912	372325	353113	283112	48071.4	0.169796	298138	295097	1.07433e+06	1.01795e+06	393953	386893	346843	360360	1.15909e+06	1.10936e+06	644202	386672	0.600235	569461	536231	253563	286617	248453	268193	273345	396195	311052	274690	341780	119112	0.348506	302844	221941
P05090	Apolipoprotein D OS=Homo sapiens GN=APOD PE=1 SV=1	6	6	69.9241	4.00069e-07	2.11615	PCa	Bc	863373	1.23286e+06	843550	790189	487705	478954	761468	757137	842306	791375	784892	209995	0.267546	462872	414916	416288	385090	708754	729340	610965	620129	476612	443729	526870	128341	0.243592	402918	341836	459366	368818	289926	318512	347659	379546	434137	366341	370906	51247	0.138167	756055	795485
P08603	Complement factor H OS=Homo sapiens GN=CFH PE=1 SV=4	12	12	93.9062	0.0400968	1.24576	PCa	Bc	469253	780774	502299	772890	654367	602571	607171	695539	808802	753907	664757	118651	0.178488	752781	730627	650268	633250	545266	569132	727553	706295	552762	561915	642985	82164.9	0.127787	571009	487988	850748	695236	472500	504975	504700	498633	379214	371164	533617	144153	0.270143	652855	651272
Q8WZ75	Roundabout homolog 4 OS=Homo sapiens GN=ROBO4 PE=1 SV=1	7	7	55.7089	0.00331456	2.27323	BPH	PCa	545775	546331	497055	522816	919405	910979	815897	844267	610559	595081	680816	170686	0.250708	2.08076e+06	1.95634e+06	897758	813834	2.38032e+06	2.54661e+06	1.78152e+06	1.79552e+06	608843	615014	1.54765e+06	743165	0.480189	974828	964892	589835	471012	1.2063e+06	1.31701e+06	1.2e+06	1.36794e+06	1.60362e+06	1.47664e+06	1.11721e+06	368560	0.329894	857014	797233
P13646	Keratin_ type I cytoskeletal 13 OS=Homo sapiens GN=KRT13 PE=1 SV=4	3	1	23.6379	0.0138693	3.92657	Rc	Bc	50217.8	18235.8	31314.2	63184.7	23408.7	15392.3	57678.3	47054.9	70291.1	53208.4	42998.6	19539.8	0.45443	18469	14532.6	63573.3	77357.2	25295.6	19653.5	25772.9	29255.5	128310	129509	53172.9	44829.1	0.843081	10398	35013.3	26488.5	13595.8	33547.6	46459.1	52448.5	44805.2	18477	12036.3	29326.9	15450.1	0.526824	47023.9	74950.6
P24855	Deoxyribonuclease-1 OS=Homo sapiens GN=DNASE1 PE=1 SV=1	3	3	23.6157	1.83565e-10	4.85487	Rc	Bc	529253	527793	319690	253406	121533	130939	183795	195359	315199	268913	284588	145569	0.511508	100085	105268	129185	123102	108143	112801	84803.8	80731.2	195427	185743	122529	38913.3	0.317585	59409	119918	29599.5	29336.6	69637.2	88033.2	87166.5	85494	86718.6	130462	78577.4	33248.4	0.42313	350737	306553
Q13510	Acid ceramidase OS=Homo sapiens GN=ASAH1 PE=1 SV=5	2	1	14.1712	0.0661178	Infinity	Rc	BPH	0	0	0	0	0	0	0	0	259.047	83.1535	34.22	83.2063	2.43151	0	0	0	0	0	0	0	0	0	0	0	0	#DIV/0!	0	0	0	0	0	0	0	0	0	0	0	0	#DIV/0!	0	0
P68871	Hemoglobin subunit beta OS=Homo sapiens GN=HBB PE=1 SV=2	10	10	138.225	1.54073e-05	4.6193	Bc	PCa	975331	1.00601e+06	741841	1.50389e+06	805242	920808	948328	988771	1.05119e+06	349088	929049	287549	0.309508	1.44913e+06	2.63495e+06	3.66621e+06	3.52757e+06	1.31309e+06	1.52793e+06	2.94528e+06	3.14465e+06	6.04458e+06	5.58846e+06	3.18419e+06	1.63053e+06	0.51207	2.65901e+06	2.62452e+06	1.10897e+07	1.00189e+07	3.39073e+06	3.10063e+06	2.66984e+06	2.53428e+06	1.91036e+06	2.91764e+06	4.29156e+06	3.33278e+06	0.776589	388039	339913
P60174	Triosephosphate isomerase OS=Homo sapiens GN=TPI1 PE=1 SV=3	3	3	26.6811	0.00379763	1.65627	Rc	Bc	61085	58154.1	43233.8	58483.3	33410.7	36592.5	51266.3	43889.3	50068.9	59246.9	49543.1	9913.23	0.200093	42320.8	30013.5	36635.2	30568.3	37411.4	35226.6	96349.6	103387	36225.6	33458	48159.6	27526.5	0.571567	30559.3	32126.1	22756.2	49748.3	21039.6	22043.4	31353.3	44334.6	46079	44698.8	34473.9	10917.1	0.316677	65974.1	48357.3
P01621	Ig kappa chain V-III region NG9 (Fragment) OS=Homo sapiens PE=2 SV=1	3	2	32.119	0.00181125	1.48821	Rc	Bc	262462	195408	187713	266613	193409	189451	221565	230427	302356	299400	234880	45027.5	0.191704	204739	196233	241926	243288	263364	274862	303099	286338	227081	203763	244469	37034.1	0.151488	220354	185205	161931	102581	212539	201127	185046	181864	218886	217871	188740	36043.5	0.190969	398118	346601
P14780	Matrix metalloproteinase-9 OS=Homo sapiens GN=MMP9 PE=1 SV=3	15	15	147.115	0.493862	3.29251	PCa	Rc	233328	247107	267923	185063	696773	3.93952e+06	3.04683e+06	3.81271e+06	318434	296216	1.30439e+06	1.60629e+06	1.23145	509348	460470	339697	336849	1.09519e+06	1.15842e+06	402907	367067	360985	364375	539531	314629	0.583153	345250	242718	1.59307e+06	228923	395250	319862	255311	2.06511e+06	341611	322172	610928	653619	1.06988	1.061e+06	280402
Q04917	14-3-3 protein eta OS=Homo sapiens GN=YWHAH PE=1 SV=4	3	3	19.7267	0.0320959	1.77446	Rc	Bc	94351.4	89345	112091	90096.2	39443.6	36942.6	66263.1	63452.6	172013	156778	92077.7	45078.8	0.489573	73473.5	79209.2	163709	140572	83754.6	81785.3	81634.1	41541.8	232191	208937	118681	64155.3	0.540571	104445	99045.3	45755.2	58124.9	73599.8	69430.9	63402.8	65150	60517.5	72608.6	71208	18016.5	0.253013	87752.5	88382.5
P19823	Inter-alpha-trypsin inhibitor heavy chain H2 OS=Homo sapiens GN=ITIH2 PE=1 SV=2	5	5	31.1421	0.307984	1.63623	BPH	Bc	227478	224422	233725	207242	178536	170654	193655	144861	262205	259478	210226	38449.5	0.182896	248752	161204	698518	634942	115422	115698	180435	153914	529747	496875	333551	230182	0.690096	342776	214675	102490	155272	179373	178864	219880	192929	216227	236049	203853	62219.1	0.305215	561123	186753
P05154	Plasma serine protease inhibitor OS=Homo sapiens GN=SERPINA5 PE=1 SV=3	6	6	46.744	0.000450643	1.80368	Rc	Bc	203884	166989	326108	386169	167742	146292	230284	233407	232370	261256	235450	74429.8	0.316117	227462	237469	255835	222646	341233	357791	257175	301283	347684	331695	288027	53568.8	0.185985	135072	132632	278834	325620	120017	124808	168988	151948	151559	143930	173341	70280.8	0.405448	197605	186423
P30086	Phosphatidylethanolamine-binding protein 1 OS=Homo sapiens GN=PEBP1 PE=1 SV=3	3	3	27.164	2.93276e-05	3.38358	BPH	PCa	108314	115937	110022	110269	268526	246508	250037	212132	207189	160291	178922	65248.5	0.364675	660050	579364	784839	915461	248495	248261	308845	306116	999757	1.0028e+06	605398	312319	0.51589	445031	309207	213043	245808	428979	442178	372349	397770	388083	349330	359178	80575.9	0.224334	131557	110964
P08246	Neutrophil elastase OS=Homo sapiens GN=ELANE PE=1 SV=1	3	3	39.0392	0.00644941	3.25272	BPH	PCa	471554	571700	410119	180234	631703	693024	1.29646e+06	1.31892e+06	2.38598e+06	2.78944e+06	1.07491e+06	879964	0.818639	2.47618e+06	1.60234e+06	4.56916e+06	4.18388e+06	1.10732e+06	1.15591e+06	2.23447e+06	2.0318e+06	7.79886e+06	7.80398e+06	3.49639e+06	2.54387e+06	0.727569	2.51286e+06	1.82965e+06	1.24615e+06	995934	2.46559e+06	2.4669e+06	2.11585e+06	2.87118e+06	2.58821e+06	1.64395e+06	2.07363e+06	623090	0.300483	391380	384864
P00734	Prothrombin OS=Homo sapiens GN=F2 PE=1 SV=2	16	14	176.603	3.59691e-05	5.38174	Rc	Bc	1.00402e+06	1.0168e+06	659827	689608	735543	835668	712300	649620	403275	405519	711218	208267	0.292831	244782	202589	804559	796093	273941	278302	131442	133945	1.07155e+06	1.08714e+06	502434	390930	0.778073	375295	333899	112521	109277	269792	267310	283217	407287	272757	163177	259453	102815	0.396275	3.72387e+06	3.73881e+06
P19320	Vascular cell adhesion protein 1 OS=Homo sapiens GN=VCAM1 PE=1 SV=1	4	4	27.9657	0.172609	2.43771	BPH	Bc	328896	330034	494631	513169	243830	235917	264593	274979	230813	202625	311949	109057	0.3496	96730.3	91435.1	92391.6	88686.8	991295	1.03175e+06	784606	786858	86668.2	86078.8	413650	424252	1.02563	100586	159627	308359	192938	96042.9	55648.3	99301.5	100980	314965	268430	169688	96382.3	0.567997	283609	228898
P00450	Ceruloplasmin OS=Homo sapiens GN=CP PE=1 SV=1	15	15	201.409	0.280043	1.36942	BPH	PCa	759500	688250	739310	763955	842623	835843	1.35334e+06	1.40414e+06	849107	818872	905494	254922	0.281527	1.90025e+06	1.85602e+06	1.04009e+06	950431	1.63647e+06	1.69165e+06	554418	573957	1.09735e+06	1.09936e+06	1.24e+06	500462	0.403599	1.06345e+06	910297	1.23644e+06	1.13858e+06	1.30134e+06	1.3067e+06	823953	931904	808665	781477	1.03028e+06	206256	0.200194	1.2178e+06	1.20791e+06
P00751	Complement factor B OS=Homo sapiens GN=CFB PE=1 SV=2	11	11	97.3405	0.343609	2.74327	PCa	Bc	1.49756e+06	1.59496e+06	647756	742989	9.37231e+06	9.03744e+06	6.62237e+06	7.47801e+06	957448	428388	3.83792e+06	3.78379e+06	0.985896	7.14985e+06	7.67709e+06	885007	798491	2.06719e+06	2.18312e+06	5.71396e+06	5.52457e+06	1.02601e+06	1.16489e+06	3.41902e+06	2.77291e+06	0.811025	1.01925e+06	952009	1.65695e+06	1.53877e+06	1.49375e+06	1.5157e+06	1.63213e+06	1.66374e+06	1.23944e+06	1.27857e+06	1.39903e+06	261849	0.187164	1.73609e+06	1.59548e+06
P06702	Protein S100-A9 OS=Homo sapiens GN=S100A9 PE=1 SV=1	3	3	26.6087	1.48622e-06	6.45517	BPH	PCa	14477.6	10340.9	7312.31	10875.6	33607.7	30038	30428.6	29340.9	19949	19198.3	20556.9	9704.02	0.472057	76313.8	77243.9	68642.4	71679	78567.2	80042.5	370018	352376	80087.4	72012.9	132698	120560	0.90853	50111.9	38296.5	65946.3	36669.4	35357.6	36602.2	31404.3	36201.6	56997.7	46088.4	43367.6	11172.7	0.257627	19583.3	15301.1
P01876	Ig alpha-1 chain C region OS=Homo sapiens GN=IGHA1 PE=1 SV=2	15	15	229.069	0.0357776	2.09031	BPH	Bc	4.50759e+06	4.54201e+06	2.18703e+06	2.17997e+06	2.96488e+06	2.85499e+06	5.0194e+06	5.36892e+06	2.42515e+06	2.27585e+06	3.43258e+06	1.27713e+06	0.372062	6.05284e+06	5.66148e+06	2.12439e+06	1.99962e+06	1.08582e+07	1.13371e+07	6.66355e+06	6.74674e+06	2.50854e+06	2.41839e+06	5.63708e+06	3.46292e+06	0.61431	2.8149e+06	2.51692e+06	1.87975e+06	1.78701e+06	2.09561e+06	2.15642e+06	3.28271e+06	3.67392e+06	3.53275e+06	3.22775e+06	2.69677e+06	705045	0.26144	7.76598e+06	7.20696e+06
P01617	Ig kappa chain V-II region TEW OS=Homo sapiens PE=1 SV=1	5	3	60.5662	0.0137474	2.22255	Rc	Bc	203816	195236	205036	218658	157468	132853	219549	236263	237870	234479	204123	34766.7	0.170323	114627	119592	620087	570139	86419.8	90288.2	176222	176220	230715	214461	239877	193950	0.808538	115457	118279	106098	97552.7	113156	121189	181946	145874	157206	104759	126152	26903.1	0.213259	484217	473349
P01871	Ig mu chain C region OS=Homo sapiens GN=IGHM PE=1 SV=3	11	6	135.229	0.105943	1.35268	PCa	Bc	758388	762919	652152	632440	1.42809e+06	1.56798e+06	1.20596e+06	964251	951617	842144	976595	323528	0.331281	798590	893163	868054	792821	556446	583371	941342	875833	867029	835089	801174	129550	0.161701	607431	599549	620047	481534	828443	865718	728390	1.09796e+06	745653	644964	721969	175185	0.242649	689756	635702
P02647	Apolipoprotein A-I OS=Homo sapiens GN=APOA1 PE=1 SV=1	12	12	145.005	0.000472207	1.86071	BPH	Rc	380487	325289	256380	234151	406821	357629	303146	301970	270318	380191	321638	58434.9	0.181679	951851	822173	386497	543802	267512	268403	628798	555945	375337	409199	520952	228417	0.438461	377296	325921	335628	330951	633678	666710	595484	648047	301913	663306	487893	164010	0.33616	165475	174795
P0C0S8	Histone H2A type 1 OS=Homo sapiens GN=HIST1H2AG PE=1 SV=2	2	1	15.5186	0.114972	14.1326	BPH	Rc	12824.7	44122.3	17454	17746.3	65226.4	62684.6	42212.9	47064.3	13377.3	8948.92	33166.2	21527.1	0.649067	96586	94493	22994.2	24720	17727.6	16603.6	1.45934e+06	1.4361e+06	17750.3	16829.3	320315	595038	1.85767	30010	18021.2	113572	80244.3	15120.1	19414.7	12297.3	16166.9	19737.6	16206.5	34079.1	34350.7	1.00797	26687.2	21174
P69905	Hemoglobin subunit alpha OS=Homo sapiens GN=HBA1 PE=1 SV=2	5	5	56.9057	0.00941092	4.3603	Bc	PCa	602222	628881	582202	597201	821428	784403	779720	774323	711102	694081	697556	90005.3	0.12903	1.26931e+06	1.32709e+06	1.40381e+06	1.27153e+06	765856	796993	1.3675e+06	1.3788e+06	1.36848e+06	1.35183e+06	1.23012e+06	240578	0.195572	992122	901996	7.8602e+06	1.38317e+07	1.95342e+06	1.89156e+06	905403	905398	574541	599195	3.04155e+06	4.373e+06	1.43775	541052	543508
P29508	Serpin B3 OS=Homo sapiens GN=SERPINB3 PE=1 SV=2	2	1	14.6952	0.076865	1.60154	PCa	BPH	152190	157428	114614	115579	75876.3	72270.8	59738.9	60186.7	124148	134171	106620	37039.9	0.347399	38256.1	34654.8	73953.2	91000.5	73688.1	77676.4	40657.5	42076.8	108043	85729.1	66573.6	25828.7	0.387972	85078.4	60280.8	34034.4	26279.5	119577	134529	77561.3	117262	144897	122982	92248.1	42040.2	0.45573	100330	93425.4
Q9UGT4	Sushi domain-containing protein 2 OS=Homo sapiens GN=SUSD2 PE=1 SV=1	2	2	13.4502	5.40074e-05	32.3182	PCa	Bc	94730.6	49492.7	127310	64110.6	14978.3	10930.4	15571.1	12883.9	5873.32	227.245	39610.9	43253.9	1.09197	13056.7	12468.6	8737.27	3393.44	521.001	143.685	2596.51	1401.3	24.1382	351.877	4269.44	5170.83	1.21112	62.8952	70.9943	0	0	6906.55	103.917	2348.64	1991.68	78.1903	693.655	1225.65	2177.36	1.77649	2610.21	71075.6
P39060	Collagen alpha-1(XVIII) chain OS=Homo sapiens GN=COL18A1 PE=1 SV=5	2	2	14.3915	2.92135e-09	14.2597	Rc	Bc	256824	282990	179516	147545	62731.2	63023.7	117725	129967	75792.6	59985.6	137610	80741.6	0.586742	22620.9	12026.9	79358.4	76177.5	20658.5	21143	7832.48	7909.32	43515.3	40089.8	33133.2	26410.2	0.797092	34604.4	27009.4	16936	15820.1	6243.27	21067.2	21735.7	19792.4	17910.6	13438.1	19455.7	7653.5	0.39338	823397	821412
P02765	Alpha-2-HS-glycoprotein OS=Homo sapiens GN=AHSG PE=1 SV=1	9	9	94.6319	0.000572602	2.70047	PCa	Bc	791545	763986	1.61332e+06	1.41434e+06	423883	395154	638859	658448	730285	748573	817840	393837	0.481558	704562	506102	384603	367538	294703	294797	411996	409699	294328	285343	395367	129871	0.328481	296800	268823	208577	191439	359654	418537	310672	385931	299125	288950	302851	71705.4	0.236768	380988	309278
P17900	Ganglioside GM2 activator OS=Homo sapiens GN=GM2A PE=1 SV=4	4	3	40.4092	0.0479722	1.80827	BPH	PCa	462369	473644	450115	393844	294009	288037	271089	279139	586222	576957	407542	121235	0.297478	420055	378616	1.02959e+06	950390	449512	470385	622095	580971	1.31881e+06	1.14906e+06	736949	343126	0.465603	629291	541646	206944	346885	659831	629799	575531	693002	517983	480812	528172	151247	0.286359	247404	244657
P61626	Lysozyme C OS=Homo sapiens GN=LYZ PE=1 SV=1	7	6	88.9115	0.000554961	2.4253	BPH	Rc	201356	191155	191100	207957	228608	235955	206145	167135	205232	169276	200392	22164.7	0.110607	317500	361835	194319	184415	626914	635051	801805	854102	207548	197254	438074	265641	0.606384	254825	238213	142604	516246	191851	190580	258923	280822	255638	227599	255730	100405	0.39262	165832	134115
P04003	C4b-binding protein alpha chain OS=Homo sapiens GN=C4BPA PE=1 SV=2	5	5	34.8104	0.589248	1.60627	BPH	Rc	117704	112421	96179.4	89252.3	576626	549912	247016	245612	127626	142920	230527	184162	0.798873	497300	414128	91618.6	89933.7	122165	123315	384783	359430	132314	107489	232248	160673	0.691816	183452	150199	151050	163473	249418	273070	269460	304918	114557	82703.5	194230	75147.5	0.386899	170231	154174
P22891	Vitamin K-dependent protein Z OS=Homo sapiens GN=PROZ PE=1 SV=2	4	3	42.2501	0.0129308	2.20656	PCa	Bc	484979	590818	907756	416687	222852	219745	399338	430639	1.05641e+06	953697	568292	301989	0.531397	340773	265794	1.09097e+06	1.05755e+06	220517	221125	190777	177057	562134	560502	468720	348623	0.743777	478261	470017	225869	262070	176814	173808	195363	209065	193409	190795	257547	116999	0.454282	496359	489287
A5A3E0	POTE ankyrin domain family member F OS=Homo sapiens GN=POTEF PE=1 SV=2	5	5	37.3582	0.226201	3.15986	BPH	Rc	171613	170992	212235	218266	1.13228e+06	1.12088e+06	633158	697004	186211	177629	472027	396463	0.839916	2.97412e+06	2.44004e+06	165567	172245	526679	516980	1.02308e+06	975864	205338	283637	928355	994657	1.07142	143454	138063	615476	630510	506283	503038	661760	809217	409088	375212	479210	218540	0.456041	150049	269560
P02766	Transthyretin OS=Homo sapiens GN=TTR PE=1 SV=1	6	6	68.1876	0.00361893	1.65219	BPH	Rc	449210	382602	264164	283842	548275	446817	319788	351009	226323	226756	349878	106841	0.305366	772214	771944	429454	413388	504045	486284	275541	267575	444484	452229	481716	172292	0.357663	275130	277946	457616	481469	488413	521345	447682	556211	420878	425435	435213	93301.8	0.214382	161837	179941
O75594	Peptidoglycan recognition protein 1 OS=Homo sapiens GN=PGLYRP1 PE=1 SV=1	5	5	50.8199	6.11351e-05	2.29719	BPH	Bc	367530	407959	330642	323362	185369	163928	384143	435579	350334	233308	318215	93381.5	0.293454	276860	217858	252957	186578	850556	884683	247418	238161	317452	306750	377927	261096	0.690863	163862	133269	157394	311956	92381	120259	165214	138739	144121	217974	164517	61343.1	0.372869	386718	353754
Q08380	Galectin-3-binding protein OS=Homo sapiens GN=LGALS3BP PE=1 SV=1	12	10	138.728	0.00763893	2.44723	BPH	Bc	517134	581129	952133	980323	2.08454e+06	2.10176e+06	1.02409e+06	1.06976e+06	665190	690631	1.06667e+06	574474	0.538568	3.67489e+06	5.24232e+06	1.747e+06	1.7219e+06	1.93377e+06	1.84466e+06	878099	855686	693875	651433	1.92436e+06	1.47284e+06	0.765364	1.19432e+06	856567	950472	809478	713539	630521	878046	891074	443215	496204	786344	223540	0.284277	501763	611502
P80188	Neutrophil gelatinase-associated lipocalin OS=Homo sapiens GN=LCN2 PE=1 SV=2	4	4	45.1192	0.0537262	5.48581	BPH	PCa	207364	169934	106820	42838.3	60860.5	60938.9	90340.2	106854	96227.8	78716	102089	50939.4	0.498969	164477	153796	81870	62519.2	2.05952e+06	2.14914e+06	334862	335804	124248	134199	560043	819458	1.4632	170618	126133	171615	164977	49005.6	47184.1	51105.2	55659.1	403614	404478	164439	136679	0.831187	75389	61470.6
P0DJD8	Pepsin A-3 OS=Homo sapiens GN=PGA3 PE=1 SV=1	6	1	45.4188	0.00841442	3.53991	BPH	Bc	821.233	981.878	2781.82	7442.5	17578.3	16552.3	48571	54899.8	7684	38947.8	19626.1	20398.9	1.03938	36804.4	22548.6	13118.4	11580.7	47607	156313	62494.1	29361.4	22897.8	23371.7	42609.7	42884.4	1.00645	16555.1	13522.2	21182.1	17628.4	8411.22	7179.96	9672.87	9342.7	8968.85	7906.13	12037	4871.46	0.404708	18940.5	31261
Q14508	WAP four-disulfide core domain protein 2 OS=Homo sapiens GN=WFDC2 PE=1 SV=2	2	2	16.0623	0.204533	1.67193	PCa	BPH	317485	341735	175179	156249	56528.6	70286.2	84570.6	75879.1	147753	154097	157976	99854.4	0.632085	84736.7	64515.7	105159	109111	99439	99812.5	62034.3	65257.8	131338	123468	94487.3	24674.4	0.26114	140347	115497	44666.4	41121.6	130467	156943	110758	147473	120602	89312.4	109719	40181.2	0.366221	126941	115603
Q96A08	Histone H2B type 1-A OS=Homo sapiens GN=HIST1H2BA PE=1 SV=3	2	2	17.903	0.0713099	3.76076	BPH	PCa	65445.8	66809	59238.4	72289.5	128737	120220	109202	114258	50267.6	40865.6	82733.3	32035.5	0.387214	169255	176828	73968.9	90200.2	80057.9	81226.4	1.18232e+06	1.10935e+06	73776.4	74422.1	311141	441961	1.42045	81376.6	72774.1	184417	189004	53892.1	64045	61481	63790.5	79131.9	96523.9	94643.6	50011.3	0.528417	72380.1	97524.7
P04004	Vitronectin OS=Homo sapiens GN=VTN PE=1 SV=1	9	8	86.9099	0.10623	1.27912	Bc	BPH	743819	490662	683883	417398	517286	489443	726137	741536	752774	743277	630622	134378	0.213088	572686	529188	542730	589057	535449	559763	573200	595618	551424	551617	560073	22216.9	0.0396679	716435	531133	1.09866e+06	1.23687e+06	625649	686579	590673	600497	553881	523622	716401	247943	0.346096	864360	707946
Q7Z5L0	Vitelline membrane outer layer protein 1 homolog OS=Homo sapiens GN=VMO1 PE=1 SV=1	2	2	24.3499	0.693628	1.18043	Rc	PCa	310964	240374	133055	186198	209382	221379	241361	240391	346527	344115	247375	68555.3	0.277132	216488	184545	178827	198285	279631	289550	349302	358609	214953	214184	248437	66444.1	0.267448	341596	328897	330831	175204	570751	311412	209310	244821	170880	153770	283747	124369	0.43831	349963	276594
P20160	Azurocidin OS=Homo sapiens GN=AZU1 PE=1 SV=3	2	2	13.7605	7.33835e-05	2.80302	BPH	PCa	35130.6	4129.55	22724.5	10051.6	58350.3	54866.7	39813.2	42614.8	29587.7	29384.5	32665.3	17491.3	0.53547	81731.7	65804.1	56477.4	63401.5	115875	120069	149752	144379	61048.3	57078.8	91561.7	37243.5	0.406758	54574.5	46396	43722.5	27181.7	58064.4	60057.4	50036.9	48001	106816	98660.2	59351.1	24688.4	0.415972	35184.4	29899.6
P01834	Ig kappa chain C region OS=Homo sapiens GN=IGKC PE=1 SV=1	9	9	154.848	0.00358712	2.04111	PCa	Bc	1.62286e+07	1.66878e+07	3.07924e+07	3.16796e+07	1.73272e+07	1.65561e+07	2.45598e+07	2.66056e+07	2.64695e+07	2.5422e+07	2.32329e+07	6.03924e+06	0.259944	2.62357e+07	2.38478e+07	1.34756e+07	1.27613e+07	2.86052e+07	2.98458e+07	2.86529e+07	2.77856e+07	8.65331e+06	8.30105e+06	2.08164e+07	8.90743e+06	0.427904	1.22314e+07	1.11853e+07	8.30334e+06	7.57273e+06	1.10173e+07	1.11586e+07	1.19727e+07	1.3597e+07	1.35022e+07	1.32843e+07	1.13825e+07	2.06293e+06	0.181237	1.72227e+07	1.64989e+07
P02675	Fibrinogen beta chain OS=Homo sapiens GN=FGB PE=1 SV=2	24	24	281.111	0.190821	2.60026	BPH	Bc	702282	707711	487474	509021	8.11184e+06	7.93806e+06	6.25647e+06	7.31695e+06	1.2303e+06	1.25674e+06	3.45168e+06	3.44703e+06	0.998653	1.17848e+07	1.08355e+07	1.14264e+06	1.00105e+06	5.75865e+06	6.0001e+06	8.05961e+06	6.53333e+06	1.54801e+06	1.5081e+06	5.41718e+06	4.03615e+06	0.745066	2.52386e+06	1.69194e+06	3.32247e+06	1.9427e+06	1.94068e+06	1.68729e+06	1.77093e+06	4.26798e+06	987682	697710	2.08332e+06	1.0578e+06	0.507744	2.36468e+06	1.79582e+06
P02787	Serotransferrin OS=Homo sapiens GN=TF PE=1 SV=3	58	58	781.391	0.0460463	1.71353	BPH	Rc	1.92297e+06	1.96416e+06	1.56593e+06	1.42815e+06	5.60319e+06	5.53163e+06	4.49116e+06	4.97644e+06	1.68182e+06	1.54409e+06	3.07095e+06	1.82217e+06	0.593357	7.60783e+06	6.92593e+06	2.77432e+06	2.66242e+06	3.26446e+06	3.32575e+06	4.31432e+06	4.10265e+06	2.86114e+06	2.76714e+06	4.0606e+06	1.78743e+06	0.440189	2.19553e+06	2.06411e+06	1.96848e+06	2.27696e+06	3.85906e+06	3.27717e+06	3.413e+06	2.631e+06	2.87191e+06	2.95453e+06	2.75118e+06	635153	0.230866	1.90658e+06	1.73941e+06
P20742	Pregnancy zone protein OS=Homo sapiens GN=PZP PE=1 SV=4	7	7	82.6244	4.09281e-08	2.26921	Bc	Rc	232685	191456	191718	268276	171940	149479	183149	199741	194785	184854	196808	32745	0.16638	442745	413870	208097	195369	241939	245852	426312	398702	210338	216964	300019	105235	0.350762	325832	296924	363130	237948	583655	461182	436409	375989	436218	649001	416629	126345	0.303256	168422	143763
P51688	N-sulphoglucosamine sulphohydrolase OS=Homo sapiens GN=SGSH PE=1 SV=1	2	2	13.7047	0.847061	1.25127	BPH	PCa	230250	241865	139054	157465	93565.4	73935.6	115532	95907	217564	242441	160758	66743.7	0.415181	92791.7	84372	359530	332466	52394.1	58351.2	101443	99799.4	424731	405634	201151	157142	0.781213	286420	255867	26186.9	45066.7	182407	199533	214819	211873	240099	205325	186760	85217.7	0.456296	149900	153489
O00187	Mannan-binding lectin serine protease 2 OS=Homo sapiens GN=MASP2 PE=1 SV=4	9	9	70.8164	0.00583007	2.18462	BPH	Bc	730109	534859	922369	905417	2.03505e+06	1.95018e+06	1.37219e+06	1.50865e+06	537408	528053	1.10243e+06	578063	0.524354	3.56671e+06	3.19883e+06	965377	841523	2.56175e+06	2.62626e+06	1.52112e+06	1.46134e+06	956591	949455	1.8649e+06	1.02964e+06	0.552114	1.24966e+06	737905	640470	608881	1.11562e+06	1.19381e+06	637113	1.07613e+06	983502	293370	853646	313950	0.367775	788948	889581
P12830	Cadherin-1 OS=Homo sapiens GN=CDH1 PE=1 SV=3	9	9	99.2108	0.000405944	1.82037	BPH	Bc	988737	626492	1.08008e+06	1.05859e+06	1.48635e+06	1.46146e+06	1.23271e+06	1.29928e+06	930586	847784	1.10121e+06	272487	0.247444	2.77809e+06	2.62094e+06	1.16399e+06	1.02536e+06	1.62179e+06	1.69959e+06	1.85142e+06	1.93954e+06	1.08255e+06	1.05073e+06	1.6834e+06	635900	0.377748	755835	791774	404450	1.04036e+06	1.17603e+06	1.16264e+06	946477	1.07972e+06	988196	902050	924754	230714	0.249486	1.02384e+06	949086
P11142	Heat shock cognate 71 kDa protein OS=Homo sapiens GN=HSPA8 PE=1 SV=1	3	1	18.7627	0.62232	1.19952	BPH	Rc	958916	934099	917066	855874	1.20864e+06	1.14902e+06	1.3645e+06	1.45377e+06	817840	839359	1.04991e+06	229072	0.218183	1.19894e+06	1.11273e+06	670407	677238	1.503e+06	1.58552e+06	1.43209e+06	1.45578e+06	634746	611388	1.08818e+06	403050	0.370387	816926	767932	2.09109e+06	1.96435e+06	783666	727414	790051	756262	793444	891829	1.0383e+06	524099	0.504768	825161	803184
P02760	Protein AMBP OS=Homo sapiens GN=AMBP PE=1 SV=1	25	24	366.648	0.00427017	2.49059	Rc	Bc	1.34578e+06	1.35234e+06	3.58187e+06	2.25796e+06	3.15546e+06	3.12223e+06	4.13925e+06	4.56788e+06	2.90078e+06	2.71493e+06	2.91385e+06	1.0621e+06	0.364501	4.37317e+06	4.01499e+06	1.44209e+06	1.38135e+06	2.11209e+06	2.13606e+06	3.58163e+06	3.41755e+06	1.69407e+06	1.63897e+06	2.5792e+06	1.14491e+06	0.443904	1.07e+06	916692	1.3726e+06	1.24424e+06	2.32185e+06	2.11924e+06	2.16641e+06	1.31433e+06	1.34787e+06	1.64657e+06	1.55198e+06	490111	0.315797	1.70748e+06	1.88811e+06
P01011	Alpha-1-antichymotrypsin OS=Homo sapiens GN=SERPINA3 PE=1 SV=2	9	9	80.7414	0.0113075	1.4439	Bc	Rc	714151	749088	895489	674650	455004	447190	592262	610924	551871	580342	627097	136650	0.217908	875518	872391	712269	693893	730051	730501	756668	791309	535447	508480	720653	121832	0.169058	1.15269e+06	1.09332e+06	1.15271e+06	971108	713349	785564	727172	757329	477899	492020	832316	251022	0.301594	504066	475427
P19013	Keratin_ type II cytoskeletal 4 OS=Homo sapiens GN=KRT4 PE=1 SV=4	3	3	20.5321	0.00813216	1.72045	Bc	Rc	276822	307109	261131	269279	565371	880104	356607	274237	290886	295969	377752	198186	0.524647	281413	417138	441251	461377	527565	530482	205468	204984	365624	334776	377008	119790	0.317739	508480	607653	910010	419890	518924	565699	479248	438631	344260	408164	520096	157659	0.303135	163999	204841
P05109	Protein S100-A8 OS=Homo sapiens GN=S100A8 PE=1 SV=1	3	2	34.6594	0.104812	1.71595	BPH	Bc	774822	793980	859349	993965	536283	498705	599511	600030	706266	710802	707371	153936	0.217616	747168	650342	666495	634010	968886	1.00149e+06	2.87674e+06	2.85606e+06	776981	743881	1.1922e+06	891026	0.747376	670136	629647	942218	830962	414327	423091	427225	426914	1.11822e+06	1.06505e+06	694779	278254	0.400493	600943	516359
P01765	Ig heavy chain V-III region TIL OS=Homo sapiens PE=1 SV=1	2	1	24.7203	0.930257	9.61381	BPH	PCa	0	0	263.713	94.3918	0	0	0	0	310.694	278.27	94.7069	134.464	1.41979	0	0	4919.26	3952.72	0	0	0	0	232.962	0	910.494	1873.42	2.05759	3247.08	2922.57	0	0	0	0	0	902.471	0	0	707.212	1286.59	1.81925	0	0
P01860	Ig gamma-3 chain C region OS=Homo sapiens GN=IGHG3 PE=1 SV=2	17	17	221.465	0.00709151	2.56083	BPH	Bc	1.93819e+06	1.94764e+06	1.63847e+06	1.77964e+06	6.73812e+06	6.00155e+06	4.32715e+06	5.36139e+06	2.68207e+06	2.42666e+06	3.48409e+06	1.94321e+06	0.557739	1.07683e+07	1.04711e+07	2.36452e+06	2.04651e+06	7.25251e+06	7.58013e+06	9.71967e+06	9.00961e+06	2.43246e+06	2.50209e+06	6.41469e+06	3.67841e+06	0.573436	1.81909e+06	1.67589e+06	2.25046e+06	2.12507e+06	2.31932e+06	2.39352e+06	3.17782e+06	3.27202e+06	3.11964e+06	2.89637e+06	2.50492e+06	575993	0.229945	3.07792e+06	3.42632e+06
P62805	Histone H4 OS=Homo sapiens GN=HIST1H4A PE=1 SV=2	3	3	25.5266	0.0232251	2.93312	BPH	Rc	121160	93341.8	84771.8	109025	123111	102822	94522.8	98109.6	65649.9	79245.5	97176	17987.7	0.185104	208711	192744	83998.7	79908.3	114296	118999	871269	779469	97084	96444.4	264292	299681	1.1339	96498.2	74628.5	232736	180784	89117.6	100766	85185.2	64320.3	103604	111685	113932	52303.4	0.459073	78868	66576.4
P04196	Histidine-rich glycoprotein OS=Homo sapiens GN=HRG PE=1 SV=1	8	8	74.4318	0.000228112	1.41897	BPH	Bc	371985	351153	358279	365766	470150	452251	429562	434768	404841	380435	401919	42409.1	0.105517	495467	470753	593020	587841	397129	419811	423959	420818	611496	686710	510700	101356	0.198464	380143	335839	263304	301499	355235	355111	437635	449802	378103	342414	359909	56309.7	0.156456	411841	335243
P54802	Alpha-N-acetylglucosaminidase OS=Homo sapiens GN=NAGLU PE=1 SV=2	2	1	11.7652	0.28774	1.41566	PCa	BPH	101730	102778	34678.5	28672.8	40903.2	42786.9	17758.8	17934	20094	18765.4	42610.2	32791.5	0.769569	20029.6	27948.8	39654	38199.6	46924.9	45387.9	7637.5	6757.44	33585.9	34865.2	30099.1	14391.4	0.478135	30951.5	59525.9	34585.9	23067.7	46212.7	53600.4	40447.4	53729	31960.1	42737.3	41681.8	11715.4	0.281067	42581.3	36106.1
P04264	Keratin_ type II cytoskeletal 1 OS=Homo sapiens GN=KRT1 PE=1 SV=6	3	3	26.0827	0.272929	1.22194	BPH	Bc	91377.1	80095.7	48580.9	71672.4	124270	126018	87339.8	81914.2	90200.6	97350.4	89881.9	22972.3	0.255583	98111.2	127037	64018	68978.5	108230	106645	106971	103034	67297.3	63893	91421.5	23090.6	0.252573	87134.1	62316.4	151550	79081	67488.4	69660.8	63241.9	64571.2	50953.9	52168.3	74816.6	29089.5	0.38881	98845.1	97149
P00738	Haptoglobin OS=Homo sapiens GN=HP PE=1 SV=1	27	27	398.869	0.000927178	3.52015	BPH	Rc	957549	1.06877e+06	832009	823485	7.0345e+06	6.94737e+06	3.83096e+06	3.95692e+06	980718	940498	2.73728e+06	2.54804e+06	0.930867	1.6654e+07	1.66231e+07	2.75811e+06	2.54405e+06	4.93248e+06	5.03787e+06	8.16462e+06	8.0752e+06	3.22161e+06	3.15196e+06	7.1163e+06	5.40821e+06	0.759975	2.43081e+06	2.12489e+06	4.71822e+06	4.08526e+06	3.7971e+06	3.46287e+06	3.22774e+06	3.87578e+06	2.05179e+06	1.93236e+06	3.17068e+06	979568	0.308946	955632	937218
P0CF74	Ig lambda-6 chain C region OS=Homo sapiens GN=IGLC6 PE=4 SV=1	3	3	28.3819	0.000700262	1.97436	BPH	Bc	287742	305314	310949	304417	464753	724575	600693	383340	377147	370228	412916	144711	0.350461	788910	735543	538420	614582	758604	708023	1.17226e+06	1.44783e+06	581259	586462	793189	292213	0.368402	438013	371798	548791	189585	422274	451173	378421	501100	380655	335633	401744	98286.6	0.24465	1.70984e+06	331174
P07737	Profilin-1 OS=Homo sapiens GN=PFN1 PE=1 SV=2	5	2	62.4734	0.00163475	4.95856	BPH	Bc	39692.1	49460.7	56316.5	113603	58712.9	72856.4	41344.3	45718.2	17660.7	76536.1	57190.1	26069	0.455831	189364	129162	62524.2	58197.2	121595	116301	988398	952623	66880	69617	275466	368642	1.33825	39567.4	58945.6	93433.6	79570.2	31359.8	23751.4	29162.4	33667.1	77227	88852.3	55553.7	27140.6	0.488548	53231.7	38788.8
P00739	Haptoglobin-related protein OS=Homo sapiens GN=HPR PE=2 SV=2	2	2	12.8164	0.00967665	3.36609	BPH	PCa	396367	394041	246974	225308	698112	683805	214844	210391	441201	389931	390098	180878	0.463673	545460	504508	2.87742e+06	2.58274e+06	388225	405933	552519	573068	2.39614e+06	2.30503e+06	1.3131e+06	1.06789e+06	0.813258	1.3817e+06	947448	145643	115498	189096	198940	352299	254137	424593	332464	434182	409744	0.943716	160679	234760
P60709	Actin_ cytoplasmic 1 OS=Homo sapiens GN=ACTB PE=1 SV=1	4	2	31.6176	0.0399559	2.26402	BPH	Bc	78622.3	50588.3	29626.4	40199	23724.6	15732.8	24730.7	28918.9	23980.9	22982.6	33910.7	18548.9	0.546995	39672.2	34661.4	31564	34487.9	14120.7	14424.4	128788	122129	16735.3	17191.1	45377.3	43275.3	0.953676	22089.6	20149.1	14886.3	16359.1	26891.9	23411	16829.6	23427.8	23214.8	13169.3	20042.8	4493.26	0.224183	61722.3	57246.2
P02671	Fibrinogen alpha chain OS=Homo sapiens GN=FGA PE=1 SV=2	24	24	293.537	7.66534e-06	2.72041	BPH	Rc	434080	574418	363354	435329	876253	652310	317791	338118	279616	358136	462941	186151	0.402105	1.71601e+06	1.51556e+06	518067	461986	1.50748e+06	1.09735e+06	1.919e+06	1.35101e+06	525678	499107	1.11113e+06	566408	0.509761	967677	892669	429108	1.07485e+06	961637	944428	949605	633538	674100	783328	831094	198142	0.238411	385430	294547
P0C0L4	Complement C4-A OS=Homo sapiens GN=C4A PE=1 SV=2	3	3	21.1919	0.0115733	1.85093	Bc	PCa	5014.67	3297.51	17367	9248.93	6252.79	6212.97	6671.73	6777.48	5583.96	4068.16	7049.52	3973.45	0.563648	18395.1	22060	8020.44	7895.57	5899.86	5052.61	9268.04	6755.27	9934.79	10963.4	10424.5	5535.24	0.530983	9202.99	8792.9	13293.6	14594.6	15714.8	16709.5	12272.9	16741	11729.4	11429.8	13048.2	2876.29	0.220436	3478.84	2824.76
P55287	Cadherin-11 OS=Homo sapiens GN=CDH11 PE=2 SV=2	2	2	12.5291	0.000443607	8.64498	PCa	Bc	456205	455279	84777.8	76796	10826.5	9600.09	34939.5	56995.4	35493	24735.3	124565	176343	1.41568	12038.2	11918.4	19874.1	18657.6	74251.4	79761.4	104618	86860.7	22680.8	21276.7	45193.7	36419.2	0.805848	13422.6	8413.43	24054.3	21504.1	3373.55	3533.41	24771.2	4560.85	26091.1	14364.6	14408.9	9196.53	0.638253	21676.8	103159
P01861	Ig gamma-4 chain C region OS=Homo sapiens GN=IGHG4 PE=1 SV=1	6	6	72.403	0.000973878	2.05356	BPH	Rc	1.63193e+06	1.63805e+06	1.34524e+06	1.3318e+06	3.75804e+06	3.96659e+06	2.90197e+06	2.86094e+06	1.50864e+06	1.53549e+06	2.24787e+06	1.02727e+06	0.456995	5.52535e+06	5.32978e+06	2.53117e+06	2.52535e+06	5.10874e+06	5.23134e+06	5.31768e+06	5.06001e+06	1.79331e+06	1.71191e+06	4.01347e+06	1.6376e+06	0.408025	2.4953e+06	2.46446e+06	2.5775e+06	2.26433e+06	2.31635e+06	2.53721e+06	2.75604e+06	3.10417e+06	2.9555e+06	2.78768e+06	2.62585e+06	270877	0.103158	1.89102e+06	1.49961e+06
P01133	Pro-epidermal growth factor OS=Homo sapiens GN=EGF PE=1 SV=2	20	20	204.428	4.82881e-05	1.59408	Rc	Bc	840254	884066	639918	683181	435622	434362	657192	694475	610448	660767	654028	144604	0.221097	399703	375366	536573	469915	451399	469268	453314	484148	672435	649561	496168	97484.1	0.196474	403749	470592	543559	574998	409909	409084	423520	446081	381191	401162	446385	64917	0.145428	1.0428e+06	965583
P01024	Complement C3 OS=Homo sapiens GN=C3 PE=1 SV=2	57	57	545.51	2.2978e-07	3.42818	Rc	Bc	4.62959e+06	978887	2.06111e+06	1.96472e+06	1.44116e+06	1.43553e+06	2.73307e+06	2.97782e+06	3.46616e+06	3.25077e+06	2.49388e+06	1.12357e+06	0.450531	1.18045e+06	1.49513e+06	1.13997e+06	1.14456e+06	1.15493e+06	1.16058e+06	562087	586852	1.57248e+06	1.52811e+06	1.15252e+06	350314	0.303956	707950	625002	506566	389208	633452	2.83791e+06	807316	855580	554114	604124	852122	710990	0.834376	5.1274e+06	5.13748e+06
P29401	Transketolase OS=Homo sapiens GN=TKT PE=1 SV=3	2	2	14.1164	0.000107605	1.5793	BPH	Rc	847999	954705	856515	883633	1.36607e+06	1.43504e+06	1.06404e+06	1.11614e+06	737400	735335	999687	244756	0.244832	1.84135e+06	1.62122e+06	1.01395e+06	1.01455e+06	1.50109e+06	1.53182e+06	1.96528e+06	1.83091e+06	1.17289e+06	1.15078e+06	1.46438e+06	356898	0.243719	1.07479e+06	992960	2.62903e+06	1.80104e+06	1.32483e+06	1.37182e+06	1.23827e+06	1.5651e+06	1.2554e+06	1.17421e+06	1.44275e+06	477991	0.331306	789728	722416
P19827	Inter-alpha-trypsin inhibitor heavy chain H1 OS=Homo sapiens GN=ITIH1 PE=1 SV=3	2	1	12.9589	0.543541	1.20285	Rc	Bc	393348	686839	258005	496301	820503	791046	678224	728503	386998	362207	560198	203247	0.362814	697520	639333	506721	382400	394135	431767	558750	557132	561156	622652	535157	106095	0.198251	534266	481134	567944	786819	528193	593181	540339	240657	413063	471740	515734	138506	0.268562	822805	700627
P04745	Alpha-amylase 1 OS=Homo sapiens GN=AMY1A PE=1 SV=2	9	5	101.49	1.42099e-07	3.46408	PCa	Bc	603402	603397	645641	667332	307748	293814	493261	501156	723564	723155	556247	155726	0.279959	138040	138750	540153	523151	232446	242045	153231	146122	588284	505998	320822	192657	0.600512	212277	236121	74524.8	145763	110428	129834	197729	137535	178825	182721	160576	49664.3	0.309289	381576	359539
P25311	Zinc-alpha-2-glycoprotein OS=Homo sapiens GN=AZGP1 PE=1 SV=2	17	15	230.164	0.0160831	2.47038	PCa	Bc	1.80075e+06	1.78292e+06	4.63193e+06	4.40422e+06	4.53054e+06	4.28455e+06	4.08243e+06	4.55286e+06	1.0818e+06	995283	3.21473e+06	1.57648e+06	0.490392	4.65574e+06	4.14356e+06	1.43631e+06	1.35562e+06	2.36514e+06	2.48199e+06	2.47396e+06	2.43622e+06	1.24895e+06	1.14356e+06	2.3741e+06	1.20459e+06	0.507388	1.25429e+06	859418	665465	668334	1.62339e+06	1.6904e+06	1.75655e+06	1.62271e+06	1.50662e+06	1.36593e+06	1.30131e+06	423534	0.325467	2.5366e+06	2.34328e+06
P15144	Aminopeptidase N OS=Homo sapiens GN=ANPEP PE=1 SV=4	2	2	14.5461	0.000331012	1.69513	BPH	PCa	578899	856595	748187	544070	1.16691e+06	1.02136e+06	1.24376e+06	1.28279e+06	773971	934927	915146	262509	0.286849	2.85907e+06	2.4784e+06	1.18995e+06	1.13258e+06	1.18619e+06	1.25559e+06	1.43772e+06	1.35186e+06	1.32841e+06	1.29316e+06	1.55129e+06	602349	0.388288	959966	895070	996766	901168	1.34511e+06	1.39815e+06	1.18529e+06	1.17792e+06	1.08649e+06	1.09944e+06	1.10454e+06	174513	0.157996	787229	729969
P02748	Complement component C9 OS=Homo sapiens GN=C9 PE=1 SV=2	5	5	30.5523	0.0143861	1.34817	BPH	PCa	57964.9	61254.4	68778.3	42909.7	92855.1	102385	68474.5	67167.3	50889.7	37291.2	64997	20338.6	0.312917	92067.8	111242	91564.3	90919.6	67287.2	70242.7	101236	113788	67835	70090.4	87627.3	17914.9	0.204445	99922	82059.4	122512	100893	102240	82152.2	89228.4	89812.3	55938.9	48207.1	87296.4	22067.8	0.252792	61096.1	53664.3
Q8NBJ4	Golgi membrane protein 1 OS=Homo sapiens GN=GOLM1 PE=1 SV=1	2	2	13.2491	0.00025065	2.38811	Rc	Bc	55960.7	43384	60315.6	60913.2	44952.3	46073.5	71478.9	78764.4	173112	173876	80883.1	50109.5	0.61953	64512.2	91816.1	73960.9	59726.3	85866.4	94542.5	71469	29321.6	140283	138685	85018.2	34221.5	0.40252	59100	53811.3	40014.6	29281	31776.3	34124	24141.6	29213.9	38636	55721.6	39582	12417.4	0.313713	64511.3	110286
Q9UBC9	Small proline-rich protein 3 OS=Homo sapiens GN=SPRR3 PE=1 SV=2	2	2	22.6915	0.00714033	2.09619	PCa	Bc	46381.5	61215.7	86848.1	80496.6	24797	24891.7	35415.9	38516.6	78117.3	65410.1	54209	23304.2	0.429896	44056.7	44113.2	38815.8	37926.1	24296	28114.5	23477.8	20868	44747	44218.2	35063.3	9790.01	0.279209	37851.5	32653.7	32869.2	35184.2	21754.2	23557.7	17059.8	18192.7	21174.2	18310.5	25860.8	7911.75	0.305937	21786.3	59199.7
P01009	Alpha-1-antitrypsin OS=Homo sapiens GN=SERPINA1 PE=1 SV=3	19	19	256.599	0.000757055	8.33831	Bc	Rc	526160	393798	447203	335604	1.40635e+06	1.439e+06	1.13623e+06	1.10859e+06	614768	701143	810885	422595	0.521153	2.14829e+06	2.54538e+06	775502	827033	1.45416e+06	1.49828e+06	3.10548e+06	3.16392e+06	710280	714726	1.69431e+06	983302	0.580357	1.40822e+06	1.2851e+06	2.34785e+07	2.19585e+07	3.36258e+06	3.50231e+06	1.52172e+06	1.7164e+06	884742	616873	5.9735e+06	8.88334e+06	1.48713	682416	548133
P05164	Myeloperoxidase OS=Homo sapiens GN=MPO PE=1 SV=1	16	15	159.244	4.6856e-05	1.75658	BPH	PCa	530793	511864	418066	456442	323919	321792	413976	429539	446458	462076	431492	68474.8	0.158693	634978	546981	634117	589324	977112	1.02419e+06	764770	787197	815265	805570	757950	159433	0.210347	582001	514057	470341	418764	351017	544103	427406	439421	854008	847238	544836	174252	0.319825	414117	316204
P06733	Alpha-enolase OS=Homo sapiens GN=ENO1 PE=1 SV=2	2	2	14.7324	3.63753e-05	1.78202	BPH	PCa	66691.1	97818.6	86028.9	82672.1	140863	127775	126643	137442	91139.8	94124.1	105120	25849	0.245901	261477	231086	146522	146545	173835	182709	239617	230389	132732	128340	187325	49433.7	0.263892	148573	105194	236718	237842	157956	163716	138708	131689	139182	126946	158652	44547	0.280784	80831.3	82601.3
P15586	N-acetylglucosamine-6-sulfatase OS=Homo sapiens GN=GNS PE=1 SV=3	3	3	20.3397	0.502236	1.30868	BPH	Rc	100439	102197	282286	294531	91165.5	91977.3	110158	98062.9	220048	210342	160121	82843	0.517379	191487	96155.8	335891	314275	127847	124729	152617	150795	176359	174809	184496	79379	0.430247	212445	196635	123527	63252.8	134747	133642	152351	140847	144143	133746	143534	40510.6	0.282238	93800.7	93643.7
P26038	Moesin OS=Homo sapiens GN=MSN PE=1 SV=3	4	2	23.4551	0.0887218	3.49356	Bc	Rc	420556	444296	428035	467060	1.15004e+06	1.12238e+06	673590	681168	1.37535e+06	1.34633e+06	810880	395051	0.487188	1.76426e+06	1.70192e+06	763568	711579	1.16546e+06	1.232e+06	2.8582e+06	2.87371e+06	629126	620611	1.43204e+06	861241	0.601407	1.01169e+06	866706	9.63036e+06	8.79814e+06	1.10315e+06	1.09686e+06	616184	801107	522928	441201	2.48883e+06	3.55735e+06	1.42932	1.20064e+06	1.22301e+06
P02679	Fibrinogen gamma chain OS=Homo sapiens GN=FGG PE=1 SV=3	20	20	251.654	0.000106915	2.32417	BPH	Rc	513082	459188	469242	372797	1.69827e+06	1.63511e+06	996889	1.1452e+06	552745	510720	835324	503868	0.6032	2.03504e+06	1.92255e+06	804347	736739	2.0138e+06	2.1188e+06	2.7548e+06	2.72238e+06	928068	916813	1.69533e+06	784051	0.462476	1.33339e+06	1.22428e+06	2.24677e+06	2.34789e+06	1.15299e+06	1.20302e+06	1.78816e+06	2.15317e+06	965758	898355	1.53138e+06	551380	0.360054	653402	580246
Q6UX06	Olfactomedin-4 OS=Homo sapiens GN=OLFM4 PE=1 SV=1	2	2	16.8854	0.00165082	2.48595	BPH	Bc	306257	372988	232217	212035	254642	226386	206415	215900	216902	187486	243123	55996.7	0.230323	276197	213255	247221	236534	1.11802e+06	1.17943e+06	434022	357973	293315	287055	464302	366521	0.789403	238881	200679	162008	177153	187747	109800	163154	147487	249295	231497	186770	44159.8	0.236439	151005	164619
P01023	Alpha-2-macroglobulin OS=Homo sapiens GN=A2M PE=1 SV=3	38	38	491.822	0.000141659	2.28675	BPH	PCa	517744	489836	369326	361299	548791	605691	408726	404390	643796	872014	522161	157026	0.300724	1.05684e+06	1.01526e+06	1.75746e+06	1.50512e+06	601130	611283	1.18452e+06	1.21448e+06	1.51779e+06	1.47663e+06	1.19405e+06	386053	0.323313	971756	764857	294019	237189	698595	726493	593278	569974	1.16565e+06	1.03037e+06	705218	300328	0.425866	428997	326901
P00747	Plasminogen OS=Homo sapiens GN=PLG PE=1 SV=2	7	7	50.2343	3.11099e-05	12.2332	BPH	Bc	338058	376225	559869	712989	8.4589e+06	7.61488e+06	1.03161e+07	1.14302e+07	3.86167e+06	3.47979e+06	4.71487e+06	4.37683e+06	0.928305	4.11267e+07	3.45962e+07	4.62582e+06	3.76704e+06	1.0117e+07	1.04116e+07	2.33687e+07	2.02423e+07	8.65791e+06	8.65608e+06	1.65569e+07	1.29059e+07	0.779486	3.99438e+06	1.1485e+06	1.10357e+06	1.3228e+06	1.4181e+06	1.01227e+06	865941	1.18462e+06	657653	826544	1.35344e+06	956173	0.706478	726995	1.48079e+06
P17066	Heat shock 70 kDa protein 6 OS=Homo sapiens GN=HSPA6 PE=1 SV=2	2	1	21.3196	0.0499949	5.5022	BPH	PCa	0	0	0	0	8965.1	0	81.9781	625.594	0	0	967.267	2816.91	2.91224	6104.73	3956.46	21896.6	19362.7	0	0	0	0	1489.47	410.997	5322.1	8342.91	1.5676	78.7231	51.0203	0	0	14143.9	134.881	110.048	0	173.17	22855.3	3754.71	8038.14	2.14082	410.19	575.729
P04217	Alpha-1B-glycoprotein OS=Homo sapiens GN=A1BG PE=1 SV=4	11	11	111.165	0.0025639	1.27881	BPH	Bc	1.02161e+06	993308	851925	797225	983581	860560	971233	1.02589e+06	862284	821738	918935	88061.9	0.0958304	1.58772e+06	1.31872e+06	1.09159e+06	988300	874166	876185	1.31811e+06	1.19268e+06	1.15635e+06	1.11626e+06	1.15201e+06	219064	0.190158	1.12614e+06	1.02765e+06	980583	792600	869472	914867	819021	957281	804388	716431	900843	124403	0.138096	895509	839455
Q6EMK4	Vasorin OS=Homo sapiens GN=VASN PE=1 SV=1	11	10	112.482	0.248946	1.57884	BPH	Bc	814149	1.22037e+06	725882	346050	1.6391e+06	1.73077e+06	1.73604e+06	1.94852e+06	1.26528e+06	1.20575e+06	1.26319e+06	515301	0.407936	3.36769e+06	2.97477e+06	710486	707869	1.84156e+06	1.81211e+06	2.43996e+06	2.39749e+06	1.0778e+06	1.04412e+06	1.83739e+06	946627	0.515203	685972	562427	1.18392e+06	1.24389e+06	1.35054e+06	1.6578e+06	1.24123e+06	1.43001e+06	1.15536e+06	1.12646e+06	1.16376e+06	325581	0.279766	957657	793450
Q9HCU0	Endosialin OS=Homo sapiens GN=CD248 PE=1 SV=1	6	6	43.0893	2.30651e-06	2.19946	PCa	Bc	31700.8	35022.2	34078.8	22401.8	25693.5	28280.6	27645.5	33421.5	73304	59755.8	37130.5	16307.6	0.439198	17375.1	18645.4	23938	20064.4	22647.2	24003.3	22254.7	19480.4	28127.9	25892.1	22242.8	3384.61	0.152166	14258.9	13902.3	7584.14	18583.8	15539.1	16927.4	17403.1	27207.7	19999.6	17410.4	16881.6	4986.65	0.295389	27561.8	26196.3
P02750	Leucine-rich alpha-2-glycoprotein OS=Homo sapiens GN=LRG1 PE=1 SV=2	7	7	80.637	0.341406	1.37848	PCa	Bc	578640	639460	787904	341605	442817	393862	548844	538594	168649	304582	474496	180585	0.380583	885627	749621	234039	230228	263222	290644	265218	230147	297804	289193	373574	237547	0.635875	347046	358919	295407	306689	446268	455550	312067	319789	310398	290045	344218	60123.2	0.174666	229996	242725
P05451	Lithostathine-1-alpha OS=Homo sapiens GN=REG1A PE=1 SV=3	5	4	35.9515	0.000383052	3.95856	PCa	BPH	272163	372073	464763	468272	307717	305452	213772	217993	63442.4	60366	274601	142445	0.518733	83904.6	61783.3	133688	129065	69308.4	67798.5	26384.7	27135.9	47528.1	47092.2	69368.9	37381.7	0.538882	238119	155169	37263.9	23202.8	37536.5	42934.5	54727.6	51591.4	42762.3	41042.7	72434.9	68846.8	0.950464	718938	646191
P02763	Alpha-1-acid glycoprotein 1 OS=Homo sapiens GN=ORM1 PE=1 SV=1	7	5	102.822	0.367077	1.27854	PCa	Bc	563448	570287	1.40762e+06	1.42626e+06	548598	513146	551033	571405	493505	482708	712801	372444	0.522508	696939	636654	667620	666665	543646	563710	729788	709951	942719	881855	703955	125617	0.178445	560797	479884	558715	530356	633739	617376	606682	512711	551196	523639	557510	49195.9	0.0882422	502899	431292
P01008	Antithrombin-III OS=Homo sapiens GN=SERPINC1 PE=1 SV=1	2	2	21.2601	0.0431516	2.15796	BPH	Rc	392280	402860	311893	340802	1.00043e+06	177734	178348	744108	287279	263025	409876	262317	0.63999	1.2542e+06	1.08835e+06	462554	454995	1.06688e+06	1.03292e+06	1.44117e+06	188995	349614	345070	768475	451185	0.587118	648895	590281	486844	463059	579109	616859	478395	136958	514529	519010	503394	143177	0.284423	254008	549970
P11684	Uteroglobin OS=Homo sapiens GN=SCGB1A1 PE=1 SV=1	2	1	17.4344	0.193499	1.52416	Rc	BPH	139040	155859	123473	130870	121667	99608.9	97017.6	83506.3	162149	150390	126358	26568.5	0.210264	107250	103442	136690	123927	53828.7	65229.1	55217.9	56727	107594	102417	91232.3	30725.8	0.336786	160440	145188	1724.21	15982.1	113608	106784	153810	32465.9	154729	108616	99334.8	60704	0.611105	56403.8	283023
P01859	Ig gamma-2 chain C region OS=Homo sapiens GN=IGHG2 PE=1 SV=2	7	7	67.0301	6.74974e-05	2.17826	BPH	Bc	704923	698777	1.22537e+06	1.15851e+06	1.04649e+06	998173	1.29873e+06	1.39857e+06	886563	823781	1.02399e+06	245437	0.239687	2.1885e+06	1.94594e+06	2.43783e+06	2.40156e+06	2.73472e+06	2.72199e+06	2.07474e+06	2.20758e+06	935035	1.17388e+06	2.08218e+06	600949	0.288616	1.6735e+06	1.40034e+06	572012	467188	618105	572957	750085	1.03936e+06	1.23122e+06	1.23415e+06	955891	416598	0.435821	1.21208e+06	1.14563e+06
P55290	Cadherin-13 OS=Homo sapiens GN=CDH13 PE=1 SV=1	3	3	19.9664	0.0633816	1.5923	PCa	Bc	140653	157290	145414	168419	70175.5	54204	91278.3	110688	262030	256790	145694	70563.4	0.484326	68816.7	70961.4	158809	140698	112148	113502	81875.1	45586	173128	186710	115223	48417.8	0.420208	178235	163361	54045.5	52660.2	82990.3	74756.9	74126	75422.7	76017.4	83373.7	91498.9	43227	0.472432	87060.2	106277
P04406	Glyceraldehyde-3-phosphate dehydrogenase OS=Homo sapiens GN=GAPDH PE=1 SV=3	3	2	32.5615	0.00151038	1.78165	BPH	Bc	90409.9	140505	41791.9	37252.2	49447.4	46936.2	52308.1	46411.1	41952.3	41287.1	58830.1	32391.5	0.550593	44566.2	37080.9	71720.3	72043.7	38884.4	43088.8	102735	91162.6	47553	50417.7	59925.3	23146.5	0.386257	47571.7	46577.1	27036.9	26831.5	54363.9	24152.3	29403.3	27974.9	31546.1	20889.7	33634.7	11488.7	0.341572	47532.9	46795.9
P05155	Plasma protease C1 inhibitor OS=Homo sapiens GN=SERPING1 PE=1 SV=2	4	4	35.5578	0.00475052	1.71096	BPH	PCa	271384	285298	249857	299385	400838	367793	344400	370697	276953	268648	313525	52671.1	0.167996	715735	661863	313943	214028	497372	513122	902642	843198	347683	354705	536429	235764	0.439507	309588	299177	524674	477802	411139	407346	438521	419285	424536	419229	413130	67674	0.163808	165174	206348
P10153	Non-secretory ribonuclease OS=Homo sapiens GN=RNASE2 PE=1 SV=2	4	3	51.8015	3.37737e-08	5.20559	PCa	Bc	450112	450796	268836	313843	76407.8	72330.8	100653	105017	285319	331147	245446	148116	0.603455	27606.6	25433.9	87849.6	79291.4	34552.3	34149.8	42742.7	41630.6	131903	130202	63536.2	41253.1	0.649284	27738.6	42265.2	36419.6	25548.5	33901	37048.3	117780	45331.3	70555.6	34916.9	47150.5	27787.8	0.589341	353957	339839
P19652	Alpha-1-acid glycoprotein 2 OS=Homo sapiens GN=ORM2 PE=1 SV=2	6	4	64.461	0.558712	1.3466	BPH	Rc	177821	178564	498285	184988	137650	142024	192393	194331	110385	160515	197696	109049	0.551602	145411	104569	383272	346536	210582	212574	155787	140275	366396	355802	242120	109118	0.450677	397197	386488	265265	197297	135023	110923	126756	132722	134013	140029	202571	109475	0.540428	120832	146894
P04746	Pancreatic alpha-amylase OS=Homo sapiens GN=AMY2A PE=1 SV=2	3	1	27.4403	3.65585e-06	5.06457	PCa	Bc	4789.68	4591.14	7762.21	7467.78	1598.59	1487.23	3054.05	3018.55	6124.72	7704.18	4759.81	2439.35	0.512489	463.84	553.334	4201.06	3885.32	1061.94	1105.26	607.219	636.726	4305.79	3720.95	2054.15	1718.52	0.836608	1379.33	1619.6	390.466	269.247	712.968	717.988	1261.06	1034.26	1095.97	917.364	939.825	427.446	0.454815	2613.59	2441.87
P80748	Ig lambda chain V-III region LOI OS=Homo sapiens PE=1 SV=1	3	3	29.4978	0.00100978	2.12677	PCa	Bc	164383	140949	148411	141091	149145	158773	186956	217874	202910	218169	172866	30982	0.179226	209192	211487	83961.2	55175.6	176148	183897	252400	270126	74364.9	80472.5	159722	79578.9	0.498233	48241	66663.3	55325.3	82517.3	97622.4	61325.8	77313.7	109144	90857.6	123799	81281	24352.5	0.299609	197155	193727
A0M8Q6	Ig lambda-7 chain C region OS=Homo sapiens GN=IGLC7 PE=4 SV=2	3	3	24.41	0.231198	1.22179	Bc	Rc	58871.3	61286.3	65394	73528.4	47155.8	41176.7	38536.8	47528.4	71477.6	59341.1	56429.6	12271.2	0.21746	73502	64623	67177	62334.9	58513.4	57727.1	78407	67382.1	64777.8	62726.6	65717.1	6366.02	0.0968701	80308.4	79959.1	23273.4	66288.8	66656.6	73410	52835.4	54352.1	91385.9	76152.3	66462.2	19249.6	0.289633	30066.8	44065.2
P01625	Ig kappa chain V-IV region Len OS=Homo sapiens PE=1 SV=2	2	1	17.6951	0.00149046	1.622	Rc	Bc	789415	959273	1.02315e+06	991052	592439	566887	820198	816748	1.13288e+06	1.0969e+06	878895	196245	0.223286	680637	580257	1.02238e+06	953224	1.00034e+06	1.04222e+06	980052	1.05315e+06	664737	589594	856658	200343	0.233866	668877	589670	243107	218485	539001	564151	673760	636338	768757	748449	565060	190861	0.337772	1.00455e+06	1.04617e+06
P63261	Actin_ cytoplasmic 2 OS=Homo sapiens GN=ACTG1 PE=1 SV=1	2	2	15.205	0.0610089	3.10412	BPH	Bc	483628	417053	547724	275623	606582	530610	610872	704655	380833	378679	493626	131130	0.265648	1.16585e+06	1.01827e+06	282193	268743	450165	460972	3.01337e+06	2.87103e+06	224519	242643	999776	1.07497e+06	1.07521	240641	212597	401147	459740	277968	301563	280941	371961	388303	285946	322081	78922.9	0.245041	587220	603368
P10253	Lysosomal alpha-glucosidase OS=Homo sapiens GN=GAA PE=1 SV=4	8	8	80.3309	9.62702e-05	1.77265	BPH	PCa	1.75758e+06	1.75133e+06	1.57877e+06	1.8704e+06	1.58478e+06	1.52809e+06	1.67019e+06	1.76415e+06	1.94706e+06	1.87622e+06	1.73286e+06	140955	0.0813426	4.17849e+06	3.61943e+06	1.77331e+06	1.66072e+06	4.70424e+06	5.00894e+06	2.95734e+06	2.95424e+06	1.94704e+06	1.91373e+06	3.07175e+06	1.25841e+06	0.409673	2.10454e+06	1.91638e+06	1.65183e+06	1.32959e+06	1.83532e+06	1.91703e+06	1.80891e+06	2.02528e+06	2.06357e+06	2.01831e+06	1.86708e+06	232722	0.124645	1.66725e+06	1.45459e+06
P01857	Ig gamma-1 chain C region OS=Homo sapiens GN=IGHG1 PE=1 SV=1	6	6	76.076	0.000639922	3.28912	BPH	PCa	1.73266e+06	1.8543e+06	1.19898e+06	1.30212e+06	4.73594e+06	4.69333e+06	3.46285e+06	3.52626e+06	1.05725e+06	940666	2.45043e+06	1.50599e+06	0.614583	1.3995e+07	1.31473e+07	2.10543e+06	2.00545e+06	1.30859e+07	1.39488e+07	8.7073e+06	8.52571e+06	2.5494e+06	2.52743e+06	8.05977e+06	5.32049e+06	0.660129	3.74997e+06	3.37895e+06	3.11312e+06	3.04369e+06	5.88146e+06	6.4881e+06	5.745e+06	6.62917e+06	6.03034e+06	4.92267e+06	4.89825e+06	1.44309e+06	0.294613	1.6337e+06	1.52172e+06
P08174	Complement decay-accelerating factor OS=Homo sapiens GN=CD55 PE=1 SV=4	5	5	40.6708	2.65531e-05	2.37205	Rc	Bc	334454	317713	193974	218788	109457	98259.8	105752	130580	239102	236858	198494	86563.5	0.436102	124021	161040	134483	135480	170604	166202	169181	126219	188997	195499	157173	25702	0.163527	113637	100131	48918.2	87467.8	70648.7	82834.1	85903.9	79525.8	110130	104238	88343.4	19687.2	0.222848	77306.3	272678
Q8TDQ0	Hepatitis A virus cellular receptor 2 OS=Homo sapiens GN=HAVCR2 PE=1 SV=3	3	3	32.3056	0.00112319	7.70454	BPH	Bc	12371.9	13265.8	7486.11	10837.5	9748.45	8888.47	10824.4	11141.2	45450.2	40463	17047.7	13802.6	0.809645	21587.1	22380.4	6172.02	5075.83	40659.4	42127.1	159468	145205	10347.4	8928.17	46195	57561.7	1.24606	4883.34	4241.33	2520.7	639.533	3656.22	3959.25	7748.02	7703.9	6342.28	18263.7	5995.82	4845.52	0.808149	18024.8	14595.4
P02042	Hemoglobin subunit delta OS=Homo sapiens GN=HBD PE=1 SV=2	3	3	29.3897	1.37855e-05	13.1059	Bc	Rc	23985.4	28793.2	12381.2	17477	20091.4	15264.9	9207.84	11102.4	7673.42	12911.8	15888.9	6740.04	0.4242	49426.2	46316.6	19924.5	26927.1	17974.5	17724.8	45682.1	37428.8	19307	19397.4	30010.9	13240.2	0.44118	40674.8	43863.1	1.23763e+06	343019	96136.4	62684.9	52234.3	41828.1	29279.9	20838.8	196819	377790	1.91948	19509.5	10632.3
P19961	Alpha-amylase 2B OS=Homo sapiens GN=AMY2B PE=1 SV=1	3	1	21.2367	3.51564e-06	12.8573	Rc	Bc	1814.51	2032.44	10652.7	14000.1	1455.5	1521.67	8375.54	8539.97	5986.07	4189.25	5856.78	4406.88	0.752442	301.536	240.347	1512.49	1763.45	1322.88	1275.21	173.314	181.889	3996.34	3424.1	1419.16	1355.67	0.955264	589.9	350.205	18.8667	21.1222	467.418	493.309	778.179	607.176	887.889	690.004	490.407	291.919	0.595258	594.453	10840.2
P0CG38	POTE ankyrin domain family member I OS=Homo sapiens GN=POTEI PE=3 SV=1	3	1	22.7492	0.0908494	1.37298	BPH	Bc	32669.9	33737.9	24792.1	33266.2	52921	40671.9	39463.1	46775.2	30893.4	30808.3	36599.9	8399.57	0.229497	56269.3	57353.5	31273.3	28274.2	40710.9	44993.2	58985.8	54204.6	36090.4	37919.2	44607.4	11423.6	0.256091	31216.4	28067.1	9828.42	20013.8	32655.8	40392.9	45262.2	20982.1	52732.8	43743.4	32489.5	13270	0.40844	41120.6	29799.9
P07355	Annexin A2 OS=Homo sapiens GN=ANXA2 PE=1 SV=2	2	2	16.064	9.99107e-05	4.26956	Rc	BPH	41598.1	34958.5	91113.6	101268	6546.81	5922.45	20508.8	17949.2	58027	55779.1	43367.1	33335.7	0.768686	276.748	1087.98	33050.1	34284.2	4407.02	3580.18	781.896	555.842	15053.3	13631.4	10670.9	13232.5	1.24005	31007.1	37248.3	4434.22	3021.75	27282.2	26069.8	35103.1	23218.1	35311	38190.2	26088.6	12789.5	0.490235	65245.8	62841.8
Q7Z3B1	Neuronal growth regulator 1 OS=Homo sapiens GN=NEGR1 PE=1 SV=3	4	4	28.439	0.0042533	1.65063	BPH	Bc	388113	410154	206955	189324	259407	353472	308441	203295	236355	246225	280174	80101.7	0.2859	354826	291860	281711	254587	567621	561149	408178	456198	304283	286476	376689	116799	0.310068	196685	227900	319393	235234	183626	193335	192398	308078	207861	217577	228209	48016.4	0.210406	608763	233839
P0CG05	Ig lambda-2 chain C regions OS=Homo sapiens GN=IGLC2 PE=1 SV=1	3	3	57.9334	0.0193883	1.72847	BPH	Bc	2.95637e+06	2.94653e+06	2.79069e+06	2.65843e+06	2.71764e+06	2.46188e+06	4.09357e+06	4.39718e+06	2.12725e+06	2.06765e+06	2.92172e+06	763926	0.261464	3.92582e+06	2.36515e+06	1.58311e+06	1.47969e+06	4.72771e+06	4.77018e+06	4.3424e+06	3.87256e+06	1.39996e+06	1.34419e+06	2.98108e+06	1.4742e+06	0.494518	1.76534e+06	1.62365e+06	1.21171e+06	1.14085e+06	1.57911e+06	1.61514e+06	2.22273e+06	2.33256e+06	1.8211e+06	1.93468e+06	1.72469e+06	382973	0.222054	2.42335e+06	3.22255e+06
Q12907	Vesicular integral-membrane protein VIP36 OS=Homo sapiens GN=LMAN2 PE=1 SV=1	9	8	94.6603	1.64273e-06	2.4755	Rc	Bc	1.29701e+06	1.38789e+06	1.02967e+06	1.07096e+06	778351	759543	870977	913013	493104	467100	906762	303634	0.334855	603285	519463	474024	489139	601066	630276	605230	582678	439568	431443	537617	75377.7	0.140207	492867	404217	406773	344722	300247	304282	399680	426519	341894	336388	375759	60650.3	0.161408	1.53889e+06	1.47748e+06
P02749	Beta-2-glycoprotein 1 OS=Homo sapiens GN=APOH PE=1 SV=3	11	10	112.683	0.000112529	3.66174	Bc	Rc	548892	595504	323120	296325	2.59473e+06	2.80417e+06	1.51672e+06	1.50421e+06	385298	220728	1.07897e+06	975398	0.904009	2.94144e+06	6.64027e+06	570054	735272	5.88269e+06	6.36522e+06	580117	837327	1.96076e+06	1.18962e+06	2.77028e+06	2.54484e+06	0.918624	2.85395e+06	3.91229e+06	3.11618e+06	1.82289e+06	5.26783e+06	5.40239e+06	4.92266e+06	4.6464e+06	2.65733e+06	3.31838e+06	3.79203e+06	1.22566e+06	0.323219	768781	646339
P0CG04	Ig lambda-1 chain C regions OS=Homo sapiens GN=IGLC1 PE=1 SV=1	6	6	112.579	0.00698181	2.13675	BPH	Bc	4.79713e+06	4.93622e+06	4.00513e+06	4.06341e+06	4.91705e+06	2.784e+06	3.65743e+06	6.3674e+06	3.60938e+06	3.47414e+06	4.26113e+06	1.01679e+06	0.23862	5.70862e+06	5.54755e+06	2.84923e+06	2.71264e+06	8.68755e+06	8.69479e+06	7.6818e+06	4.12632e+06	2.09343e+06	2.04928e+06	5.01512e+06	2.64611e+06	0.527627	2.83773e+06	2.54684e+06	768730	714126	2.40758e+06	2.23065e+06	3.08849e+06	2.36428e+06	3.31107e+06	3.20129e+06	2.34708e+06	922829	0.393182	3.21752e+06	5.4225e+06
P78324	Tyrosine-protein phosphatase non-receptor type substrate 1 OS=Homo sapiens GN=SIRPA PE=1 SV=2	3	2	19.6065	0.54157	1.51849	BPH	Bc	119731	126814	142598	99945	72782.5	58255.9	70620.3	80019.3	161261	138347	107037	35585.3	0.332457	68105.8	58846.2	215655	221105	67671.1	67909.7	70728.8	52816.8	226395	223687	127292	81470.6	0.640028	143211	132672	47410.1	48944	94022.5	89369.4	64411.6	69194.7	68180.4	80862.6	83827.8	32377.3	0.386236	37197.5	77893.9
Q86W24	NACHT_ LRR and PYD domains-containing protein 14 OS=Homo sapiens GN=NLRP14 PE=1 SV=1	2	2	12.6866	0.315325	1.7987	BPH	PCa	15306.1	18396.8	18812.8	16394.6	108127	97154.6	107156	118011	80202.4	53592.6	63315.4	43398.7	0.685438	248760	187781	30321.9	27040	99693.8	101984	187801	166642	44435.9	44393.3	113885	79175.6	0.695222	20321.5	19639	56273.2	44459.8	85278.2	84107.7	80170.6	216216	79273.9	71832.7	75757.2	55294.9	0.729896	39845.9	36306.3
P02774	Vitamin D-binding protein OS=Homo sapiens GN=GC PE=1 SV=1	15	15	171.742	0.134906	2.64257	Bc	Rc	282564	356296	282939	222142	428539	380826	253958	301557	305405	308164	312239	61102.5	0.195691	1.03605e+06	657876	223996	213934	527120	547328	549664	477809	326684	281621	484208	247533	0.511212	387616	311207	272495	4.92649e+06	403760	384950	378595	402788	365530	331644	816507	1.44473e+06	1.7694	273701	367838
P06396	Gelsolin OS=Homo sapiens GN=GSN PE=1 SV=1	14	14	155.831	0.0253345	1.87574	Bc	Rc	597911	678328	685164	749789	1.01233e+06	1.1717e+06	810598	814739	556865	568594	764602	198624	0.259774	618962	796820	425643	663064	964240	1.06903e+06	714023	877219	1.60567e+06	1.05156e+06	878622	325739	0.370738	2.30608e+06	4.09229e+06	1.12894e+06	615099	1.04719e+06	1.2202e+06	1.11852e+06	938324	695656	879769	1.40421e+06	1.05276e+06	0.749717	624013	424148
P30530	Tyrosine-protein kinase receptor UFO OS=Homo sapiens GN=AXL PE=1 SV=3	4	3	34.2753	0.373653	1.1481	BPH	Bc	302701	299670	262390	253118	410845	355395	353925	356122	325819	320939	324092	47531.6	0.146661	399949	386530	266883	256768	353029	347719	398084	390127	324777	316614	344048	52454.4	0.152462	233772	241683	165006	224686	337394	371382	381229	307565	381594	352353	299667	77623.8	0.259034	256022	254011
Q13332	Receptor-type tyrosine-protein phosphatase S OS=Homo sapiens GN=PTPRS PE=1 SV=3	2	1	6.3683	0.213722	1.4854	Bc	PCa	2.72317e+06	2.74804e+06	1.06681e+06	1.08081e+06	1.68541e+06	1.69025e+06	1.58184e+06	1.62315e+06	1.43342e+06	1.5198e+06	1.71527e+06	582235	0.339443	2.15487e+06	2.09612e+06	2.50804e+06	2.37221e+06	1.6216e+06	1.72964e+06	2.45342e+06	2.26009e+06	3.35017e+06	3.37031e+06	2.39165e+06	585588	0.244847	1.66106e+06	1.49316e+06	7.03617e+06	6.53177e+06	1.85467e+06	2.07849e+06	1.27903e+06	1.30396e+06	1.13417e+06	1.10613e+06	2.54786e+06	2.2571e+06	0.88588	986883	1.66955e+06
P0DJD7	Pepsin A-4 OS=Homo sapiens GN=PGA4 PE=1 SV=1	5	1	37.6392	0.00754841	18.115	BPH	Bc	1102.01	676.02	6407.33	13068.1	2267.07	2723.74	48828.5	51859.4	4815.68	44124.9	17587.3	21542.6	1.2249	19036.9	20043	3268.92	2882.77	180774	179917	5346.37	4291.32	7590.17	3593.69	42674.5	72830.9	1.70666	3643.47	2510.03	2640	1711.06	558.603	690.308	3575.28	3693.09	1782.39	2753.24	2355.75	1152.02	0.489026	38279.8	28548.2
P13987	CD59 glycoprotein OS=Homo sapiens GN=CD59 PE=1 SV=1	5	5	85.0089	1.41683e-06	4.38464	Rc	Bc	2.1082e+06	2.1714e+06	1.4075e+06	1.53733e+06	1.05397e+06	953838	1.57595e+06	1.75762e+06	3.55654e+06	3.34907e+06	1.94714e+06	885001	0.454513	959501	983938	848832	803603	1.09799e+06	1.13105e+06	1.04047e+06	905326	1.90357e+06	1.76211e+06	1.14364e+06	378832	0.331252	384030	449517	401614	355650	516217	509249	490214	507978	431206	458510	450418	56659.7	0.125793	2.89514e+06	3.51613e+06
P16278	Beta-galactosidase OS=Homo sapiens GN=GLB1 PE=1 SV=2	2	2	22.7044	0.913997	1.29974	Bc	PCa	357909	347930	392139	426404	406533	340487	276906	307072	352193	390570	359814	45752.6	0.127156	528454	664277	595601	550389	466713	447498	138494	146394	377194	277227	419224	182125	0.434433	498730	693386	1.05837e+06	818015	342070	363421	233559	215571	200800	252737	467666	295523	0.631911	298416	314887
P02768	Serum albumin OS=Homo sapiens GN=ALB PE=1 SV=2	73	72	1304.54	0.0207153	2.26354	BPH	PCa	9.61811e+06	9.55925e+06	4.02139e+06	4.1164e+06	4.42647e+07	4.30391e+07	4.19642e+07	4.42219e+07	1.03825e+07	6.08712e+06	2.17275e+07	1.87656e+07	0.86368	1.05925e+08	9.29373e+07	1.33227e+07	1.23927e+07	4.50985e+07	4.72141e+07	6.82093e+07	6.37436e+07	2.18169e+07	2.1149e+07	4.91809e+07	3.31713e+07	0.674474	1.50648e+07	1.35415e+07	2.90221e+07	2.62026e+07	4.08823e+07	4.18673e+07	3.39342e+07	4.09997e+07	3.46611e+07	3.27337e+07	3.08909e+07	1.01451e+07	0.328418	9.69031e+06	8.78636e+06
Q6S8J3	POTE ankyrin domain family member E OS=Homo sapiens GN=POTEE PE=1 SV=3	11	8	93.5149	0.000329749	2.04432	BPH	Rc	1.60125e+06	1.66304e+06	1.40624e+06	1.40394e+06	3.08272e+06	2.76236e+06	3.43722e+06	3.38218e+06	1.6741e+06	1.58241e+06	2.19955e+06	855849	0.389103	8.63859e+06	7.43348e+06	2.42514e+06	2.30124e+06	3.50031e+06	3.62147e+06	6.11125e+06	5.68643e+06	2.58043e+06	2.43825e+06	4.47366e+06	2.32322e+06	0.519312	1.93607e+06	1.81716e+06	2.1919e+06	2.09312e+06	3.03759e+06	3.14574e+06	2.56405e+06	2.73878e+06	2.8083e+06	2.70297e+06	2.50357e+06	465235	0.185829	1.88933e+06	1.79509e+06
P02790	Hemopexin OS=Homo sapiens GN=HPX PE=1 SV=2	16	16	164.627	4.65514e-06	2.43891	BPH	PCa	326721	375865	508360	535673	1.16234e+06	1.07805e+06	874469	914602	396360	333209	650565	323796	0.497715	2.42699e+06	2.35854e+06	805458	736921	1.8786e+06	1.93666e+06	1.80484e+06	1.85304e+06	1.05231e+06	1.01334e+06	1.58667e+06	630238	0.397208	1.33145e+06	1.27518e+06	823890	1.04604e+06	905795	1.14716e+06	1.1108e+06	1.27721e+06	997317	1.14598e+06	1.10608e+06	165715	0.149822	393937	371972
P07288	Prostate-specific antigen OS=Homo sapiens GN=KLK3 PE=1 SV=2	10	9	133.689	0.0673394	5.72526	Rc	Bc	3.02245e+06	3.24432e+06	228975	112190	89558.8	95590.3	118216	127583	32809.1	21546.5	709325	1.27991e+06	1.8044	198737	141692	282921	270477	211801	245435	119616	115905	203275	195798	198566	58679.3	0.295516	263286	282252	71713	70513.6	101755	73968	69180.4	98411.7	117205	109117	125740	79536.4	0.632546	2.59421e+06	2.51696e+06
Q02487	Desmocollin-2 OS=Homo sapiens GN=DSC2 PE=1 SV=1	4	3	24.4375	4.00045e-06	2.62248	Bc	BPH	199580	222296	207834	219448	75724	70427.7	105418	89896.5	232317	204816	162776	67864.2	0.416918	61077.3	71831.8	171001	158455	61248.2	69988.9	65036.6	90022.5	180509	174629	110380	53192.3	0.481902	192025	260392	325578	347888	330042	322417	308604	256407	313564	237779	289470	50001	0.172733	173314	187956
[truncated: 20 more columns]

## Sheet: Deleted
Accession	Description	Peptide count	Unique peptides	Confidence score	Anova (p)	Max fold change	Highest mean condition	Lowest mean condition	PC_52_18052016_04112016_5_ul_03	PC_52_18052016_04112016_5_ul_04	PC_88_18052016_22082016_5_ul_01	PC_88_18052016_22082016_5_ul_02	PC_95_18052016_25082016_1_5_ul_01	PC_95_18052016_25082016_1_5_ul_02	PC_115_18052016_25082016_2_4_ul_01	PC_115_18052016_25082016_2_4_ul_02	PC_137_18052016_04112016_3_5_ul_03	PC_137_18052016_04112016_3_5_ul_04	Mean PCa Normalized abundance	SD PCa Normalized abundance	CV PCa Normalized abundance	PC_30_18052016_26082016_1_4_ul_01	PC_30_18052016_26082016_1_4_ul_02	PC_32_18052016_04112016_2_6_ul_03	PC_32_18052016_04112016_2_6_ul_04	PC_55_18052016_26082016_3_1_ul_01	PC_55_18052016_26082016_3_1_ul_02	PC_65_18052016_29082016_1_1_01	PC_65_18052016_29082016_1_1_02	PC_67_18052016_04112016_3_4_03	PC_67_18052016_04112016_3_4_04	Mean BPH Normalized abundance	SD BPH Normalized abundance	CV BPH Normalized abundance	BC_4_18052016_04112016_2_5_03	BC_4_18052016_04112016_2_5_04	BC_16_18052016_29082016_1_6_01	BC_16_18052016_29082016_1_6_02	BC_40_18052016_31082016_1_8_01	BC_40_18052016_31082016_1_8_02	BC_51_18052016_31082016_1_1_01	BC_51_18052016_31082016_1_1_02	BC_66_18052016_31082016_2_9_01	BC_66_18052016_31082016_2_9_02	Mean BC Normalized abundance	SD BC Normalized abundance	CV BC Normalized abundance	RC_1_18052016_31082016_5_0_01	RC_1_18052016_31082016_5_0_02
Q8N6Q3	CD177 antigen OS=Homo sapiens GN=CD177 PE=1 SV=2	1	1	6.2506	0.0107442	2.57213	Bc	Rc	109955	110906	101800	93940.3	85010.9	118625	117270	91512.7	78848.9	93507	100138	13700	0.136812	162809	142562	91005.5	80337.2	104622	108638	173324	162979	71393.3	73442.4	117111	39802.9	0.339873	104340	91079.6	499241	458265	128827	147878	79209.6	85731.7	74450.6	52195.4	172122	164157	0.953725	57106.5	57437.3
Q9BRK3	Matrix-remodeling-associated protein 8 OS=Homo sapiens GN=MXRA8 PE=1 SV=1	1	1	6.8932	0.248177	1.43984	Bc	PCa	298718	215178	245091	196502	291822	326487	339299	314850	208692	254138	269078	51999.1	0.193249	626481	464046	284442	215872	350256	341489	372251	365777	368743	398550	378791	109022	0.287816	237101	216684	1.35837e+06	568274	193557	301902	250136	312715	265470	170091	387430	358800	0.926101	308783	333060
Q9NRX4	14 kDa phosphohistidine phosphatase OS=Homo sapiens GN=PHPT1 PE=1 SV=1	1	1	6.853	0.0228024	1.60567	PCa	Bc	162096	193777	100539	90828.2	164351	156306	184151	185860	141874	132743	151252	35050.1	0.231732	187572	24701.5	101513	119477	75586.7	80877.4	105249	99804.4	133043	125177	105300	42366.7	0.402342	120650	107357	55363.2	38348.3	138194	136241	105531	79642.8	73058.2	87606.5	94199.2	33390.1	0.354463	98935.4	86656.8
Q16769	Glutaminyl-peptide cyclotransferase OS=Homo sapiens GN=QPCT PE=1 SV=1	1	1	6.7836	0.00792757	21.3272	Rc	Bc	327.923	2570.61	0	46.4947	0	50.2622	575.428	112.444	1319.64	275.264	527.806	822.964	1.55922	43.953	0	0	0	616.67	536.959	323.939	423.515	0	0	194.503	253.097	1.30125	0	0	0	0	0	0	202.728	127.611	278.426	461.268	107.003	160.961	1.50426	0	3212.34
Q8WVN6	Secreted and transmembrane protein 1 OS=Homo sapiens GN=SECTM1 PE=1 SV=2	1	1	9.4098	0.0125697	3.10662	Rc	Bc	140767	129686	82164.5	48534.2	73000	106697	92998.9	94096.2	105292	75712.2	94894.8	27335.5	0.288061	78173.3	99931.7	210598	138767	56188.8	56059.4	34119.2	50326	337131	12376.2	107367	99014.9	0.922209	40475.1	48810.1	3071.09	118614	29409.1	99323.6	90299	73167.1	42418.6	85418.2	63100.6	35925.1	0.569331	169267	89858.1
Q01469	Fatty acid-binding protein_ epidermal OS=Homo sapiens GN=FABP5 PE=1 SV=3	1	1	8.8977	0.00727189	4.83332	Bc	Rc	33420.9	34424.6	12897.2	18011	7994.47	6107.01	11664.6	11596.3	8824.7	14055.8	15899.7	10066.1	0.633102	8806.11	8482.64	13309.8	6720.96	15581.6	18688.1	33087.4	23908.4	6359.94	5240.61	14018.6	9024.39	0.643746	83053.6	71670.4	4903.07	32009.6	3430.17	5574.01	6913.24	45890.9	50923	23960.8	32832.9	29187.3	0.888966	19678	6863.54
P04155	Trefoil factor 1 OS=Homo sapiens GN=TFF1 PE=1 SV=1	1	1	14.9633	5.4802e-07	3.47194	Rc	Bc	267128	267903	334869	325986	213092	229339	264915	248878	427053	401493	298066	72109.5	0.241925	263958	222652	217791	204825	273495	293616	303152	224855	348174	343100	269562	52080.9	0.193206	154477	135414	100146	131389	184502	168566	166341	190437	176039	154406	156172	27524.6	0.176246	304441	228754
P01616	Ig kappa chain V-II region MIL OS=Homo sapiens PE=1 SV=1	1	1	16.739	1.83905e-09	3.20617	PCa	Bc	134079	140211	161041	72796.6	112324	108775	111937	117249	224606	174949	135797	42482.9	0.312841	46964.3	53718.8	54706.3	54432.4	61105.3	56918.3	59123.9	57200.5	56706	55528.1	55640.4	3778.79	0.0679146	65958.3	63230.7	40556.9	44472.7	28957.9	29889.9	31687.9	44509.4	21115.8	53168.7	42354.8	14988.7	0.353885	171890	164014
P13473	Lysosome-associated membrane glycoprotein 2 OS=Homo sapiens GN=LAMP2 PE=1 SV=2	1	1	8.0634	0.0030251	3.00292	Rc	Bc	146792	172923	220977	224467	120835	136013	207103	206808	186482	189054	181145	36222.6	0.199965	160103	159746	206855	198029	231158	239095	191087	184856	251261	254663	207686	35112.7	0.169067	100202	97989.8	149386	154738	97950.1	104564	243068	135758	137934	114990	133658	44154.4	0.330354	99650.5	97363.9
O00592	Podocalyxin OS=Homo sapiens GN=PODXL PE=1 SV=2	1	1	7.1975	2.96999e-06	3.23693	Rc	Bc	1.36755e+06	1.42992e+06	773170	796542	756387	605038	1.57972e+06	1.61025e+06	1.08423e+06	1.06603e+06	1.10688e+06	370255	0.334502	892372	750858	801096	794049	388570	396986	507813	475629	1.1874e+06	1.17468e+06	736945	295140	0.400492	600546	516817	152425	262976	567717	570826	753634	514542	680869	622958	524331	183617	0.350193	3.48803e+06	2.88161e+06
P61769	Beta-2-microglobulin OS=Homo sapiens GN=B2M PE=1 SV=1	1	1	17.4392	0.000696355	3.86308	Rc	Bc	90116.2	144023	303857	158109	99052.3	116923	224155	245766	251605	221324	185493	73433.6	0.395883	169372	152206	351083	331848	202944	211656	207792	204434	143199	124344	209888	75740.6	0.360862	338347	272367	79146.6	60667.1	80271.7	125313	75500.2	99213.1	87279.7	107677	132578	94127.3	0.709976	132549	132165
O95336	6-phosphogluconolactonase OS=Homo sapiens GN=PGLS PE=1 SV=2	1	1	8.1466	2.34144e-07	827.571	Rc	BPH	4502.67	5597.12	10689.3	102.04	250.546	462.481	8116.57	8277.81	272.453	1426.28	3969.73	4014.86	1.01137	37.3719	0	0	0	0	0	0	53.524	0	0	9.08959	19.5371	2.14939	36.1474	0	0	0	14214.2	0	3201.49	1568.36	24552	24802.4	6837.46	10355.9	1.51459	15426.4	13105.1
P02747	Complement C1q subcomponent subunit C OS=Homo sapiens GN=C1QC PE=1 SV=3	1	1	7.5479	0.00528892	3.30469	Bc	Rc	49325.4	41468.9	31651.1	25508.2	12720	10256.7	9906.04	9889.64	14085.2	15287	22009.8	14359.7	0.652424	44163.4	39464.2	14602.6	12348.7	6755.66	5196.04	27090.3	26676.6	15500.5	17828.2	20962.6	13146.7	0.627148	28502.9	53314.5	8662.15	9068.17	53151.3	52476.3	65317.7	63289.3	40724.5	39498	41400.5	20389.1	0.492486	8778.32	7226.64
Q9UBG3	Cornulin OS=Homo sapiens GN=CRNN PE=1 SV=1	1	1	6.1139	4.65592e-05	5.9259	Rc	Bc	26148.2	21783.2	44821.5	41446.7	17899.8	5716.54	29156.9	15651.8	49176.8	45290.3	29709.2	14819	0.498803	7861.04	6059.25	29933.3	28743.1	8131.75	5694.31	5520.17	7690.99	37126.6	35165.4	17192.6	13613.7	0.791834	15353.3	8975.83	2272.33	5870.77	16444.2	14695.3	15903.7	14755	19740.1	23979.7	13799	6441.95	0.466841	47156.5	29915
Q93088	Betaine--homocysteine S-methyltransferase 1 OS=Homo sapiens GN=BHMT PE=1 SV=2	1	1	6.0175	0.0176654	48.4309	PCa	BPH	71406.6	73606.5	1663.38	122014	1169.8	97.5572	5062.6	5653.55	8064.13	8238.37	29697.6	43178.3	1.45393	0	938.057	421.126	373.383	955.82	1078.57	0	0	995.727	1369.27	613.195	514.231	0.838609	305.334	171.787	5841.9	0	24449.2	244.425	915.045	444.53	2870.06	3024.08	3826.64	7483.76	1.9557	0	8603.52
Q6P531	Gamma-glutamyltransferase 6 OS=Homo sapiens GN=GGT6 PE=2 SV=2	1	1	6.6798	0.00135717	11.6592	Rc	Bc	2872.01	34754.9	14330.3	3558.11	862.974	2463.28	13947.2	7115.18	33598.2	3539.31	11704.1	12726.3	1.08733	0	0	7316.44	6218.4	3364	3064.97	78.6028	0	6123.38	5879.47	3204.53	3023.79	0.943599	1522.4	970.127	5924.84	7730.22	46.3261	562.26	162.49	737.537	2567.9	337.308	2056.14	2654.94	1.29122	46422.9	57710.4
Q96DA0	Zymogen granule protein 16 homolog B OS=Homo sapiens GN=ZG16B PE=1 SV=3	1	1	8.1015	0.35646	10.0421	Rc	PCa	1564.75	2200.32	15158.3	904.779	625.581	591.496	613.081	590.105	4095.94	3913.31	3025.77	4470.72	1.47755	1633.39	397.969	9793.64	9152.74	13857.3	14757.4	597.482	1681.73	23825	21718.3	9741.49	8729.59	0.896125	1243.15	1884.12	21712	2340.95	1794.21	576.685	3180.24	2804.26	1459.75	1033.51	3802.89	6342.93	1.66793	1231.2	608.652
P60022	Beta-defensin 1 OS=Homo sapiens GN=DEFB1 PE=1 SV=1	1	1	8.3657	7.49056e-05	2.84892	Rc	Bc	96862.8	108302	105472	137283	236619	233058	245087	259473	348617	239412	201019	84029.5	0.418018	332659	259491	156418	108432	183825	191427	386244	365518	261734	268925	251467	91841	0.36522	78503.9	70126.5	39627.7	62342.4	126210	131634	149213	180438	99944.7	117636	105568	43459.2	0.411672	597844	582107
P31025	Lipocalin-1 OS=Homo sapiens GN=LCN1 PE=1 SV=1	1	1	6.8784	0.0280527	1.81388	Rc	BPH	61756.2	61142.6	85479.8	98207.6	79039.8	76912	68825.3	68399.5	97315.3	100483	79756.1	15050.5	0.188707	83899.9	72477.4	40121.7	39006.5	29276.6	29868	36071.9	38473.3	70583.4	68694.1	50847.3	20549.3	0.404137	33724.5	30930.4	15092.5	14903.4	145735	112727	83672.5	117255	104742	106609	76539	48297.3	0.631016	60210.5	83474.4
P24158	Myeloblastin OS=Homo sapiens GN=PRTN3 PE=1 SV=3	1	1	7.8022	0.180028	Infinity	Bc	BPH	802.222	0	4291.67	1569.02	0	0	0	0	1369.15	0	803.206	1372.22	1.70843	0	0	0	0	0	0	0	0	0	0	0	0	#DIV/0!	0	0	0	0	0	560.067	0	0	23876.2	21560.3	4599.66	9566.52	2.07983	0	116.681
P04433	Ig kappa chain V-III region VG (Fragment) OS=Homo sapiens PE=1 SV=1	1	1	16.6278	0.00053385	2.79628	Rc	Bc	598762	81717.3	596758	124365	824373	679996	821004	784073	680398	725170	591662	269930	0.456224	825818	820316	643275	770935	572482	607700	918685	816473	603884	467828	704740	144392	0.204887	378576	299400	244875	98745.4	285152	274493	370069	360230	355311	328709	299556	83670.5	0.279315	918854	786862
P02743	Serum amyloid P-component OS=Homo sapiens GN=APCS PE=1 SV=2	1	1	7.3973	0.00335563	3.50731	Bc	PCa	1520.91	8269.66	5298.35	12055.8	22448.1	19111	8080.16	7280.65	8574.11	6958.11	9959.68	6338.03	0.636369	10659.7	11260.8	15449.5	15875.8	27177.7	28666	15755.1	16646.8	12857.8	8768.68	16311.8	6652.81	0.407853	65905.4	40009.4	31983.8	37982.9	7058.27	6168.22	59418.4	63605.4	18354.5	18830.6	34931.7	22517.3	0.644608	13732.7	15911.2
P19022	Cadherin-2 OS=Homo sapiens GN=CDH2 PE=1 SV=4	1	1	5.6738	0.000482209	8.65906	Rc	Bc	2794.4	781.581	5936.78	3525.77	762.435	1100.47	519.007	3354.11	12260.9	12541.1	4357.66	4559.79	1.04639	88.6126	0	1320.65	1533.43	654.36	179.635	75.6464	334.213	2825.97	2524.32	953.683	1051.16	1.10221	421.386	184.443	0	0	2011.11	1737.39	42.0188	41.2135	2479.37	998.264	791.52	952.011	1.20276	5509.02	9084.27
P01880	Ig delta chain C region OS=Homo sapiens GN=IGHD PE=1 SV=2	1	1	0	0.0184812	2.89426	Bc	PCa	29286.9	31945.9	33930.3	35473.2	224000	201944	189475	154858	70393.4	61047.7	103235	79745.2	0.772459	432190	373566	172220	142215	120634	147681	91550.2	112591	277434	248170	211825	117144	0.553022	193531	163732	48837.6	52055.6	428892	503255	402781	452305	416898	325617	298791	170117	0.569351	40230.6	26613
P31146	Coronin-1A OS=Homo sapiens GN=CORO1A PE=1 SV=4	1	1	6.3711	0.122101	3.15226	PCa	Bc	48139.4	32263.5	41412.1	36022.9	5703.95	3871.73	2875.46	2568.75	7574.55	10414	19084.6	18125.9	0.949764	9858.77	2523.91	4215.55	5587.62	6299.72	6920.3	58769.2	61187.5	4107.5	3528.02	16299.8	23118.9	1.41835	7157.77	6043.55	3729.17	20886.4	2096.88	2754.15	4006.6	4091.58	1825.52	7951.21	6054.28	5604.5	0.925708	7770.54	12340.7
P10619	Lysosomal protective protein OS=Homo sapiens GN=CTSA PE=1 SV=2	1	1	7.3132	0.00250736	Infinity	Rc	PCa	0	0	0	0	0	0	0	0	0	0	0	0	#DIV/0!	0	0	0	0	0	0	0	0	0	0	0	0	#DIV/0!	0	0	0	0	0	0	0	0	0	0	0	0	#DIV/0!	0	0
P06744	Glucose-6-phosphate isomerase OS=Homo sapiens GN=GPI PE=1 SV=4	1	1	6.91	0.56319	1.30313	PCa	Rc	74416.6	42618.1	105005	94772.6	174317	124113	54891.1	47232.2	46004.3	55703.5	81907.3	42853.1	0.52319	49477.3	46453.6	91550.7	47684.3	77102.5	85007.4	151804	143981	64113.2	61117.2	81829.1	38141.6	0.466113	77458.1	41431.2	121416	103887	56030.3	67100.8	78278.4	59111.6	61955.4	67761.2	73443.1	23583.5	0.321112	29860.3	50219.8
P36955	Pigment epithelium-derived factor OS=Homo sapiens GN=SERPINF1 PE=1 SV=4	1	1	7.682	0.0357345	1.38583	BPH	Bc	1.98758e+06	2.06593e+06	4.61687e+06	4.61296e+06	1.99167e+06	1.85103e+06	2.01754e+06	2.03648e+06	2.37723e+06	2.20658e+06	2.57639e+06	1.08355e+06	0.42057	2.85738e+06	2.61336e+06	2.80303e+06	2.66811e+06	3.752e+06	3.87809e+06	3.14779e+06	3.20427e+06	1.78919e+06	1.68886e+06	2.84021e+06	718696	0.253043	2.43178e+06	2.30104e+06	1.64259e+06	1.77649e+06	1.72899e+06	2.04194e+06	2.01134e+06	2.09426e+06	2.26962e+06	2.19653e+06	2.04946e+06	263699	0.128668	1.83314e+06	1.67238e+06
Q96FE7	Phosphoinositide-3-kinase-interacting protein 1 OS=Homo sapiens GN=PIK3IP1 PE=1 SV=2	1	1	14.936	0.220506	1.14607	BPH	Bc	991169	1.02333e+06	656745	677969	1.11458e+06	917405	1.10257e+06	963492	1.10717e+06	1.0288e+06	958324	166300	0.173532	1.19138e+06	1.16706e+06	916320	861389	1.01656e+06	998518	1.15342e+06	1.18061e+06	1.16952e+06	1.15132e+06	1.08061e+06	121947	0.11285	932099	873034	665096	799283	926919	827122	1.18341e+06	1.14259e+06	1.1277e+06	951595	942884	166134	0.176198	1.02024e+06	873708
P00558	Phosphoglycerate kinase 1 OS=Homo sapiens GN=PGK1 PE=1 SV=3	1	1	5.3128	0.405977	1.7083	BPH	PCa	234609	244812	118043	116659	483799	379196	373030	493669	203545	211348	285871	138285	0.483734	910663	794621	265338	265516	404470	385702	557806	573984	381123	344316	488354	219472	0.449412	350404	337304	8474.82	304926	641277	728331	614126	124976	575902	526729	421245	235399	0.558817	141726	144701
Q00796	Sorbitol dehydrogenase OS=Homo sapiens GN=SORD PE=1 SV=4	1	1	7.2621	0.0020022	6.80104	Rc	Bc	229056	240526	84913.2	67734.6	1598.78	2897.02	21667.4	19547.7	88164.8	113277	86938.2	86924.2	0.999838	11270	5158.06	40646.5	49142.1	5249.46	7246.1	2560.53	2054.55	119745	93066.1	33613.8	42180.6	1.25486	22585.6	24549.9	2271.96	2394.47	23194.6	23617.1	17898.2	26680.7	24373	12929.9	18049.5	9159.28	0.507452	193335	204227
Q9HAT2	Sialate O-acetylesterase OS=Homo sapiens GN=SIAE PE=1 SV=1	1	1	0	0.403993	Infinity	Rc	PCa	0	0	0	0	0	0	0	0	0	0	0	0	#DIV/0!	0	0	0	0	0	0	0	0	0	0	0	0	#DIV/0!	0	0	0	0	0	0	0	0	0	0	0	0	#DIV/0!	49294.9	0
P08637	Low affinity immunoglobulin gamma Fc region receptor III-A OS=Homo sapiens GN=FCGR3A PE=1 SV=2	1	1	8.9353	0.00213946	2.20221	PCa	Bc	280317	312896	129158	177963	582365	321572	273733	314181	121283	81953.2	259542	144851	0.558101	157552	151002	112361	83980.2	123520	121421	160940	153549	148572	140405	135330	24553.1	0.181431	70884.8	108130	241570	144563	90921.1	108046	121774	97556.6	97334.9	97771	117855	47601.3	0.403897	364868	336278
P09564	T-cell antigen CD7 OS=Homo sapiens GN=CD7 PE=1 SV=1	1	1	15.1504	3.78496e-08	4.5772	PCa	Bc	382412	443480	194985	45145.1	123060	128401	245386	246633	341572	285548	243662	124784	0.512119	133063	59929	126446	119260	71827.1	72086.5	62599.6	68326.7	173756	168012	105531	44100.6	0.417894	88303.8	48025.7	52434.6	31527.5	51958.2	23151.8	97416.6	59089.7	57869.3	22561.8	53233.9	24908.8	0.467913	224935	209826
P01611	Ig kappa chain V-I region Wes OS=Homo sapiens PE=1 SV=1	1	1	7.1208	0.114269	1.42378	Rc	Bc	71892.9	245865	120816	150668	57663.4	51832.2	69164.1	67480.8	123067	142302	110075	60087.5	0.545877	82354.7	61736.9	103423	99304.8	127969	131397	66296.1	64845.2	94831.2	90577.1	92273.5	24599	0.266588	42089	37568.8	6095.97	5535.07	148993	154827	118221	101894	143895	122768	88188.6	59427.7	0.67387	79573.6	86872.5
P08294	Extracellular superoxide dismutase [Cu-Zn] OS=Homo sapiens GN=SOD3 PE=1 SV=2	1	1	7.65	0.0236655	1.46788	PCa	Bc	194896	212408	168311	139637	129688	111038	122184	130954	275690	249716	173452	57408.2	0.330974	127142	133433	98220.2	92936.1	213155	206377	155222	127204	173823	171282	149879	41457.5	0.276606	197780	175347	86521.2	84046.7	107085	122164	89221.9	106223	100389	112878	118166	38350.3	0.324547	109272	159508
P55291	Cadherin-15 OS=Homo sapiens GN=CDH15 PE=1 SV=1	1	1	5.7447	0.000373779	4.10899	PCa	Bc	806435	1.32778e+06	453400	243360	143922	110761	292280	328025	105007	87559.4	389853	394826	1.01276	134657	136287	164203	161417	110407	116331	86617	110560	151925	85953.5	125836	28472.6	0.226268	180239	118075	90317.3	64453.7	80868.5	54768.5	101662	96576.4	100587	61235.5	94878.1	36192.8	0.381467	837538	520037
Q6UXB8	Peptidase inhibitor 16 OS=Homo sapiens GN=PI16 PE=1 SV=1	1	1	6.8032	0.315877	9.20102	Rc	BPH	1195.64	0	6622.93	119.94	0	0	0	0	385.446	171.791	849.575	2062.02	2.42712	0	0	219.079	184.066	702.595	0	0	0	309.05	120.098	153.489	223.573	1.45661	71.8171	78.7816	0	0	5077.28	0	370.144	323.162	145.094	205.405	627.168	1569.2	2.50203	0	106.723
P09104	Gamma-enolase OS=Homo sapiens GN=ENO2 PE=1 SV=3	1	1	11.2722	0.00231827	2.68615	BPH	Rc	6.4799e+06	6.71892e+06	7.65658e+06	8.0078e+06	2.19613e+07	2.00818e+07	2.30027e+07	2.46172e+07	1.07117e+07	5.37777e+06	1.34616e+07	7.90297e+06	0.587076	6.40499e+07	5.64366e+07	1.14613e+07	1.04942e+07	3.28101e+07	3.37598e+07	4.34236e+07	4.14941e+07	1.28511e+07	1.24454e+07	3.19226e+07	1.96697e+07	0.616168	1.24496e+07	1.08983e+07	1.7942e+07	1.44648e+07	1.89591e+07	1.94892e+07	1.35687e+07	1.62932e+07	1.54924e+07	1.45373e+07	1.54095e+07	2.80076e+06	0.181756	6.04893e+06	5.82482e+06
P01717	Ig lambda chain V-IV region Hil OS=Homo sapiens PE=1 SV=1	1	1	7.6006	0.274055	1.28917	PCa	BPH	268758	281649	188088	202053	199016	192020	172195	171613	204150	250087	212963	39482	0.185394	227554	175546	111560	108977	119088	131528	268418	234932	167560	106778	165194	59841.2	0.362248	142866	110122	61789.8	58704	234375	251502	210706	269230	215838	181145	173628	76595.5	0.441148	307559	291672
Q969E1	Liver-expressed antimicrobial peptide 2 OS=Homo sapiens GN=LEAP2 PE=1 SV=1	1	1	7.8302	0.0330994	3.97122	PCa	BPH	20200.8	23638.6	14281.2	20456.2	4395.74	3484.52	5153.71	4587.24	48404.5	48815.3	19341.8	17169.8	0.887705	2695.55	0	4076.47	4571.36	2701.83	3484.88	0	666.994	15621.6	14886.3	4870.49	5706.6	1.17167	4318.68	2930.15	0	35.7724	7563.29	9525.13	5231.75	7159.52	12165.8	9224.66	5815.47	4064.8	0.698962	36623.3	38682.9
P08473	Neprilysin OS=Homo sapiens GN=MME PE=1 SV=2	1	1	6.8544	0.68164	1.23674	BPH	Bc	22298.3	24711.8	13366.7	61803.8	13658.8	10225.8	18403.4	20520.2	12963.1	25474.4	22342.6	14840.7	0.664231	11124.5	17197.1	38916.9	48298.6	32310.9	31631.1	12686.8	13436.2	30020.3	22707.5	25833	12455.2	0.482145	10534.8	5219.06	32980.8	37360.2	12067.7	16903	7127.5	23485.5	36003	27197.6	20887.9	12148.7	0.581615	23185.3	18888.2
Q9UNN8	Endothelial protein C receptor OS=Homo sapiens GN=PROCR PE=1 SV=1	1	1	7.9424	0.0197743	2.42531	Rc	BPH	27638.8	30125.8	37143.6	38286.4	6888.53	2893.02	19094.1	17913.8	49093.9	39759.2	26883.7	14988.7	0.557536	8497.58	8204.43	18577.4	15620.4	6288.38	5137.75	6568.71	8647.28	32466.6	7008.44	11701.7	8474.82	0.724239	7737.68	8691.56	2142.79	4024.85	28008.5	27018.4	21832.8	20063.7	25764.6	21408.4	16669.3	9963.1	0.59769	21721.8	19009.9
P05113	Interleukin-5 OS=Homo sapiens GN=IL5 PE=1 SV=1	1	1	11.8834	1.8743e-07	7.80458	Bc	Rc	336051	216874	175857	183771	1.32913e+06	1.75357e+06	1.40659e+06	1.39831e+06	506235	658103	796448	609743	0.765577	1.73706e+06	3.22479e+06	680029	1.88054e+06	1.44077e+07	1.263e+07	605966	1.11016e+06	4.26652e+06	2.52043e+06	4.30632e+06	5.0025e+06	1.16167	6.86539e+06	8.30868e+06	5.29847e+06	3.59109e+06	6.9964e+06	7.24277e+06	5.25612e+06	4.73448e+06	3.50092e+06	4.71978e+06	5.65141e+06	1.62396e+06	0.287355	596449	191273
O95274	Ly6/PLAUR domain-containing protein 3 OS=Homo sapiens GN=LYPD3 PE=1 SV=2	1	1	12.4848	0.00185718	2.39975	BPH	Bc	63378.4	59179	72950	106086	28782.2	23507.8	17809.9	27997.2	50057.7	68662.6	51841.1	27733.6	0.534973	39506.8	204621	54184.4	55135.3	44060.2	45806	40867.8	34904.8	61304.5	66903.7	64729.4	50188.2	0.775354	52113.4	45954.4	9272.49	19280.8	13229.9	15841	30172.1	23271.5	26555.5	34042.6	26973.4	13951.1	0.517218	25489.9	40228.7
Q14210	Lymphocyte antigen 6D OS=Homo sapiens GN=LY6D PE=1 SV=1	1	1	5.7775	0.0508521	1.4629	Rc	Bc	87365.5	116482	96802.9	71836.9	57157.3	44614.8	74692.2	78751.6	153492	145612	92680.7	35956.4	0.38796	43216.1	38864.5	69758.8	73838.3	104426	105084	68532	54991.4	84084.6	90171.9	73296.7	23193.9	0.316438	71186.4	65925.7	41788.6	48224.2	42509.5	51137.9	29447.9	43456.9	113749	126660	63408.6	32383.9	0.510717	44498.1	119131
P13796	Plastin-2 OS=Homo sapiens GN=LCP1 PE=1 SV=6	1	1	5.9833	0.0717816	1.49487	BPH	Bc	327470	147144	50201.9	115728	305001	285668	523010	377401	136803	256669	252510	142356	0.563765	258583	340405	418023	549573	193002	217505	470439	413412	468373	375735	370505	117429	0.316942	249135	154504	193355	204621	348398	312261	254759	251556	266058	243855	247850	55997.2	0.225932	229636	114145
P00330	Alcohol dehydrogenase 1 n=3 Tax=Saccharomyces cerevisiae RepID=ADH1_YEAST	16	16	238.9	0.000872575	1.79015	Bc	BPH	2.628e+06	2.80158e+06	1.84095e+06	1.85074e+06	1.83587e+06	1.64204e+06	1.94489e+06	2.011e+06	1.50454e+06	1.37562e+06	1.94352e+06	452912	0.233037	2.3019e+06	2.29173e+06	909210	861791	3.28221e+06	3.47873e+06	1.85013e+06	1.88823e+06	1.25587e+06	1.18741e+06	1.93072e+06	924557	0.478866	1.80776e+06	1.69442e+06	3.84121e+06	3.95389e+06	3.83705e+06	4.13341e+06	4.17926e+06	4.96045e+06	2.97124e+06	3.18401e+06	3.45627e+06	1.04964e+06	0.303691	3.04362e+06	2.98213e+06
[truncated: 20 more columns]
