# Supplementary material for: Comparative Proteomics Analysis of Urine Reveals Down-Regulation of Acute Phase Response Signaling and LXR/RXR Activation Pathways in Prostate Cancer
Source: Proteomes. 2017 Dec 29;6(1):1. doi: 10.3390/proteomes6010001 (PMC5874760; doi:10.3390/proteomes6010001)
Supplement: Supplementary file 1 [file proteomes-06-00001-s001.zip › proteomes-247986 supplementary 12.27/Supplementary Table 3.xlsx]

## Sheet: Peptide list 16012017
Supplementary Table 3. List of all identified peptides with LC-MS/MS in this study
Peptide identifier	Ions used in quantitation	Ions	Deconvoluted peptide ions	Deconvoluted charges	Retention time (min)	Neutral mass	Score	Sequence	Modifications	Accession	Description	Max fold change	Highest mean condition	Lowest mean condition	Anova	Maximum CV	PC_52_18052016_04112016_5_ul_03	PC_52_18052016_04112016_5_ul_04	PC_88_18052016_22082016_5_ul_01	PC_88_18052016_22082016_5_ul_02	PC_95_18052016_25082016_1_5_ul_01	PC_95_18052016_25082016_1_5_ul_02	PC_115_18052016_25082016_2_4_ul_01	PC_115_18052016_25082016_2_4_ul_02	PC_137_18052016_04112016_3_5_ul_03	PC_137_18052016_04112016_3_5_ul_04	PC_30_18052016_26082016_1_4_ul_01	PC_30_18052016_26082016_1_4_ul_02	PC_32_18052016_04112016_2_6_ul_03	PC_32_18052016_04112016_2_6_ul_04	PC_55_18052016_26082016_3_1_ul_01	PC_55_18052016_26082016_3_1_ul_02	PC_65_18052016_29082016_1_1_01	PC_65_18052016_29082016_1_1_02	PC_67_18052016_04112016_3_4_03	PC_67_18052016_04112016_3_4_04	BC_4_18052016_04112016_2_5_03	BC_4_18052016_04112016_2_5_04	BC_16_18052016_29082016_1_6_01	BC_16_18052016_29082016_1_6_02	BC_40_18052016_31082016_1_8_01	BC_40_18052016_31082016_1_8_02	BC_51_18052016_31082016_1_1_01	BC_51_18052016_31082016_1_1_02	BC_66_18052016_31082016_2_9_01	BC_66_18052016_31082016_2_9_02	RC_1_18052016_31082016_5_0_01	RC_1_18052016_31082016_5_0_02	RC_7_18052016_01092016_1_9_01
42.08_1148.6102n	2	2	#230,#1	1,2	42.081	1148.61	9.9917	LVNEVTEFAK		P02768	Serum albumin OS=Homo sapiens GN=ALB PE=1 SV=2	2.18234	BPH	Rc	0.0620229	90.7358	6.82371e+06	6.82772e+06	3.25788e+06	3.12544e+06	4.10954e+07	3.99562e+07	3.45627e+07	3.74623e+07	7.39599e+06	6.60335e+06	7.83864e+07	7.61224e+07	8.59815e+06	8.17133e+06	3.2701e+07	3.4019e+07	5.47575e+07	5.05806e+07	1.31993e+07	1.31332e+07	1.01265e+07	1.01072e+07	2.74318e+07	2.64155e+07	3.27073e+07	3.40324e+07	3.51727e+07	3.48978e+07	2.8518e+07	2.74588e+07	7.29929e+06	6.33446e+06	3.38763e+07
42.22_959.5553n	0	1	#160	1	42.2181	959.555	9.6705	FQNALLVR		P02768	Serum albumin OS=Homo sapiens GN=ALB PE=1 SV=2	4.17467	BPH	PCa	8.98952e-07	56.5306	311757	291466	274700	203156	774612	700208	864044	947060	605448	601342	4.78645e+06	4.14916e+06	1.72575e+06	1.49177e+06	1.40571e+06	1.44789e+06	1.69685e+06	1.8104e+06	2.41389e+06	2.34088e+06	1.39532e+06	1.40077e+06	1.11248e+06	1.11227e+06	2.51022e+06	2.61551e+06	2.18975e+06	2.24506e+06	2.1606e+06	2.03067e+06	222029	247657	837287
42.27_959.5572n	0	1	#2	2	42.2696	959.557	9.6705	FQNALLVR		P02768	Serum albumin OS=Homo sapiens GN=ALB PE=1 SV=2	4.25435	BPH	PCa	7.49353e-06	75.8163	2.01979e+06	1.92235e+06	1.63997e+06	1.76202e+06	9.61752e+06	9.08105e+06	1.05128e+07	1.12761e+07	3.34888e+06	3.09652e+06	4.44177e+07	4.32281e+07	8.68141e+06	8.10848e+06	1.76027e+07	1.8287e+07	3.33112e+07	2.99673e+07	1.37583e+07	1.35519e+07	6.62762e+06	6.50865e+06	1.76739e+07	1.65406e+07	1.75e+07	1.79399e+07	1.83409e+07	1.80312e+07	1.4486e+07	1.3787e+07	3.52828e+06	3.04201e+06	7.78916e+06
20.16_1497.5720n	0	2	#486,#3	1,2	20.1613	1497.57	10.2658	TCVADESAENCDK	[2] Carbamidomethyl C|[11] Carbamidomethyl C	P02768	Serum albumin OS=Homo sapiens GN=ALB PE=1 SV=2	2.93921	BPH	Bc	0.0796329	98.318	131023	1.94952e+06	1.58094e+06	148077	1.74331e+07	1.70817e+07	1.43667e+07	1.56017e+07	4.11476e+06	3.66753e+06	4.65282e+07	4.48151e+07	5.38303e+06	5.44873e+06	2.00779e+07	2.0334e+07	2.72847e+07	2.5773e+07	9.20307e+06	9.20394e+06	6.10642e+06	5.51383e+06	113239	7.38281e+06	531802	602770	9.49449e+06	1.64851e+07	1.18074e+07	1.47884e+07	64998.7	2.97418e+06	1.68531e+07
20.80_1497.5743n	0	1	#46	2	20.7985	1497.57	10.0934	TCVADESAENCDK	[2] Carbamidomethyl C|[11] Carbamidomethyl C	P02768	Serum albumin OS=Homo sapiens GN=ALB PE=1 SV=2	6.10083	Bc	Rc	0.556979	159.302	3.16656e+06	1.90017e+06	155502	1.51543e+06	1.02356e+06	1.18543e+06	851276	856235	209926	276165	2.45556e+06	244279	561959	412669	924187	725872	1.34327e+06	1.22825e+06	630870	589754	340117	299362	7.75924e+06	158954	2.21333e+07	1.76602e+07	796899	647924	671401	837864	2.65279e+06	212239	950419
20.83_1497.5705n	0	1	#2172	1	20.8328	1497.57	10.0934	TCVADESAENCDK	[2] Carbamidomethyl C|[11] Carbamidomethyl C	P02768	Serum albumin OS=Homo sapiens GN=ALB PE=1 SV=2	27.4628	Bc	BPH	0.0682723	192.146	153202	205373	4588.52	57135.5	14102.1	31602.5	8473.45	7637.04	5374.04	8940.91	16835.5	0	13990.4	9237.18	6025.64	6697.55	3947.15	3500.29	12655.3	10823	8090.64	6969.74	74563.2	1020.46	990724	1.07821e+06	33705.4	21268.5	41630.4	42783.9	169802	11444.5	21792.5
26.41_1137.4948n	0	1	#4	2	26.4106	1137.49	9.9424	CCTESLVNR	[1] Carbamidomethyl C|[2] Carbamidomethyl C	P02768	Serum albumin OS=Homo sapiens GN=ALB PE=1 SV=2	2.40178	BPH	Bc	0.123886	76.4274	4.37388e+06	4.63517e+06	1.99114e+06	2.03543e+06	1.56874e+07	1.68094e+07	1.39942e+07	1.54774e+07	3.87567e+06	3.75825e+06	3.04003e+07	2.44644e+07	4.47613e+06	4.25324e+06	1.58619e+07	1.56292e+07	2.61288e+07	2.5414e+07	7.46132e+06	7.20742e+06	4.02659e+06	3.67881e+06	261936	4.92949e+06	7.87111e+06	9.96073e+06	8.94633e+06	1.14222e+07	7.79565e+06	8.2644e+06	593903	3.85701e+06	1.66972e+07
26.41_1137.4908n	0	1	#208	1	26.4106	1137.49	9.9424	CCTESLVNR	[1] Carbamidomethyl C|[2] Carbamidomethyl C	P02768	Serum albumin OS=Homo sapiens GN=ALB PE=1 SV=2	2.16716	BPH	PCa	0.442352	85.0602	257096	270667	114222	106334	1.28042e+06	1.18189e+06	1.13278e+06	1.14873e+06	307272	279927	3.60411e+06	3.04299e+06	398320	347885	688789	851845	1.49262e+06	1.26793e+06	746263	734112	326372	294314	146.638	114804	1.31183e+06	1.50673e+06	1.36573e+06	1.24262e+06	1.24303e+06	1.18269e+06	26490.8	484556	1.40354e+06
27.28_1442.6360n	0	2	#484,#5	1,2	27.2792	1442.64	10.1501	YICENQDSISSK	[3] Carbamidomethyl C	P02768	Serum albumin OS=Homo sapiens GN=ALB PE=1 SV=2	2.3785	BPH	Bc	0.0687111	85.4679	9.79897e+06	9.97143e+06	3.20462e+06	3.14595e+06	4.01789e+07	4.08963e+07	2.89818e+07	3.48227e+07	7.0327e+06	6.55762e+06	5.37842e+07	4.66302e+07	9.21934e+06	8.65253e+06	2.91846e+07	2.7566e+07	3.72207e+07	3.62583e+07	1.33662e+07	1.30725e+07	8.65708e+06	7.6486e+06	396033	9.86065e+06	1.72979e+07	2.01806e+07	1.74178e+07	1.42355e+06	1.71669e+07	1.55508e+07	1.41936e+07	1.22575e+07	3.44506e+07
29.53_1442.6308n	0	1	#3275	1	29.5253	1442.63	10.0855	YICENQDSISSK	[3] Carbamidomethyl C	P02768	Serum albumin OS=Homo sapiens GN=ALB PE=1 SV=2	22.2823	Bc	BPH	0.000971933	269.053	6591.7	6955.37	17325.9	19548.3	14214.1	21292.5	34762.2	30158.2	18905.6	22560.3	191.783	0	20405	19024.3	0	0	0	0	23673.4	22514.3	4415.26	3767.73	204812	0	6414.22	7686.51	11116.7	1.6446e+06	13809.7	15389.5	58482.4	24346.6	41804.8
34.18_932.5121n	0	2	#267,#6	1,2	34.1803	932.512	9.7445	LCTVATLR	[2] Carbamidomethyl C	P02768	Serum albumin OS=Homo sapiens GN=ALB PE=1 SV=2	3.52559	BPH	PCa	3.63808e-05	72.886	3.43026e+06	3.20222e+06	2.55433e+06	2.71816e+06	1.50603e+07	1.5023e+07	1.10283e+07	1.26768e+07	4.07019e+06	3.93345e+06	5.13348e+07	4.7747e+07	9.65065e+06	9.29306e+06	2.30512e+07	2.44297e+07	3.68848e+07	3.42022e+07	1.18065e+07	1.14257e+07	8.23293e+06	7.52009e+06	1.37417e+07	1.38487e+07	2.45475e+07	2.54816e+07	2.17305e+07	2.29879e+07	1.82143e+07	1.67614e+07	4.53445e+06	3.6519e+06	1.05451e+07
62.39_2044.0880n	2	2	#92,#7	2,3	62.3888	2044.09	10.0409	VFDEFKPLVEEPQNLIK		P02768	Serum albumin OS=Homo sapiens GN=ALB PE=1 SV=2	2.37501	BPH	PCa	0.017917	85.7407	1.62735e+07	1.62459e+07	6.47064e+06	7.03816e+06	6.51454e+07	6.41701e+07	6.75892e+07	7.04635e+07	1.77442e+07	5.79455e+06	1.72534e+08	1.43847e+08	2.11422e+07	1.98828e+07	7.77897e+07	8.17737e+07	1.09324e+08	1.03114e+08	3.59158e+07	3.48999e+07	2.58121e+07	2.21903e+07	3.93157e+07	3.33473e+07	6.20846e+07	6.33336e+07	5.12041e+07	6.16693e+07	5.38308e+07	5.06411e+07	1.41588e+07	1.26258e+07	5.9341e+07
22.33_1073.5370n	0	3	#452,#8,#112	1,2,3	22.3304	1073.54	10.0157	LDELRDEGK		P02768	Serum albumin OS=Homo sapiens GN=ALB PE=1 SV=2	2.37255	BPH	Rc	0.0531822	82.4076	3.15691e+06	3.06418e+06	1.5623e+06	1.66449e+06	1.48204e+07	1.39132e+07	1.39963e+07	1.47202e+07	3.37392e+06	3.33114e+06	3.26225e+07	2.89671e+07	3.73836e+06	3.47984e+06	1.51945e+07	1.55404e+07	2.04449e+07	1.90134e+07	6.25516e+06	6.05891e+06	4.02429e+06	3.49975e+06	1.02704e+07	8.95459e+06	1.33302e+07	1.31298e+07	1.14546e+07	1.20177e+07	8.88561e+06	1.03684e+07	2.01445e+06	2.17986e+06	1.11233e+07
54.31_1656.7536n	0	3	#2861,#9,#1390	1,2,3	54.3105	1656.75	10.3371	QNCELFEQLGEYK	[3] Carbamidomethyl C	P02768	Serum albumin OS=Homo sapiens GN=ALB PE=1 SV=2	3.84021	BPH	PCa	4.14041e-05	66.5112	3.26563e+06	3.19687e+06	2.91932e+06	3.0557e+06	1.25026e+07	1.17347e+07	1.47088e+07	1.52753e+07	5.54224e+06	5.43428e+06	5.95125e+07	5.39509e+07	1.06866e+07	9.99195e+06	2.70313e+07	2.79412e+07	3.8702e+07	3.71719e+07	1.7013e+07	1.61355e+07	1.0327e+07	1.00522e+07	1.24811e+07	1.21067e+07	2.72628e+07	3.02539e+07	2.21796e+07	2.55316e+07	2.34747e+07	2.34407e+07	3.30426e+06	3.15431e+06	1.33148e+07
26.25_1370.5626n	0	2	#580,#10	1,2	26.2478	1370.56	10.1572	AAFTECCQAADK	[6] Carbamidomethyl C|[7] Carbamidomethyl C	P02768	Serum albumin OS=Homo sapiens GN=ALB PE=1 SV=2	2.43878	BPH	PCa	0.0119316	80.9858	3.24587e+06	3.52696e+06	2.27228e+06	2.15052e+06	1.8858e+07	1.91607e+07	1.4527e+07	1.70028e+07	4.91787e+06	4.87777e+06	4.04365e+07	3.4382e+07	7.31264e+06	7.25677e+06	2.11171e+07	2.11079e+07	3.37327e+07	3.17569e+07	1.19403e+07	1.17637e+07	7.58734e+06	6.96109e+06	5.73553e+06	5.73566e+06	1.4996e+07	1.83703e+07	1.47947e+07	1.82386e+07	1.3415e+07	1.30314e+07	2.36283e+06	2.04159e+06	1.32343e+07
61.73_1341.6292n	0	2	#11,#8083	2,3	61.7344	1341.63	10.0505	AVMDDFAAFVEK		P02768	Serum albumin OS=Homo sapiens GN=ALB PE=1 SV=2	2.35353	BPH	Bc	0.347325	102.555	3.77301e+06	3.6448e+06	696031	697894	2.46015e+07	2.18185e+07	1.58369e+07	1.70757e+07	2.40198e+06	1.83585e+06	2.73908e+07	2.22859e+07	1.86045e+06	1.63878e+06	1.14863e+07	1.17308e+07	1.59094e+07	1.47255e+07	3.92192e+06	3.87461e+06	860444	809933	3.18489e+06	2.58734e+06	5.96244e+06	6.12921e+06	7.90257e+06	9.48203e+06	6.16433e+06	5.70506e+06	7.02052e+06	6.87388e+06	2.86513e+07
61.72_1341.6243n	0	1	#634	1	61.7172	1341.62	10.0505	AVMDDFAAFVEK		P02768	Serum albumin OS=Homo sapiens GN=ALB PE=1 SV=2	1.92167	Rc	BPH	0.30563	84.6064	496679	462822	419849	536810	1.22915e+06	1.26706e+06	997816	983596	239378	240977	807096	1.07227e+06	145202	137916	293466	315541	211941	272127	228294	208308	42014.7	40607.3	79371.5	60983.2	879864	944787	1.25711e+06	1.44018e+06	1.03458e+06	903034	652316	605787	1.77047e+06
45.23_999.5935n	0	2	#5917,#933	1,2	45.2298	999.593	9.4424	QTALVELVK		P02768	Serum albumin OS=Homo sapiens GN=ALB PE=1 SV=2	8.70978	PCa	Rc	0.51051	188.44	22883	7639.62	21562.9	12804	35606.5	45137.1	43348.8	45354.1	1.29259e+06	1.20734e+06	81236.4	49273	21094.4	25118	33053.4	31502.8	21713.9	415844	140568	31564.5	30705.5	17093.8	36706.5	21328.6	78588.5	80369.5	62826.3	63243.6	47489.4	12989.7	36061.1	21604.7	6669.75
46.15_999.5974n	0	2	#389,#15	1,2	46.1498	999.597	9.9682	QTALVELVK		P02768	Serum albumin OS=Homo sapiens GN=ALB PE=1 SV=2	2.30145	BPH	Rc	0.0604872	101.945	1.60059e+06	1.55342e+06	701728	693313	8.8126e+06	8.09495e+06	6.90003e+06	7.19394e+06	109461	176213	1.59311e+07	1.49231e+07	2.50529e+06	2.27899e+06	6.88118e+06	7.02127e+06	1.13403e+07	1.03869e+07	3.60422e+06	3.6586e+06	1.58722e+06	1.43505e+06	6.47741e+06	5.94096e+06	6.83113e+06	7.05546e+06	5.99653e+06	6.41889e+06	5.48704e+06	142257	1.51538e+06	1.57363e+06	5.28808e+06
25.59_939.4427n	0	2	#152,#17	1,2	25.5934	939.443	9.966	DDNPNLPR		P02768	Serum albumin OS=Homo sapiens GN=ALB PE=1 SV=2	4.03762	BPH	PCa	3.39128e-06	53.074	1.5272e+06	1.49838e+06	1.21737e+06	1.23011e+06	3.99423e+06	3.96359e+06	3.51913e+06	3.98189e+06	1.87446e+06	1.84607e+06	1.8889e+07	1.69017e+07	4.09709e+06	3.75174e+06	1.12953e+07	1.13582e+07	1.19943e+07	1.05096e+07	5.50088e+06	5.23943e+06	3.37779e+06	3.03113e+06	6.0813e+06	6.3697e+06	8.70365e+06	9.88206e+06	7.78514e+06	8.5066e+06	7.99802e+06	8.06227e+06	1.28136e+06	1.24975e+06	4.40226e+06
21.68_1551.5916n	0	3	#6143,#119,#19	1,2,3	21.6844	1551.59	10.3801	CCAAADPHECYAK	[1] Carbamidomethyl C|[2] Carbamidomethyl C|[10] Carbamidomethyl C	P02768	Serum albumin OS=Homo sapiens GN=ALB PE=1 SV=2	3.55723	BPH	PCa	0.000713849	75.4789	1.40668e+06	1.52502e+06	972178	1.04756e+06	6.64314e+06	6.44043e+06	7.34945e+06	8.20808e+06	2.70807e+06	2.38123e+06	3.09008e+07	8.44022e+06	4.8789e+06	4.59295e+06	1.33615e+07	1.3544e+07	2.31053e+07	2.07434e+07	9.31891e+06	8.71401e+06	4.60225e+06	3.81628e+06	5.01796e+06	3.03068e+06	1.94979e+07	1.50945e+07	8.94985e+06	9.83367e+06	6.69488e+06	8.30318e+06	1.88752e+06	1.30131e+06	5.99528e+06
26.80_983.4823n	0	2	#210,#21	1,2	26.7963	983.482	9.8557	TYETTLEK		P02768	Serum albumin OS=Homo sapiens GN=ALB PE=1 SV=2	5.6614	BPH	PCa	2.60089e-05	57.3372	945288	951725	1.02281e+06	886293	2.90059e+06	2.92891e+06	3.23128e+06	3.64349e+06	1.48197e+06	1.50795e+06	1.90292e+07	1.70656e+07	2.66141e+06	2.61037e+06	1.53307e+07	1.50494e+07	1.47002e+07	1.33572e+07	5.39194e+06	5.20301e+06	2.69197e+06	2.4487e+06	3.62709e+06	4.02587e+06	7.17423e+06	8.46806e+06	6.80121e+06	7.19953e+06	7.32236e+06	6.42154e+06	960456	656436	2.79517e+06
26.97_879.4338n	0	2	#95,#27	1,2	26.9735	879.434	9.9023	AEFAEVSK		P02768	Serum albumin OS=Homo sapiens GN=ALB PE=1 SV=2	1.90875	BPH	Rc	0.0405594	56.3302	2.91984e+06	2.92285e+06	1.98333e+06	2.02442e+06	7.5541e+06	7.41714e+06	7.21381e+06	8.01647e+06	2.93749e+06	2.8665e+06	1.60864e+07	1.45123e+07	2.98367e+06	2.89977e+06	8.97545e+06	8.90349e+06	1.23569e+07	1.18593e+07	4.43265e+06	4.16205e+06	3.26235e+06	2.80885e+06	5.82231e+06	6.17413e+06	6.56754e+06	7.27843e+06	6.94602e+06	6.9697e+06	6.33648e+06	5.75287e+06	2.55213e+06	2.39261e+06	6.42807e+06
43.80_1638.9320n	2	2	#32,#28	2,3	43.8011	1638.93	10.2821	KVPQVSTPTLVEVSR		P02768	Serum albumin OS=Homo sapiens GN=ALB PE=1 SV=2	2.39115	BPH	PCa	0.00681849	83.2263	5.75715e+06	5.60412e+06	2.33565e+06	2.18559e+06	2.65533e+07	2.4991e+07	2.37407e+07	2.47398e+07	6.00734e+06	5.86346e+06	6.68551e+07	5.88431e+07	1.02278e+07	9.12393e+06	2.48047e+07	2.58497e+07	4.05463e+07	3.7536e+07	1.63356e+07	1.5414e+07	9.25563e+06	8.3268e+06	2.03189e+07	1.88449e+07	2.7855e+07	2.82359e+07	1.54258e+07	2.64321e+07	2.16345e+07	2.01011e+07	7.6128e+06	7.3988e+06	1.89647e+07
40.76_926.4856n	0	2	#304,#30	1,2	40.7551	926.486	9.7058	YLYEIAR		P02768	Serum albumin OS=Homo sapiens GN=ALB PE=1 SV=2	3.20779	BPH	Rc	0.000286375	72.2776	1.21828e+06	1.19897e+06	1.42635e+06	1.66156e+06	5.65483e+06	5.32162e+06	2.59537e+06	2.76569e+06	1.2978e+06	1.27766e+06	1.61562e+07	1.50497e+07	2.82256e+06	2.68295e+06	5.43027e+06	5.78195e+06	8.02878e+06	7.44138e+06	2.95605e+06	2.73405e+06	1.75274e+06	1.56849e+06	4.81036e+06	4.13647e+06	5.43704e+06	5.46184e+06	7.15548e+06	7.07446e+06	4.76524e+06	4.50755e+06	890424	823425	2.36226e+06
30.35_788.4650n	0	2	#69,#33	1,2	30.3512	788.465	10.0156	LVTDLTK		P02768	Serum albumin OS=Homo sapiens GN=ALB PE=1 SV=2	2.27491	BPH	Rc	0.070082	84.3543	1.43454e+06	1.48259e+06	480255	516771	6.72448e+06	6.67786e+06	5.73273e+06	6.53224e+06	1.52644e+06	1.53391e+06	1.34545e+07	1.2323e+07	2.97018e+06	2.8056e+06	6.76058e+06	7.17186e+06	9.5933e+06	8.77207e+06	4.50198e+06	4.27017e+06	2.22616e+06	1.99556e+06	90664.8	4.0499e+06	6.66399e+06	6.75217e+06	5.67615e+06	5.99686e+06	5.70612e+06	4.76236e+06	1.45001e+06	1.21813e+06	4.98355e+06
38.26_1016.5267n	0	3	#1244,#66,#1857	1,2,3	38.2579	1016.53	9.9592	SLHTLFGDK		P02768	Serum albumin OS=Homo sapiens GN=ALB PE=1 SV=2	4.78693	Bc	BPH	0	32.1874	2.48749e+06	3.23962e+06	2.55399e+06	2.91627e+06	2.21416e+06	2.17153e+06	2.74628e+06	2.82165e+06	2.47005e+06	2.34843e+06	2.49627e+06	2.39416e+06	1.85618e+06	1.82144e+06	2.04897e+06	2.17786e+06	2.74968e+06	2.83942e+06	2.44262e+06	2.40603e+06	4.88582e+06	5.23607e+06	1.13399e+07	9.61973e+06	1.43278e+07	1.4987e+07	1.35881e+07	1.37901e+07	1.21422e+07	1.12963e+07	3.11238e+06	2.6027e+06	2.6159e+06
40.16_1016.5293n	0	3	#903,#43,#1052	1,2,3	40.1551	1016.53	9.9622	SLHTLFGDK		P02768	Serum albumin OS=Homo sapiens GN=ALB PE=1 SV=2	16.6543	BPH	Bc	3.16059e-08	95.1595	783398	185110	321763	190018	5.37584e+06	5.14381e+06	3.72717e+06	4.07867e+06	1.30683e+06	1.10684e+06	2.41732e+07	2.19204e+07	6.121e+06	5.83487e+06	1.03686e+07	1.09427e+07	1.4108e+07	1.37329e+07	7.47667e+06	7.02861e+06	1.60483e+06	618816	669510	544792	782884	650843	700176	516215	646764	572999	915298	803569	3.82888e+06
29.56_1545.7906n	0	4	#23463,#344,#47,#260	1,2,3,4	29.5596	1545.79	10.0231	LKECCEKPLLEK	[4] Carbamidomethyl C|[5] Carbamidomethyl C	P02768	Serum albumin OS=Homo sapiens GN=ALB PE=1 SV=2	6.60639	BPH	Bc	0.00329925	139.614	719842	774558	475851	552512	3.99396e+07	3.92706e+07	2.86578e+07	3.42017e+07	4.83635e+06	4.2436e+06	5.00699e+07	4.67067e+07	3.30922e+06	2.90388e+06	2.27468e+07	2.36595e+07	3.42831e+07	3.14408e+07	6.27539e+06	6.20063e+06	1.59282e+06	814128	6.1823e+06	2.69549e+06	1.87706e+06	1.43827e+06	1.61883e+06	1.63793e+07	955395	897323	1.55065e+07	1.22195e+07	3.46572e+07
27.46_1545.7912n	0	3	#553,#114,#662	2,3,4	27.4602	1545.79	10.3475	LKECCEKPLLEK	[4] Carbamidomethyl C|[5] Carbamidomethyl C	P02768	Serum albumin OS=Homo sapiens GN=ALB PE=1 SV=2	18.1087	Bc	Rc	9.52697e-05	149.487	8.29967e+06	8.186e+06	1.60425e+06	1.59408e+06	384322	354276	313873	300052	331472	323829	347899	331176	434187	675461	464083	485360	679679	1.0374e+06	461902	392607	3.03901e+06	3.23906e+06	150294	3.74494e+06	1.18334e+07	1.43721e+07	1.42988e+07	461069	1.17099e+07	1.00063e+07	392701	304163	603717
36.08_1225.5990n	0	2	#55,#89	2,3	36.075	1225.6	9.7475	FKDLGEENFK		P02768	Serum albumin OS=Homo sapiens GN=ALB PE=1 SV=2	3.20135	BPH	PCa	0.000970948	66.3425	2.65575e+06	2.7382e+06	2.05692e+06	2.13076e+06	9.80975e+06	9.20872e+06	6.6478e+06	7.28815e+06	3.1268e+06	2.84375e+06	3.24469e+07	2.97743e+07	3.82749e+06	3.77544e+06	1.49593e+07	1.59789e+07	2.08592e+07	1.96426e+07	7.10955e+06	6.91288e+06	4.41496e+06	4.02864e+06	8.56028e+06	8.95672e+06	1.2753e+07	1.28548e+07	1.12475e+07	1.15529e+07	1.07146e+07	9.87822e+06	2.31243e+06	2.179e+06	7.76632e+06
51.90_1012.5909n	0	2	#58,#122	1,2	51.899	1012.59	9.9969	LVAASQAALGL		P02768	Serum albumin OS=Homo sapiens GN=ALB PE=1 SV=2	1.51736	BPH	Rc	0.258106	87.7533	3.4654e+06	3.47747e+06	1.35781e+06	1.32398e+06	1.80024e+07	1.6264e+07	1.30204e+07	1.26894e+07	2.96556e+06	2.8915e+06	2.07101e+07	1.97508e+07	4.63223e+06	4.31998e+06	7.84721e+06	8.07625e+06	1.38725e+07	1.30504e+07	6.26033e+06	6.18923e+06	3.58523e+06	3.50729e+06	4.20575e+06	4.02431e+06	9.6341e+06	1.05173e+07	9.97358e+06	9.9639e+06	7.83196e+06	7.6801e+06	5.81951e+06	5.74648e+06	1.35e+07
29.71_1433.5297n	0	2	#2849,#64	1,2	29.7139	1433.53	10.2183	ETYGEMADCCAK	[9] Carbamidomethyl C|[10] Carbamidomethyl C	P02768	Serum albumin OS=Homo sapiens GN=ALB PE=1 SV=2	1.91184	BPH	PCa	0.187496	102.84	721196	808665	96095.8	210915	5.99185e+06	5.8161e+06	3.66499e+06	4.6105e+06	715091	747153	9.75067e+06	8.3664e+06	361667	361669	4.10287e+06	4.30577e+06	7.62648e+06	7.15966e+06	1.3571e+06	1.31137e+06	142696	71488	167858	750266	4.5944e+06	5.05751e+06	5.66427e+06	202898	4.28301e+06	3.49501e+06	2.5814e+06	1.9001e+06	9.16841e+06
52.07_1909.9254n	0	1	#188	2	52.0704	1909.93	10.2109	RPCFSALEVDETYVPK	[3] Carbamidomethyl C	P02768	Serum albumin OS=Homo sapiens GN=ALB PE=1 SV=2	2.2738	BPH	PCa	0.00018607	47.3014	2.95088e+06	2.92573e+06	2.85764e+06	2.69633e+06	6.19354e+06	5.83241e+06	9.02523e+06	8.30656e+06	4.37461e+06	4.08068e+06	2.14648e+07	1.94394e+07	7.05602e+06	6.83326e+06	9.40773e+06	9.66394e+06	1.02678e+07	9.90779e+06	9.19569e+06	8.73344e+06	5.98598e+06	5.60557e+06	5.07499e+06	3.46218e+06	9.93891e+06	1.07555e+07	8.81196e+06	7.95327e+06	7.76282e+06	9.97158e+06	4.42468e+06	4.19085e+06	8.128e+06
52.21_1909.9295n	0	1	#79	3	52.2075	1909.93	10.2109	RPCFSALEVDETYVPK	[3] Carbamidomethyl C	P02768	Serum albumin OS=Homo sapiens GN=ALB PE=1 SV=2	2.64245	BPH	PCa	0.00527871	89.3458	2.88383e+06	2.75539e+06	1.48292e+06	1.49341e+06	1.44756e+07	1.22369e+07	1.33691e+07	1.40715e+07	2.2544e+06	1.66377e+06	3.84314e+07	3.57221e+07	5.26401e+06	5.03778e+06	1.48916e+07	1.54001e+07	2.36103e+07	2.11603e+07	8.53915e+06	8.15969e+06	4.60013e+06	4.33305e+06	8.27896e+06	7.69832e+06	1.44721e+07	1.41627e+07	1.35392e+07	1.44555e+07	1.08858e+07	1.02963e+07	3.48067e+06	3.37262e+06	1.32301e+07
32.56_771.4325n	0	2	#88,#81	1,2	32.5629	771.433	9.9303	AACLLPK	[3] Carbamidomethyl C	P02768	Serum albumin OS=Homo sapiens GN=ALB PE=1 SV=2	2.09918	BPH	Rc	0.0273049	77.8799	1.2763e+06	1.59563e+06	669024	821248	6.39766e+06	6.38607e+06	5.1157e+06	5.89733e+06	1.70544e+06	1.6592e+06	1.24328e+07	1.15715e+07	2.70599e+06	2.4439e+06	4.9784e+06	5.163e+06	8.44699e+06	8.08165e+06	4.07635e+06	3.76365e+06	1.82333e+06	1.78883e+06	1.18238e+06	1.71102e+06	5.05268e+06	5.36612e+06	4.8342e+06	5.30105e+06	4.24487e+06	3.68387e+06	1.69739e+06	1.30279e+06	5.08991e+06
24.78_1498.6263n	0	2	#9777,#86	1,3	24.7847	1498.63	10.3293	ADDKETCFAEEGK	[7] Carbamidomethyl C	P02768	Serum albumin OS=Homo sapiens GN=ALB PE=1 SV=2	2.06313	BPH	Rc	0.442207	83.0836	1.10415e+06	1.06793e+06	550012	639902	5.10516e+06	4.93461e+06	3.48596e+06	3.96791e+06	896178	865272	7.42479e+06	6.56163e+06	766131	722346	3.55089e+06	3.28182e+06	5.17092e+06	4.57772e+06	1.13741e+06	1.07054e+06	768000	711984	1.09918e+06	1.07508e+06	4.31282e+06	3.30823e+06	2.34755e+06	2.56159e+06	1.95499e+06	2.59697e+06	426255	1.01277e+06	2.96407e+06
40.95_1127.6920n	0	3	#8313,#170,#8657	1,2,3	40.9495	1127.69	9.7803	KQTALVELVK		P02768	Serum albumin OS=Homo sapiens GN=ALB PE=1 SV=2	13.4104	BPH	Bc	1.80027e-07	120.413	1.11452e+06	65653.3	318343	75913	4.66632e+06	4.21603e+06	2.00852e+06	2.36543e+06	1.29904e+06	979364	9.86225e+06	9.59968e+06	2.5418e+06	2.44443e+06	6.19678e+06	6.58054e+06	6.77804e+06	6.74941e+06	4.04913e+06	3.83567e+06	1.9026e+06	487826	240099	147288	453094	275362	235097	217950	219910	193321	1.27265e+06	1.13198e+06	3.78552e+06
39.58_1127.6914n	0	2	#5910,#110	1,2	39.5836	1127.69	9.8285	KQTALVELVK		P02768	Serum albumin OS=Homo sapiens GN=ALB PE=1 SV=2	37.7643	Bc	Rc	8.79705e-10	129.805	57049.6	1.29885e+06	128370	458006	105188	120070	179291	1.08877e+06	62321.6	49005.2	128661	121808	77970.3	55151.9	103885	108237	113761	127259	78658	94040.7	82370.2	867317	3.56085e+06	3.53101e+06	4.84395e+06	5.5524e+06	4.53493e+06	4.49318e+06	5.02922e+06	4.70469e+06	81014.8	73247.1	185351
29.02_1713.7902n	0	4	#49187,#768,#111,#439	1,2,3,4	29.021	1713.79	9.85	QEPERNECFLQHK	[8] Carbamidomethyl C	P02768	Serum albumin OS=Homo sapiens GN=ALB PE=1 SV=2	3.71945	BPH	PCa	0.000418456	79.0367	1.39883e+06	1.48348e+06	1.36363e+06	1.45125e+06	7.83977e+06	7.69935e+06	6.91575e+06	7.57225e+06	2.44313e+06	2.57643e+06	3.12865e+07	2.81021e+07	3.61738e+06	3.1515e+06	1.49749e+07	1.55135e+07	2.2029e+07	1.99071e+07	6.48477e+06	6.47797e+06	2.56918e+06	2.24277e+06	7.45247e+06	2.87208e+06	3.15998e+06	3.1921e+06	2.79039e+06	1.23137e+07	2.50658e+06	2.16192e+06	2.67343e+06	2.1388e+06	7.12573e+06
27.07_1713.7902n	0	2	#715,#192	2,3	27.0735	1713.79	9.9746	QEPERNECFLQHK	[8] Carbamidomethyl C	P02768	Serum albumin OS=Homo sapiens GN=ALB PE=1 SV=2	15.1609	Bc	PCa	1.54589e-06	115.053	339983	341999	408431	328664	89146.4	331146	384103	57463.7	262654	129004	151774	132656	1.33087e+06	1.64991e+06	108047	81547.4	126206	512179	476776	268448	2.47726e+06	2.26201e+06	181851	3.68569e+06	5.40241e+06	6.83315e+06	7.57692e+06	455963	6.47714e+06	5.16667e+06	1.04995e+06	111914	752633
32.37_2085.8366n	0	2	#963,#143	2,3	32.3657	2085.84	10.1869	VHTECCHGDLLECADDR	[5] Carbamidomethyl C|[6] Carbamidomethyl C|[13] Carbamidomethyl C	P02768	Serum albumin OS=Homo sapiens GN=ALB PE=1 SV=2	11.4419	Bc	PCa	2.17781e-07	68.7968	1.16512e+06	1.22119e+06	865373	808702	583084	528917	698158	837270	638293	630915	2.85074e+06	2.65732e+06	2.32165e+06	1.78136e+06	1.81572e+06	2.05235e+06	1.05531e+06	1.31826e+06	1.73069e+06	1.60602e+06	2.27132e+06	2.24357e+06	496761	2.77774e+06	1.48666e+07	1.53865e+07	1.25404e+07	1.47721e+07	1.35412e+07	1.23762e+07	772688	544243	770624
33.79_2085.8427n	0	2	#294,#918	3,4	33.786	2085.84	10.1124	VHTECCHGDLLECADDR	[5] Carbamidomethyl C|[6] Carbamidomethyl C|[13] Carbamidomethyl C	P02768	Serum albumin OS=Homo sapiens GN=ALB PE=1 SV=2	6.2124	BPH	Bc	9.03863e-07	69.2132	875758	964024	802097	886933	4.72322e+06	4.537e+06	4.26535e+06	4.48221e+06	1.93631e+06	1.76787e+06	3.14312e+07	2.9042e+07	4.68274e+06	5.0176e+06	1.76019e+07	1.87833e+07	1.66911e+07	1.64848e+07	6.22788e+06	6.07535e+06	2.94402e+06	2.4889e+06	4.00564e+06	1.44792e+06	1.95417e+06	3.17327e+06	2.3047e+06	1.99083e+06	2.15112e+06	2.01275e+06	1.32838e+06	1.25465e+06	3.52973e+06
70.62_2973.3402n	0	1	#146	3	70.6152	2973.34	10.6129	SHCIAEVENDEMPADLPSLAADFVESK	[3] Carbamidomethyl C	P02768	Serum albumin OS=Homo sapiens GN=ALB PE=1 SV=2	3.53327	BPH	PCa	0.260436	95.937	1.4756e+06	1.41815e+06	843144	511759	1.37721e+07	1.295e+07	1.35062e+07	1.49388e+07	3.85884e+06	6.09303e+06	6.49353e+07	5.87173e+07	1.39343e+06	1.32643e+06	1.85861e+07	1.90775e+07	3.64282e+07	3.51209e+07	4.83626e+06	4.67287e+06	560954	423428	9.16189e+06	8.51395e+06	2.18584e+07	2.19667e+07	2.44138e+07	3.23031e+07	1.39328e+07	1.71456e+07	3.64912e+06	3.76708e+06	2.43038e+07
70.62_2973.3314n	0	1	#2956	2	70.6152	2973.33	10.6129	SHCIAEVENDEMPADLPSLAADFVESK	[3] Carbamidomethyl C	P02768	Serum albumin OS=Homo sapiens GN=ALB PE=1 SV=2	6.82797	Bc	PCa	0.0953936	121.777	26906.2	17301.4	1588.6	98.343	363141	395543	351609	370210	4847.46	3718.71	1.51743e+06	1.66828e+06	7997.56	14666.4	564663	564361	462843	485722	73927.2	68109.7	676.393	622.689	232612	218609	1.38062e+06	1.46756e+06	2.33024e+06	2.33122e+06	1.23993e+06	1.27859e+06	119709	80602.9	649053
46.89_1510.8497n	0	3	#10289,#148,#5357	1,2,3	46.8871	1510.85	10.2322	VPQVSTPTLVEVSR		P02768	Serum albumin OS=Homo sapiens GN=ALB PE=1 SV=2	1.80102	BPH	Rc	0.0538212	71.8807	1.15191e+06	1.07495e+06	549662	584300	2.77826e+06	2.60815e+06	2.45559e+06	2.67543e+06	294168	391695	5.48666e+06	5.085e+06	1.04189e+06	990261	1.83078e+06	1.86654e+06	2.9842e+06	2.83597e+06	1.10846e+06	1.17173e+06	1.0916e+06	1.07381e+06	2.5152e+06	2.44359e+06	2.44327e+06	2.53127e+06	2.30832e+06	2.43341e+06	1.81724e+06	1.8791e+06	1.06331e+06	1.21003e+06	2.05926e+06
47.36_1510.8317n	0	1	#27146	1	47.3556	1510.83	9.8027	VPQVSTPTLVEVSR		P02768	Serum albumin OS=Homo sapiens GN=ALB PE=1 SV=2	7.56498	PCa	Rc	0.205198	297.256	3665.8	3220.6	125.12	179.369	33489.4	0	0	21136.1	0	292.951	0	0	19201.4	16953.2	0	0	0	0	0	0	53.9558	0	0	0	41683.2	44.7073	2035.33	0	0	290.788	7361.26	0	711.646
26.26_1074.4952n	0	2	#3182,#175	1,2	26.2563	1074.5	9.6675	NECFLQHK	[3] Carbamidomethyl C	P02768	Serum albumin OS=Homo sapiens GN=ALB PE=1 SV=2	2.58355	BPH	PCa	5.72695e-05	47.2237	469215	503918	498676	474634	954024	822495	935797	1.26258e+06	685770	546892	2.67304e+06	2.62798e+06	1.18077e+06	1.22093e+06	2.07321e+06	2.23523e+06	1.62561e+06	1.99158e+06	1.43116e+06	1.42323e+06	694508	657783	672349	968149	2.19604e+06	2.46138e+06	2.09336e+06	1.64883e+06	2.21318e+06	2.14865e+06	461087	428299	1.25335e+06
26.92_1304.6122n	0	2	#373,#427	2,3	26.9221	1304.61	9.9067	ECCEKPLLEK	[2] Carbamidomethyl C|[3] Carbamidomethyl C	P02768	Serum albumin OS=Homo sapiens GN=ALB PE=1 SV=2	2.37991	BPH	Bc	0.204391	95.9299	678061	764896	638181	683301	3.43986e+06	5.93254e+06	4.5575e+06	1.62148e+06	729475	1.0794e+06	5.22311e+06	3.44132e+06	551910	515217	2.55381e+06	2.25442e+06	3.82993e+06	4.98451e+06	668323	649339	518697	479601	807264	1.30512e+06	722546	801992	791608	3.54472e+06	737031	658132	1.92841e+06	893478	5.79035e+06
26.24_1304.6078n	0	1	#182	2	26.2392	1304.61	9.7869	ECCEKPLLEK	[2] Carbamidomethyl C|[3] Carbamidomethyl C	P02768	Serum albumin OS=Homo sapiens GN=ALB PE=1 SV=2	1.21433	PCa	Bc	0.629203	64.7342	1.38522e+06	1.48803e+06	1.11048e+06	1.23939e+06	2.28137e+06	266440	521249	2.79931e+06	1.65898e+06	1.34542e+06	1.50565e+06	2.34377e+06	1.02332e+06	967785	1.58942e+06	1.87931e+06	1.38242e+06	272263	1.40456e+06	1.32708e+06	892448	826459	170615	228857	1.71878e+06	1.96343e+06	1.80984e+06	304984	1.84023e+06	1.85234e+06	499598	1.51721e+06	569560
26.19_1304.6135n	0	1	#233	3	26.1934	1304.61	9.7869	ECCEKPLLEK	[2] Carbamidomethyl C|[3] Carbamidomethyl C	P02768	Serum albumin OS=Homo sapiens GN=ALB PE=1 SV=2	1.54131	BPH	Rc	0.736202	115.65	466610	479261	123135	198824	1.33631e+06	49785.5	58191.7	1.6054e+06	276523	155735	661549	1.13361e+06	197817	190050	925319	1.01807e+06	872978	68099.5	320364	288406	182481	166002	33975.3	88245.3	709611	885115	753138	59419.6	757273	825178	155249	371972	77476
37.32_2584.1216n	0	2	#8125,#958	2,3	37.3207	2584.12	10.2976	VHTECCHGDLLECADDRADLAK	[5] Carbamidomethyl C|[6] Carbamidomethyl C|[13] Carbamidomethyl C	P02768	Serum albumin OS=Homo sapiens GN=ALB PE=1 SV=2	10.7162	Bc	Rc	1.12171e-06	119.313	2.90527e+06	3.26879e+06	783531	891892	231166	234860	401264	417614	248441	233506	261995	256742	279075	275647	317991	336105	186081	239199	320628	292997	419240	773017	370629	903531	3.58803e+06	4.50783e+06	4.45403e+06	4.6575e+06	4.00202e+06	3.45154e+06	269596	231352	269137
37.34_2584.1144n	0	1	#190	4	37.3379	2584.11	10.2976	VHTECCHGDLLECADDRADLAK	[5] Carbamidomethyl C|[6] Carbamidomethyl C|[13] Carbamidomethyl C	P02768	Serum albumin OS=Homo sapiens GN=ALB PE=1 SV=2	25.2618	Bc	Rc	1.31723e-06	130.369	7.19265e+06	7.91541e+06	1.53811e+06	1.77554e+06	271210	361813	1.22487e+06	1.34132e+06	272848	204026	336107	311025	301678	392048	280562	274349	309236	400065	290764	262364	568523	492962	903314	1.55818e+06	1.12806e+07	1.45769e+07	1.30713e+07	1.71371e+07	1.01626e+07	8.75203e+06	399073	279428	294940
45.62_2584.1287n	0	1	#1225	3	45.6241	2584.13	10.1826	VHTECCHGDLLECADDRADLAK	[5] Carbamidomethyl C|[6] Carbamidomethyl C|[13] Carbamidomethyl C	P02768	Serum albumin OS=Homo sapiens GN=ALB PE=1 SV=2	5.01836	BPH	Bc	0.000726782	91.4263	1.49456e+06	1.38579e+06	1.21337e+06	1.05061e+06	1.35972e+07	1.34063e+07	1.11599e+07	1.17156e+07	3.13863e+06	2.77586e+06	1.66149e+07	1.56644e+07	1.93316e+06	1.71377e+06	5.67653e+06	5.89428e+06	1.06799e+07	1.09299e+07	4.38769e+06	4.32578e+06	3.8638e+06	2.72631e+06	1.63002e+06	594628	1.82217e+06	1.24424e+06	1.11036e+06	1.16886e+06	724516	622208	3.47013e+06	3.61445e+06	9.12397e+06
64.67_2989.3429n	0	2	#7888,#568	2,3	64.6689	2989.34	10.1407	SHCIAEVENDEMPADLPSLAADFVESK	[3] Carbamidomethyl C|[12] Oxidation M	P02768	Serum albumin OS=Homo sapiens GN=ALB PE=1 SV=2	11.0334	Bc	BPH	0.183894	177.368	5.38677e+06	4.72805e+06	936832	1.12268e+06	52681.5	73563.5	134603	140096	357822	134366	85014.3	119002	310001	594370	137942	175183	100760	113831	191058	204309	329213	2.74686e+06	2.60258e+06	3.08786e+06	110665	104718	299701	97611.5	58114.9	1.29767e+07	404486	171857	127833
66.46_2989.3320n	0	2	#4321,#202	2,3	66.4576	2989.33	10.1679	SHCIAEVENDEMPADLPSLAADFVESK	[3] Carbamidomethyl C|[12] Oxidation M	P02768	Serum albumin OS=Homo sapiens GN=ALB PE=1 SV=2	4.43834	BPH	PCa	0.000314578	80.1312	561811	1.79287e+06	1.12652e+06	823732	4.34679e+06	4.24938e+06	7.83346e+06	8.24654e+06	3.10714e+06	2.91305e+06	2.20337e+07	2.08091e+07	6.01173e+06	5.13369e+06	2.28796e+07	2.49268e+07	1.86952e+07	1.79625e+07	8.58426e+06	8.31108e+06	5.50035e+06	1.88023e+06	1.98735e+06	1.08297e+06	6.76319e+06	6.95724e+06	8.93711e+06	1.06807e+07	1.7667e+07	2.49726e+06	950216	1.14681e+06	4.15405e+06
29.59_672.3725n	0	1	#219	1	29.5939	672.372	9.5531	AWAVAR		P02768	Serum albumin OS=Homo sapiens GN=ALB PE=1 SV=2	2.98088	BPH	PCa	0.00429995	77.3988	346029	328822	170873	205167	860642	873278	523726	622790	311467	289538	2.34721e+06	2.03662e+06	910156	913304	1.33632e+06	1.40818e+06	1.34189e+06	1.30373e+06	978356	934579	350976	267253	75769	400310	1.45688e+06	1.67279e+06	1.4291e+06	99407.7	1.42005e+06	1.20414e+06	272066	178028	402566
29.61_672.3703n	0	1	#1847	2	29.611	672.37	9.5531	AWAVAR		P02768	Serum albumin OS=Homo sapiens GN=ALB PE=1 SV=2	3.03955	BPH	PCa	0.00394056	81.9463	23206.2	20862.3	16064.2	17128.8	105853	110461	62465.9	70691	18724.8	18399.5	281735	224261	52227.1	56295.5	133820	144449	219531	180348	61482	55765.4	32834.4	22355.1	23583.4	54593.2	141484	144831	126811	23468.1	102468	75572.5	160593	26857.4	38477.4
32.52_950.4485n	0	1	#241	2	32.5201	950.448	9.9866	DLGEENFK		P02768	Serum albumin OS=Homo sapiens GN=ALB PE=1 SV=2	3.21081	BPH	PCa	2.97767e-08	48.8403	527591	490533	454136	442115	1.04857e+06	1.04024e+06	688611	772846	588017	524402	2.82273e+06	2.56417e+06	2.08755e+06	1.88114e+06	1.59753e+06	1.65457e+06	2.08058e+06	1.94202e+06	2.3115e+06	2.1759e+06	1.08148e+06	994271	757058	2.10354e+06	2.07455e+06	1.92549e+06	1.54552e+06	1.69885e+06	1.54114e+06	1.50829e+06	426769	301193	828459
32.52_950.4419n	0	1	#1329	1	32.5201	950.442	9.9866	DLGEENFK		P02768	Serum albumin OS=Homo sapiens GN=ALB PE=1 SV=2	1.7907	BPH	PCa	0.199422	51.8765	311355	291139	390487	365258	220310	215311	218955	193103	538771	507688	480295	415951	927210	847475	347812	358264	272708	254952	983868	935502	488848	465550	60221.3	199840	767413	711937	682484	726817	773450	702114	305019	316843	380613
36.08_950.4324n	0	1	#3907	1	36.075	950.432	8.9314	DLGEENFK		P02768	Serum albumin OS=Homo sapiens GN=ALB PE=1 SV=2	1.71016	Bc	PCa	0.00339551	32.8707	126408	161552	238801	228844	146205	130894	164976	162755	164381	145317	259750	237447	150821	189321	142476	148326	133257	135142	204838	198554	289453	204153	145811	123611	337156	384147	345998	360607	353038	312216	99277.8	95614.4	224077
48.06_1140.6785n	0	2	#5326,#272	1,2	48.0614	1140.68	9.8186	KLVAASQAALGL		P02768	Serum albumin OS=Homo sapiens GN=ALB PE=1 SV=2	1.47793	BPH	Rc	0.0902111	67.319	1.71531e+06	1.83653e+06	1.15544e+06	1.4425e+06	6.26507e+06	6.12481e+06	5.05114e+06	5.32146e+06	1.61838e+06	1.62772e+06	6.74881e+06	6.55115e+06	3.09685e+06	2.91222e+06	3.72201e+06	3.8298e+06	5.08465e+06	4.98809e+06	3.4431e+06	3.27781e+06	2.16373e+06	1.93916e+06	2.86792e+06	2.63539e+06	4.14739e+06	4.32068e+06	3.76105e+06	4.21141e+06	3.674e+06	3.69761e+06	2.41288e+06	2.21195e+06	4.54895e+06
50.06_2123.9865n	0	2	#4686,#405	2,3	50.0558	2123.99	9.4812	AAFTECCQAADKAACLLPK	[6] Carbamidomethyl C|[7] Carbamidomethyl C|[15] Carbamidomethyl C	P02768	Serum albumin OS=Homo sapiens GN=ALB PE=1 SV=2	2.71995	PCa	BPH	0.252071	125.337	1.75005e+06	1.8032e+06	592399	631181	5.29372e+06	5.05311e+06	7.32051e+06	7.71121e+06	934680	759980	1.72051e+06	1.56532e+06	930448	895736	1.17318e+06	1.2461e+06	1.41171e+06	1.35034e+06	721514	694925	1.19227e+06	1.18113e+06	3.61972e+06	3.30632e+06	1.40416e+06	1.22348e+06	1.4627e+06	1.57103e+06	1.08144e+06	1.28146e+06	1.22453e+06	1.22764e+06	6.51884e+06
22.04_1449.5275n	0	1	#474	2	22.0387	1449.53	9.7303	ETYGEMADCCAK	[6] Oxidation M|[9] Carbamidomethyl C|[10] Carbamidomethyl C	P02768	Serum albumin OS=Homo sapiens GN=ALB PE=1 SV=2	3.55816	BPH	Bc	1.18453e-05	93.1687	678741	735605	229394	283286	810613	760921	953055	1.1311e+06	480844	501175	1.33599e+06	960705	580629	568569	1.63364e+06	1.67716e+06	1.19244e+06	1.0661e+06	754573	717300	392532	342360	139376	119104	81692.2	541689	122118	124123	139620	944729	135083	286388	653685
22.09_1449.5214n	0	1	#16172	1	22.0904	1449.52	9.7303	ETYGEMADCCAK	[6] Oxidation M|[9] Carbamidomethyl C|[10] Carbamidomethyl C	P02768	Serum albumin OS=Homo sapiens GN=ALB PE=1 SV=2	2.2021	PCa	Bc	0.0160665	168.989	8423.89	11443.6	1561.69	1462.66	17032.2	20669.2	45304.8	44667	7905.95	9336.69	17787.1	0	13786.3	11247.8	10668.6	13103.1	5118.34	3684.55	16259.9	14683.2	10911.6	10506.8	0	0	65.168	14080.3	0	0	75.2938	40564.3	0	5940.13	21957.4
22.65_1449.5248n	0	1	#1911	2	22.6504	1449.52	9.6914	ETYGEMADCCAK	[6] Oxidation M|[9] Carbamidomethyl C|[10] Carbamidomethyl C	P02768	Serum albumin OS=Homo sapiens GN=ALB PE=1 SV=2	5.92183	Bc	Rc	0.0948831	134.631	21763.8	35799.3	22151.4	21588.8	25701.8	33470.3	115776	43364.3	31521.9	50489.2	41440.3	16194.6	25214.4	29113.4	18618.8	29661.2	29562.5	25598.3	29283.1	33632.7	26033.5	27017	35956.9	33772.8	491258	10257.1	436258	16427.8	496237	38619.8	14495	11891.5	27903.4
22.65_1449.5210n	0	1	#18583	1	22.6504	1449.52	9.6914	ETYGEMADCCAK	[6] Oxidation M|[9] Carbamidomethyl C|[10] Carbamidomethyl C	P02768	Serum albumin OS=Homo sapiens GN=ALB PE=1 SV=2	Infinity	Bc	BPH	0.0500714	316.228	0	0	722.563	1061.94	0	0	4253.15	0	0	0	0	0	0	0	0	0	0	0	0	0	0	0	0	0	13780	0	24640.2	0	40840.2	107.859	0	0	0
23.71_1449.5217n	0	1	#36945	1	23.7075	1449.52	9.6737	ETYGEMADCCAK	[6] Oxidation M|[9] Carbamidomethyl C|[10] Carbamidomethyl C	P02768	Serum albumin OS=Homo sapiens GN=ALB PE=1 SV=2	366.44	Bc	BPH	0.347919	316.228	0	0	91.7413	479.676	0	0	0	0	984.654	1098.57	0	0	0	0	0	0	0	0	0	64.6653	0	0	0	0	0	0	0	23695.9	0	0	3368.43	0	0
81.99_2517.2142n	0	2	#11590,#530	2,3	81.9907	2517.21	10.2208	MPCAEDYLSVVLNQLCVLHEK	[3] Carbamidomethyl C|[16] Carbamidomethyl C	P02768	Serum albumin OS=Homo sapiens GN=ALB PE=1 SV=2	14.3254	Bc	Rc	1.41388e-05	120.194	454927	507424	676758	688863	283271	321936	238782	246740	63262.9	70781.1	197668	220869	182449	153255	296322	356348	98462.2	102627	99756.6	85958.5	263977	231221	883060	754429	254577	331023	6.08852e+06	6.04352e+06	1.86149e+06	2.51492e+06	277153	93650.6	127859
82.67_2517.2071n	0	2	#15445,#686	2,3	82.6707	2517.21	10.4818	MPCAEDYLSVVLNQLCVLHEK	[3] Carbamidomethyl C|[16] Carbamidomethyl C	P02768	Serum albumin OS=Homo sapiens GN=ALB PE=1 SV=2	17.1517	Bc	BPH	0.0094457	176.223	25589.6	20303.7	56783.7	28879.1	73612.6	291883	35417.6	37326.7	12664.4	10098.5	105810	120322	70840.8	35247.4	64114	64397.5	6447.47	5814.74	24140.2	17674.2	70555	73818.6	24457.8	13275.4	3.9962e+06	3.65082e+06	203463	386729	243439	167071	326042	23603.3	25505.1
84.45_2517.2087n	0	1	#2113	3	84.4508	2517.21	10.1029	MPCAEDYLSVVLNQLCVLHEK	[3] Carbamidomethyl C|[16] Carbamidomethyl C	P02768	Serum albumin OS=Homo sapiens GN=ALB PE=1 SV=2	12.7542	BPH	Bc	0.00994066	143.07	46163.7	68590.4	242563	204621	3.85488e+06	3.71293e+06	1.02509e+06	955441	147380	145505	8.9435e+06	8.74921e+06	1.11365e+06	1.15016e+06	2.45073e+06	2.33048e+06	439817	408630	197860	203712	224115	180418	123040	74738.5	311852	269042	301187	285606	119915	147668	73096.7	532571	1.26492e+06
58.06_1310.7349n	0	1	#612	2	58.0596	1310.73	9.9625	HPDYSVVLLLR		P02768	Serum albumin OS=Homo sapiens GN=ALB PE=1 SV=2	6.60862	Bc	Rc	1.11022e-16	46.2858	164700	145595	276373	251395	139446	143340	226520	144168	256757	139018	158803	131736	144517	388497	111365	127806	165914	130331	177202	233436	656589	699142	767463	689762	1.63837e+06	1.6737e+06	1.35278e+06	1.58385e+06	1.44404e+06	1.15811e+06	178287	152258	183241
58.78_2649.2645n	0	2	#2058,#907	3,4	58.7828	2649.26	9.9938	LVRPEVDVMCTAFHDNEETFLK	[10] Carbamidomethyl C	P02768	Serum albumin OS=Homo sapiens GN=ALB PE=1 SV=2	8.00557	Bc	Rc	0.000557305	103.158	409716	165037	383368	263182	192956	249997	250077	250375	252465	152337	76327.3	380894	220251	263313	324721	348474	208296	313298	175666	186336	160647	115810	495059	392685	3.06873e+06	3.83426e+06	350717	367057	2.94419e+06	2.94494e+06	208897	194500	197565
59.18_2649.2635n	0	2	#1591,#691	3,4	59.1799	2649.26	9.8516	LVRPEVDVMCTAFHDNEETFLK	[10] Carbamidomethyl C	P02768	Serum albumin OS=Homo sapiens GN=ALB PE=1 SV=2	7.32502	Bc	Rc	0.00013791	133.158	995767	647890	303009	401755	181954	235166	356856	306501	183518	277553	521709	358181	200151	224322	353954	379443	406212	334912	147438	167238	363456	268024	1.58245e+06	1.5084e+06	884230	521542	6.48634e+06	8.08196e+06	782638	504504	477601	356206	206833
63.04_2649.2799n	0	1	#2349	4	63.0431	2649.28	9.727	LVRPEVDVMCTAFHDNEETFLK	[10] Carbamidomethyl C	P02768	Serum albumin OS=Homo sapiens GN=ALB PE=1 SV=2	10.6385	BPH	Bc	0.000384745	109.355	190284	190952	160353	194501	2.40239e+06	2.19916e+06	1.16152e+06	1.15141e+06	207180	207215	6.91786e+06	6.67446e+06	444579	390478	1.79473e+06	1.65729e+06	2.50041e+06	2.61457e+06	432415	457324	156765	158736	433417	235026	167983	207409	279611	277390	160864	167861	285595	299690	1.24548e+06
74.11_1638.7682n	0	1	#38661	1	74.1068	1638.77	9.7432	DVFLGMFLYEYAR	[6] Oxidation M	P02768	Serum albumin OS=Homo sapiens GN=ALB PE=1 SV=2	53.1107	Bc	Rc	0.012605	316.228	0	0	0	4238.28	0	0	0	0	0	0	0	0	4084.63	0	0	0	0	0	0	0	3650.87	19803.6	0	0	305.11	0	6585.98	7541.48	20002.9	0	0	0	0
74.36_1638.7800n	0	1	#754	2	74.3584	1638.78	9.7793	DVFLGMFLYEYAR	[6] Oxidation M	P02768	Serum albumin OS=Homo sapiens GN=ALB PE=1 SV=2	3.52238	Bc	Rc	0.000100573	80.4382	873440	776053	326174	488362	621473	631971	596953	614235	205559	169105	1.8498e+06	1.92909e+06	1.79314e+06	1.84587e+06	3.85649e+06	4.00756e+06	289142	296547	545579	535725	2.83273e+06	2.76302e+06	1.30469e+06	975143	971221	1.08638e+06	1.26272e+06	1.42627e+06	2.62892e+06	2.76947e+06	556242	282453	265615
74.36_1638.7673n	0	1	#36627	1	74.3584	1638.77	9.7793	DVFLGMFLYEYAR	[6] Oxidation M	P02768	Serum albumin OS=Homo sapiens GN=ALB PE=1 SV=2	52.2994	Bc	Rc	0.252576	316.228	0	0	0	19194.1	0	0	0	0	0	0	0	0	5663.01	10176	2256.73	2421.41	0	0	0	0	14148.2	1422.58	0	0	0	0	0	60.8086	4497.66	11384	0	0	0
36.14_1995.9130n	0	1	#755	3	36.1436	1995.91	9.3515	NECFLQHKDDNPNLPR	[3] Carbamidomethyl C	P02768	Serum albumin OS=Homo sapiens GN=ALB PE=1 SV=2	3.59186	PCa	Rc	0.000618102	90.2406	202354	1.06467e+06	383310	382541	2.18136e+06	2.56692e+06	2.42577e+06	2.45185e+06	155335	137796	426613	531640	278792	347209	355519	416056	450546	497845	307090	304814	732450	903246	666313	778005	1.27181e+06	1.20429e+06	1.4363e+06	1.66619e+06	1.1481e+06	1.17775e+06	1.08421e+06	209734	342400
36.18_1995.9271n	0	1	#809	4	36.1779	1995.93	9.5095	NECFLQHKDDNPNLPR	[3] Carbamidomethyl C	P02768	Serum albumin OS=Homo sapiens GN=ALB PE=1 SV=2	2.42069	BPH	Bc	0.376282	93.3408	199970	746586	264280	286131	3.00827e+06	2.92965e+06	2.04722e+06	2.44967e+06	460637	334358	4.86529e+06	4.44536e+06	371517	350888	1.87468e+06	1.996e+06	2.68124e+06	2.36344e+06	614692	599410	457865	396656	777985	686430	976066	895437	1.18848e+06	1.21467e+06	894574	841099	873625	883940	3.06286e+06
36.74_1995.9197n	0	1	#1112	3	36.7379	1995.92	9.5095	NECFLQHKDDNPNLPR	[3] Carbamidomethyl C	P02768	Serum albumin OS=Homo sapiens GN=ALB PE=1 SV=2	3.26667	BPH	Bc	0.0023627	77.6901	571557	740985	557795	733380	1.93414e+06	1.29727e+06	1.09079e+06	1.35919e+06	1.23735e+06	1.08113e+06	5.62702e+06	4.92086e+06	789842	641715	1.97087e+06	2.04113e+06	3.12593e+06	3.06329e+06	1.37709e+06	1.35862e+06	917887	572218	1.06901e+06	871598	616996	720134	928914	719280	651820	559584	453353	1.33746e+06	4.04347e+06
18.40_516.2556n	0	1	#802	1	18.3983	516.256	9.2697	ADLAK		P02768	Serum albumin OS=Homo sapiens GN=ALB PE=1 SV=2	1.63169	BPH	Rc	0.0311165	46.0431	140131	171217	171031	110039	134348	130788	113246	135375	323569	323796	241847	270877	191468	196390	373429	370231	362091	84227.5	290644	277499	389745	352007	225111	210708	294920	256223	188347	191056	137150	146613	38565	115209	132333
80.63_2673.3094n	0	3	#22987,#1336,#876	2,3,4	80.6336	2673.31	9.9229	RMPCAEDYLSVVLNQLCVLHEK	[4] Carbamidomethyl C|[17] Carbamidomethyl C	P02768	Serum albumin OS=Homo sapiens GN=ALB PE=1 SV=2	4.51996	Bc	PCa	0.0147958	140.341	510980	572198	516916	566675	5.572e+06	6.21748e+06	1.38644e+06	937737	290628	302029	6.52764e+06	2.77265e+07	1.52062e+06	1.6821e+06	1.23176e+07	1.20155e+07	358873	299569	501109	415834	866003	1.18424e+06	4.28939e+06	3.32012e+06	1.16643e+07	1.16233e+07	1.34567e+07	1.36838e+07	7.12673e+06	9.05104e+06	1.29281e+06	453811	795903
20.80_1197.5537n	0	2	#962,#3812	2,3	20.7985	1197.55	9.7379	ETCFAEEGKK	[3] Carbamidomethyl C	P02768	Serum albumin OS=Homo sapiens GN=ALB PE=1 SV=2	1.29404	BPH	Bc	0.321299	41.3503	481494	469044	217507	310689	638205	608552	518385	561203	287846	316087	736341	757221	329596	320105	458777	464721	509141	453293	481725	482240	313422	272416	113270	169442	559079	535080	426456	450787	484395	534224	225345	308661	632184
22.62_1197.5222n	0	2	#16752,#1814	1,2	22.6161	1197.52	9.2681	ETCFAEEGKK	[3] Carbamidomethyl C	P02768	Serum albumin OS=Homo sapiens GN=ALB PE=1 SV=2	2.34399	BPH	Bc	0.0614706	93.4706	222966	231694	120223	121271	399993	380239	344772	346170	206005	207774	633747	432076	188882	180203	283315	303160	1.50626e+06	1.34034e+06	216423	195012	295988	255132	287022	189701	297700	292543	153531	126332	178133	176238	274682	260856	277731
24.68_874.4896n	0	1	#1010	2	24.679	874.49	8.8954	LSQRFPK		P02768	Serum albumin OS=Homo sapiens GN=ALB PE=1 SV=2	1.70492	BPH	Bc	0.0118711	39.3924	259069	275232	181361	181974	410700	321319	464776	510551	263063	248782	635982	564213	210341	194220	319073	307300	363285	309871	328646	324782	197486	185329	119880	129328	266981	256264	229989	233086	222934	245459	93729.2	147289	273538
27.79_874.4002n	0	1	#6199	1	27.7878	874.4	8.8954	LSQRFPK		P02768	Serum albumin OS=Homo sapiens GN=ALB PE=1 SV=2	1.56738	Rc	BPH	0.213283	53.0513	161949	178328	193687	177354	81054	63200.7	99740.6	76630.3	185601	189648	37926.1	33907.9	159996	149598	111513	123973	39686.1	54151.1	158153	142753	146041	125649	5950.7	27072.8	138399	133859	184799	157850	221020	187908	168367	176798	161525
56.16_1931.0231n	0	1	#1120	3	56.1565	1931.02	9.9042	SLHTLFGDKLCTVATLR	[11] Carbamidomethyl C	P02768	Serum albumin OS=Homo sapiens GN=ALB PE=1 SV=2	7.35295	Bc	BPH	1.18779e-08	70.9759	824199	784539	308985	221530	138759	288301	333372	288688	160732	157110	127372	181502	206281	225218	182644	184102	115171	164041	97702.7	91139.7	723364	1.164e+06	1.38643e+06	367834	1.29946e+06	338282	2.07486e+06	2.38206e+06	1.56899e+06	276886	287956	144955	164543
55.32_1930.9723n	0	1	#3617	2	55.3221	1930.97	9.7098	SLHTLFGDKLCTVATLR	[11] Carbamidomethyl C	P02768	Serum albumin OS=Homo sapiens GN=ALB PE=1 SV=2	2.09288	Rc	BPH	0.00681334	63.1099	307811	376453	689454	518252	102924	103895	180982	168326	393897	403036	79820.7	83222.8	347926	296538	102292	105627	107077	117565	353198	327382	277865	336355	173403	136939	269089	309433	439755	409715	338213	323553	312405	289756	217813
57.19_2777.3551n	0	3	#47650,#1208,#1279	2,4,5	57.191	2777.36	9.4538	LVRPEVDVMCTAFHDNEETFLKK	[10] Carbamidomethyl C	P02768	Serum albumin OS=Homo sapiens GN=ALB PE=1 SV=2	16.8283	Bc	Rc	1.42948e-08	85.594	399860	447769	223775	198168	311973	442567	320634	256837	170158	183355	533796	809922	315778	280152	316439	329756	399827	556372	293028	361746	382376	334155	8.16751e+06	6.68238e+06	3.26705e+06	1.27124e+06	6.46075e+06	8.00407e+06	2.37416e+06	763627	302572	135027	162315
55.36_2777.3582n	0	1	#2358	4	55.3564	2777.36	9.7057	LVRPEVDVMCTAFHDNEETFLKK	[10] Carbamidomethyl C	P02768	Serum albumin OS=Homo sapiens GN=ALB PE=1 SV=2	4.80377	Bc	Rc	0.000300721	105.766	130756	136320	185576	151294	451955	455544	339816	348610	160861	173723	296343	374812	372117	342398	207121	221545	223234	238202	151984	156188	164270	236673	509942	1.00214e+06	426850	2.60376e+06	416782	430947	299002	2.36201e+06	139516	134150	259859
56.16_2777.3472n	0	1	#1312	4	56.1565	2777.35	9.1884	LVRPEVDVMCTAFHDNEETFLKK	[10] Carbamidomethyl C	P02768	Serum albumin OS=Homo sapiens GN=ALB PE=1 SV=2	18.8106	Bc	Rc	3.24556e-06	86.9846	156030	64143.9	33067.2	19320.3	67967.7	68287.8	30202.1	52739.8	64059.6	58106.5	192687	102764	189171	115587	68607	65668.7	76543.6	96688.2	95786.6	27514.1	65635.1	19344.7	248717	909186	1.55844e+06	746499	2.00051e+06	2.64186e+06	1.70648e+06	442199	38938.4	36464.8	44040.6
56.16_2777.3651n	0	1	#1321	5	56.1565	2777.37	9.1884	LVRPEVDVMCTAFHDNEETFLKK	[10] Carbamidomethyl C	P02768	Serum albumin OS=Homo sapiens GN=ALB PE=1 SV=2	224.549	Bc	BPH	3.14824e-05	214.773	41895.6	3752.68	4079.31	4377.78	88.163	2995.72	46.046	145.847	1978.61	47.3348	7901.85	141.768	736.995	183.508	0	138.77	220.502	186.633	5384.4	12594.6	1038.36	546.151	9281.21	343703	1.1054e+06	446179	1.23742e+06	1.74125e+06	1.03857e+06	249249	729.505	263.264	513.126
64.05_2777.3607n	0	1	#3578	5	64.0489	2777.36	9.0774	LVRPEVDVMCTAFHDNEETFLKK	[10] Carbamidomethyl C	P02768	Serum albumin OS=Homo sapiens GN=ALB PE=1 SV=2	18.5063	BPH	Bc	0.00148576	129.986	109119	153907	134460	155750	4.68911e+06	4.64616e+06	2.08062e+06	2.22108e+06	138879	166025	1.37417e+07	1.1847e+07	321544	280801	2.22519e+06	2.19388e+06	4.17642e+06	3.8156e+06	666311	752193	137786	135631	482749	460470	146738	174950	175571	200740	117865	130038	220546	230622	2.36466e+06
15.09_1148.5685n	0	2	#5597,#1280	2,3	15.0863	1148.57	8.8352	DAHKSEVAHR		P02768	Serum albumin OS=Homo sapiens GN=ALB PE=1 SV=2	3.23736	BPH	Bc	0.154215	115.847	3278.36	19371.1	21291.5	2148.69	1.06281e+06	1.01206e+06	820871	903848	76791.6	158133	948266	970474	187130	161617	329091	304692	714959	82425	323316	309740	275977	223057	237000	162691	78565.1	72174	109676	92591.6	36087.6	50219	72226.9	82959.7	697472
24.18_1069.4395n	0	1	#15234	1	24.1818	1069.44	9.7038	ETCFAEEGK	[3] Carbamidomethyl C	P02768	Serum albumin OS=Homo sapiens GN=ALB PE=1 SV=2	2.23916	Bc	BPH	0.135871	86.6012	12150.3	16544.5	18666.9	17201.7	17827.7	6896.28	16444.7	15488.7	30184	33267.3	8774.82	6930.15	14157.2	13490.7	4822.02	2819.62	1972.69	1234.12	18681.9	18844.9	7670.69	7326.54	2818.04	2454.17	38557.1	37469.4	29471.2	1344.34	46712.8	31569.2	913.756	22711	14173.4
24.20_1069.4478n	0	1	#1459	2	24.1989	1069.45	9.7038	ETCFAEEGK	[3] Carbamidomethyl C	P02768	Serum albumin OS=Homo sapiens GN=ALB PE=1 SV=2	1.39291	BPH	Rc	0.539263	58.5622	65140.4	70599.5	73826	68801.2	186141	143398	167285	165468	84074.5	86249.8	270971	240073	81274.7	71686.6	164988	162909	175689	151639	91555.1	97370.3	56242.6	60963.7	222937	144631	279239	226423	155275	90680.3	26084.3	173769	61551	84683.9	45268.1
81.99_2489.2831n	0	2	#1471,#3654	3,4	81.9907	2489.28	10.4277	ALVLIAFAQYLQQCPFEDHVK	[14] Carbamidomethyl C	P02768	Serum albumin OS=Homo sapiens GN=ALB PE=1 SV=2	8.15707	Bc	PCa	2.19931e-06	77.4232	312182	399292	667698	630215	811256	728472	458580	461576	303826	290525	2.34365e+06	2.522e+06	3.47927e+06	3.65227e+06	4.89399e+06	5.76852e+06	359873	627234	1.38511e+06	1.27405e+06	8.14459e+06	9.76832e+06	4.44681e+06	4.64281e+06	2.94105e+06	3.27315e+06	2.1978e+06	1.87523e+06	1.70176e+06	2.31283e+06	740119	353036	257567
80.89_2489.2827n	0	1	#9983	4	80.8907	2489.28	10.1145	ALVLIAFAQYLQQCPFEDHVK	[14] Carbamidomethyl C	P02768	Serum albumin OS=Homo sapiens GN=ALB PE=1 SV=2	13.9229	Bc	PCa	0.00971266	185.538	7724.86	6249.32	3010.45	13934.4	7068.17	8730.02	8728.91	9905.48	6989.48	9824.59	40734.4	17481.3	13878.4	12290	19926.7	23298.2	26963.8	9657.15	13967.3	10191.1	6560.33	15350.6	484091	547867	16078.3	22147.5	22792	8251.1	10084.1	10765.7	14350.2	6114.34	5118.41
74.65_1741.8734n	0	1	#1586	2	74.6498	1741.87	9.9886	HPYFYAPELLFFAK		P02768	Serum albumin OS=Homo sapiens GN=ALB PE=1 SV=2	2.40199	Bc	Rc	0.00135454	64.8385	386700	596946	792840	885549	1.26654e+06	1.25349e+06	899370	1.00388e+06	390927	310806	2.4485e+06	2.6191e+06	1.79718e+06	1.75738e+06	1.25977e+06	1.28295e+06	454436	492186	451416	420670	1.30484e+06	1.21764e+06	1.26703e+06	1.28761e+06	1.86347e+06	1.93646e+06	2.58736e+06	2.74366e+06	1.53744e+06	1.4959e+06	391907	509841	1.43124e+06
19.48_1001.5410n	0	2	#53248,#1622	1,2	19.4783	1001.54	9.184	TPVSDRVTK		P02768	Serum albumin OS=Homo sapiens GN=ALB PE=1 SV=2	2.89021	PCa	Bc	3.05114e-07	42.5484	391811	334420	167771	204055	279182	255472	341648	352069	129272	136993	160407	157286	122629	105438	164566	166628	171419	167041	131982	135539	98892.5	86825.3	70009.5	91382.7	94681.3	75832.9	50095.9	85486.2	117652	126202	193237	193524	309141
56.43_2544.1518n	0	1	#1692	4	56.4251	2544.15	9.6805	EFNAETFTFHADICTLSEKER	[14] Carbamidomethyl C	P02768	Serum albumin OS=Homo sapiens GN=ALB PE=1 SV=2	6.90291	Bc	PCa	1.49992e-10	63.8855	259584	267855	75431.9	38669.3	99947.4	163533	161104	128540	61501.3	59298.7	211266	154351	151890	140800	268108	254066	126565	137206	172850	163542	314705	307075	1.51485e+06	1.22814e+06	697185	855489	1.22927e+06	1.47205e+06	805826	655957	364422	114582	83590.3
62.38_1897.9768n	0	1	#2527	2	62.3802	1897.98	7.6485	HPYFYAPELLFFAKR		P02768	Serum albumin OS=Homo sapiens GN=ALB PE=1 SV=2	1.45552	BPH	PCa	0.0434127	41.234	184186	330017	172341	231063	526178	548757	578047	608179	516022	406615	909028	734534	484784	468527	576381	599253	574113	591135	515467	516466	596716	541017	374319	334955	606025	634795	495686	633453	242522	572769	300630	275467	594587
76.25_1897.9911n	0	1	#8563	4	76.2501	1897.99	9.8896	RHPYFYAPELLFFAK		P02768	Serum albumin OS=Homo sapiens GN=ALB PE=1 SV=2	15.3302	Bc	PCa	1.23045e-09	52.53	21022.9	24271.6	5235.21	6310.48	16702.4	22392.9	23826	28500.3	11295.6	6930.92	19098.7	16874.5	28337	22720.2	41333.4	16627.6	8129.63	6632.32	31754.2	36303.8	11760.1	77332.6	233125	212406	401777	386069	347119	399649	230153	252900	10683.1	11374.4	16851
79.62_2533.2181n	0	2	#33625,#2815	2,3	79.6164	2533.22	9.3488	MPCAEDYLSVVLNQLCVLHEK	[1] Oxidation M|[3] Carbamidomethyl C|[16] Carbamidomethyl C	P02768	Serum albumin OS=Homo sapiens GN=ALB PE=1 SV=2	23.7591	Bc	Rc	1.8708e-06	130.061	9790.45	55591.3	20692.2	66678	6594.48	8970.09	10926.6	18534.5	6144.16	14840.7	138322	51376.2	23779.7	14665.1	17266.7	18671.4	24779	7955.45	6142.87	5119.65	59232.9	533947	45542.6	81605.1	781870	13390.4	694032	101728	319923	92458.7	46972.4	3217.37	7855.72
80.14_2533.2145n	0	1	#3868	3	80.1422	2533.21	8.9473	MPCAEDYLSVVLNQLCVLHEK	[1] Oxidation M|[3] Carbamidomethyl C|[16] Carbamidomethyl C	P02768	Serum albumin OS=Homo sapiens GN=ALB PE=1 SV=2	14.3013	Bc	Rc	3.6144e-05	148.491	2777.73	5751.54	14747.5	23166.2	7024.91	90792.3	15473.1	35189.5	4732.67	3422.09	46837.6	13253.4	9860.5	15593	21212.9	30085.3	6134.92	5164.54	4755.48	4464.3	336094	86810.2	26694.5	24053.6	106959	735589	106029	22166	37322.9	37533.1	44353.1	6533.04	10018.5
81.01_2533.2101n	0	1	#4067	3	81.0107	2533.21	9.1568	MPCAEDYLSVVLNQLCVLHEK	[1] Oxidation M|[3] Carbamidomethyl C|[16] Carbamidomethyl C	P02768	Serum albumin OS=Homo sapiens GN=ALB PE=1 SV=2	3.15113	BPH	Bc	0.12922	88.7716	105991	125092	255997	158347	960465	855624	495845	500300	116131	85775.2	1.56505e+06	1.53513e+06	1.41113e+06	1.35487e+06	1.49526e+06	1.50562e+06	164392	160421	123912	114239	549843	204332	125798	102596	318128	371655	449422	493048	184610	193158	98969.4	163388	353137
23.91_644.3416n	0	1	#3686	1	23.9132	644.342	9.355	LDELR		P02768	Serum albumin OS=Homo sapiens GN=ALB PE=1 SV=2	1.14043	Bc	BPH	0.840409	41.4174	320864	336892	214983	255695	275514	175694	273928	271420	295210	310376	331997	322891	325705	234938	234405	185586	227271	164446	317920	334074	276011	252358	114926	107817	385345	383069	368156	517197	364835	285765	227346	268571	258210
53.16_2665.2776n	0	1	#5512	3	53.1619	2665.28	8.169	LVRPEVDVMCTAFHDNEETFLK	[9] Oxidation M|[10] Carbamidomethyl C	P02768	Serum albumin OS=Homo sapiens GN=ALB PE=1 SV=2	1.87474	BPH	Bc	0.00668037	77.8749	202114	60955.4	83740.9	87185.5	139186	109643	129725	132843	122015	117154	156611	279049	186799	184486	186829	186964	258284	287080	97230	81842	45329.8	50208.8	277084	16627.7	156394	56903.5	139100	58087.2	62661.2	153839	89576.1	78826.7	97965.4
37.18_1054.5798n	0	2	#5857,#37631	1,3	37.1836	1054.58	9.1359	KYLYEIAR		P02768	Serum albumin OS=Homo sapiens GN=ALB PE=1 SV=2	32.8725	Bc	Rc	0.00432545	250.922	15811.8	13669	17563.4	8251.17	32.3642	0	438.176	194.095	6640.76	3920.02	22.2647	31.278	2582.53	36996.4	542.662	512.524	0	26.955	2774.13	2144.79	22356.3	28483.2	19.4892	13480.6	75438	125558	159007	142168	143407	114530	2118.29	3390.84	377.189
74.17_1778.8578n	0	1	#5944	2	74.1697	1778.86	8.0808	DVFLGMFLYEYARR		P02768	Serum albumin OS=Homo sapiens GN=ALB PE=1 SV=2	7.29499	PCa	Bc	3.70217e-06	92.8946	79875.6	88646.3	66154.1	13329.2	75738.1	66828.8	88593.7	97881	51087	12991.4	6224.15	11399.8	28832.9	31282.8	14016.9	14779.5	9629.2	14008.6	18372.6	23942.5	23027.9	16396.4	4208.46	10613.6	1239.94	12515.2	5959.73	3742.9	6097.2	4084.12	80304.7	77071.9	153405
60.31_1789.8074n	0	1	#6019	3	60.3056	1789.81	7.7756	AVMDDFAAFVEKCCK	[13] Carbamidomethyl C|[14] Carbamidomethyl C	P02768	Serum albumin OS=Homo sapiens GN=ALB PE=1 SV=2	5.46769	PCa	Bc	0.0496476	123.298	15830.3	22474.4	10943.5	10695.4	187927	192918	252378	254387	16633.9	8889.61	41210.2	38938	34870.4	23340.9	41921.7	41900.3	55412.8	50086.3	35509.8	31648.6	30056.8	23478.7	48439.6	23879.6	6508.09	6692.3	7989.05	8158.19	13057.3	9709	60923.7	77258.4	246762
59.15_2259.0211n	0	1	#6412	2	59.1514	2259.02	9.8616	EFNAETFTFHADICTLSEK	[14] Carbamidomethyl C	P02768	Serum albumin OS=Homo sapiens GN=ALB PE=1 SV=2	7.75132	Bc	PCa	1.3696e-07	83.0673	147396	131790	196995	201804	62239.2	103979	87434.2	78931.2	133863	141821	66663	266427	467372	553874	795293	787007	66966.4	85170.4	203004	159572	620711	792069	608275	498296	990744	1.25656e+06	1.52401e+06	1.38865e+06	1.12281e+06	1.16805e+06	741603	230684	145104
72.67_3475.5709n	0	1	#6657	4	72.6725	3475.57	8.4696	SHCIAEVENDEMPADLPSLAADFVESKDVCK	[3] Carbamidomethyl C|[30] Carbamidomethyl C	P02768	Serum albumin OS=Homo sapiens GN=ALB PE=1 SV=2	8.52645	PCa	Bc	0.00040302	123.954	99392.1	160203	269627	263665	2.40568e+06	2.21719e+06	1.33659e+06	1.40351e+06	252430	278516	243838	166708	169227	155426	134026	134174	116639	134821	104856	109899	129509	103015	102473	100715	82015.3	87794.3	119627	116483	96986.1	80188.7	467120	883822	2.22058e+06
75.12_3475.6053n	0	1	#29354	3	75.1244	3475.61	8.4696	SHCIAEVENDEMPADLPSLAADFVESKDVCK	[3] Carbamidomethyl C|[30] Carbamidomethyl C	P02768	Serum albumin OS=Homo sapiens GN=ALB PE=1 SV=2	5.01122	PCa	BPH	0.0380393	129.585	36613.6	37339.3	13713.1	14525	258057	220717	92257.7	70766.4	4518.08	2780.21	6178.09	6371.89	12981.4	24373.3	47590.5	45317.1	1493.76	1902.58	1907.64	1804.89	22838.6	27657.3	4387.96	2318.86	13146.3	6991.89	25125	28985.3	17197.6	18123	16745.1	30132.2	160855
53.62_1357.6178n	0	1	#10909	1	53.6191	1357.62	9.4213	AVMDDFAAFVEK	[3] Oxidation M	P02768	Serum albumin OS=Homo sapiens GN=ALB PE=1 SV=2	1.42354	PCa	Bc	0.509408	157.654	18119.8	9664.63	143350	2621.9	21156.4	19267.9	0	13889.3	17339.2	19159.6	1617.44	10167.4	49989.5	54838	13031.6	13733.9	4278.36	3524.98	39456.9	36617.9	10964.8	10267.9	8760.74	0	28118.5	3553.62	29421.3	42658.6	31648	20459.7	22960.5	18594.3	31374.6
84.84_3172.5347n	0	1	#11543	4	84.8394	3172.53	9.5085	MPCAEDYLSVVLNQLCVLHEKTPVSDR	[3] Carbamidomethyl C|[16] Carbamidomethyl C	P02768	Serum albumin OS=Homo sapiens GN=ALB PE=1 SV=2	11.7737	PCa	Bc	0.0118067	156.88	37547.6	217697	54345	54993.5	2.46729e+06	2.51044e+06	469404	405216	48353.6	52933.7	672783	931660	165545	150775	213548	293200	56938.2	47779.8	50048.2	47279.4	103104	101082	110951	120588	19266.4	19197.2	22388.5	20164.1	10400.5	9495.35	408864	427719	528069
83.41_3682.8242n	0	1	#16579	4	83.4108	3682.82	9.1226	VFDEFKPLVEEPQNLIKQNCELFEQLGEYK	[20] Carbamidomethyl C	P02768	Serum albumin OS=Homo sapiens GN=ALB PE=1 SV=2	7.39699	PCa	Bc	0.067684	144.95	92763	354777	52135.1	50864.1	1.94774e+06	1.97945e+06	338739	339890	70151.6	63777	426024	300481	151476	274528	125356	121714	27406.8	28271	34572.6	26937.4	174725	115975	68509.7	48621.2	52263.6	54841.8	65885.2	63196.2	46729.2	24446.9	212589	190783	275762
15.08_697.3503n	0	1	#23549	2	15.0778	697.35	9.1829	SEVAHR		P02768	Serum albumin OS=Homo sapiens GN=ALB PE=1 SV=2	2.3147	BPH	Bc	0.203384	105.896	15.1004	325.229	254.055	7.48687	10462.6	10562.9	9676.4	10274.7	1574.31	3317.67	11210.2	24717	4427.91	3590.64	8571.82	7087.55	5923.1	68.7695	6936.52	7346.62	4404.07	4337.66	2941.54	1875.88	4650.74	4657.3	3911.25	3384.97	1094.8	3251.72	149.293	522.2	3603.22
69.32_2598.2830n	0	1	#40311	2	69.3237	2598.28	9.8568	QNCELFEQLGEYKFQNALLVR	[3] Carbamidomethyl C	P02768	Serum albumin OS=Homo sapiens GN=ALB PE=1 SV=2	60.5153	PCa	Rc	0.00088794	234.811	1669.84	907.027	2809.85	100.432	69472.3	81807.4	16898.6	9163.2	1486.7	1578.94	0	0	1625.72	5913.26	90.9456	324.294	0	0	0	0	8152.92	2275.97	0	0	36.8337	500.359	55.8573	279.894	2453.7	1142.17	429.238	95.3252	471.027
33.37_1148.6674n	0	1	#6849	3	33.3715	1148.67	9.764	VVAGVANALAHK		P68871	Hemoglobin subunit beta OS=Homo sapiens GN=HBB PE=1 SV=2	12.9639	Bc	Rc	0.0523612	267.748	7602.24	1622.12	9198.94	11351.2	8359.96	9210.62	2214.97	4184.14	7698.6	6351.46	6854.73	4287.17	898.761	3880.49	9132.83	10381.3	5959.32	6549.26	2386.77	2057.66	1716.16	6022.47	14249.8	519056	19230.7	6468.63	7078.38	9244.55	9512.86	9788.73	9007.4	8331.93	3354.87
34.45_1148.6670n	1	1	#7069	3	34.446	1148.67	9.7315	VVAGVANALAHK		P02042	Hemoglobin subunit delta OS=Homo sapiens GN=HBD PE=1 SV=2	7.35024	Bc	PCa	0.0305456	249.39	9942.84	28497.2	6243.38	3913.85	6922.41	6094.4	6888.28	6566.8	9348.22	13619.6	42530.8	39060.9	8451.86	9761.01	25897.6	25438.9	32099.5	20709.5	8723.71	10782.3	20627.7	7816.23	583019	35275.6	14132.6	15414.1	11832.1	8211.31	13263.8	11003	9597.15	10849.8	8686.83
39.60_1313.6576n	0	1	#3072	1	39.6008	1313.66	10.0755	VNVDEVGGEALGR		P68871	Hemoglobin subunit beta OS=Homo sapiens GN=HBB PE=1 SV=2	146.837	Bc	PCa	0.000533444	188.205	114.587	279.403	26.136	377.108	6992.27	8196.3	12396.7	12735.4	4569.52	429.596	111620	48256.6	22526.9	12800.8	15069.8	17127.6	60029.5	53718	593.278	1249.8	20978.1	28531.6	3.04092e+06	3.13515e+06	238485	261820	27394.6	1021.18	9075.4	8310.43	779.125	8385.02	5510.9
22.06_951.5012n	0	2	#2846,#157	1,2	22.0558	951.501	9.4339	VHLTPEEK		P68871	Hemoglobin subunit beta OS=Homo sapiens GN=HBB PE=1 SV=2	12.8621	Bc	Rc	0.0496563	161.591	22233.1	16818.6	10726.1	12746	58771.5	17431.7	214514	194335	27204.3	18932.2	122493	102565	16238.6	6071.36	100040	163947	552114	956449	28553.4	26814.2	147228	155102	61857.1	3.65268e+06	1.54923e+06	1.56295e+06	162440	10097	43640.4	38518.5	49154.5	24682.4	32097.6
22.42_951.5011n	1	2	#3257,#256	1,2	22.4161	951.501	9.7143	VHLTPEEK		P68871	Hemoglobin subunit beta OS=Homo sapiens GN=HBB PE=1 SV=2	18.7203	Bc	Rc	0.0670856	284.383	85672.7	93042	54113.8	54361.5	325297	306964	97815.2	162570	74816.3	91395.6	774304	146046	108901	120027	444211	402952	1.43316e+06	919773	92500.7	80266.7	152533	104978	2.10351e+07	760200	296874	249641	121590	229066	80610.1	110351	165035	89161.1	202489
64.39_2058.1158n	2	2	#1251,#158	2,3	64.3889	2058.12	10.3227	FFESFGDLSTPDAVMGNPK		P68871	Hemoglobin subunit beta OS=Homo sapiens GN=HBB PE=1 SV=2	3.59676	BPH	PCa	0.000601516	81.2217	2.53539e+06	2.62303e+06	1.64079e+06	3.16948e+06	1.7791e+06	2.14581e+06	2.24261e+06	2.34046e+06	2.83245e+06	741027	1.62121e+06	6.06121e+06	1.03941e+07	9.8837e+06	3.06861e+06	3.66987e+06	5.18302e+06	6.12726e+06	1.73964e+07	1.59037e+07	7.14169e+06	6.51712e+06	5.50267e+06	6.12116e+06	5.9201e+06	5.28486e+06	5.93801e+06	5.90281e+06	4.82985e+06	7.54026e+06	877587	787402	1.88847e+06
62.33_2057.9433n	1	1	#316	2	62.3288	2057.94	10.3227	FFESFGDLSTPDAVMGNPK		P68871	Hemoglobin subunit beta OS=Homo sapiens GN=HBB PE=1 SV=2	19.2435	Bc	Rc	0.000271106	156.607	198084	223981	382788	1.17029e+06	310256	282371	331338	330477	122180	142279	1.14526e+06	1.00502e+06	266013	345807	371128	373930	2.82349e+06	2.60335e+06	221176	170281	446315	1.00601e+06	2.0565e+07	1.70588e+07	2.82479e+06	2.97979e+06	1.38575e+06	834136	188332	581471	140248	88840.6	340772
58.37_1668.8491n	2	2	#3624,#673	2,3	58.3742	1668.85	9.9439	VLGAFSDGLAHLDNLK		P68871	Hemoglobin subunit beta OS=Homo sapiens GN=HBB PE=1 SV=2	8.78952	Bc	PCa	1.38576e-06	131.222	254167	228599	232485	220182	355768	350936	291247	316874	210719	186201	1.65696e+06	937188	387932	422011	518302	559123	887709	763327	564259	738002	483675	472372	8.29716e+06	7.85694e+06	1.68712e+06	1.1964e+06	826800	981753	785501	679714	191215	161431	178022
42.00_1377.6795n	0	2	#13938,#994	1,2	41.9953	1377.68	6.8438	EFTPPVQAAYQK		P68871	Hemoglobin subunit beta OS=Homo sapiens GN=HBB PE=1 SV=2	2.72472	BPH	Rc	0.000836461	76.0735	52084.5	32535.8	35199.1	28084.9	276871	254210	118769	262033	113913	139616	326349	324433	137793	98328	513818	539597	323564	470984	133541	120669	140981	184900	228114	251079	182150	228905	191982	217772	251216	222486	125542	77658.7	121517
41.68_1477.7077n	0	1	#1302	2	41.6752	1477.71	9.3454	GTFATLSELHCDK	[11] Carbamidomethyl C	P68871	Hemoglobin subunit beta OS=Homo sapiens GN=HBB PE=1 SV=2	1.42068	BPH	PCa	0.120598	39.3214	668646	735582	740066	850616	466035	421953	459745	468734	698032	695734	525053	456990	762472	750518	929380	969133	1.47803e+06	1.4623e+06	747660	733958	769880	697824	916077	952088	451943	499055	449315	439996	832799	785495	482430	426924	477894
42.37_1477.7172n	0	1	#15686	3	42.3724	1477.72	9.3454	GTFATLSELHCDK	[11] Carbamidomethyl C	P68871	Hemoglobin subunit beta OS=Homo sapiens GN=HBB PE=1 SV=2	6.15275	Bc	PCa	0.0291417	167.009	3993.25	894.799	8142.7	1088.66	4150.44	5493.57	6553.93	7869.5	76.2472	0	20253.3	21046.3	23870.2	4878.7	16244.9	14356.2	20656.1	27721.1	9536.67	9667.37	2442.81	1163.13	99989.6	95610.5	10441.6	9539.88	705.231	862.07	7448.49	7220.12	2815.21	6855.72	1184.6
56.11_2074.0015n	0	1	#3168	3	56.1051	2074	9.8214	FFESFGDLSTPDAVMGNPK	[15] Oxidation M	P68871	Hemoglobin subunit beta OS=Homo sapiens GN=HBB PE=1 SV=2	2.3822	BPH	Bc	0.00143854	96.8816	162057	253267	637476	198754	143442	127878	341234	345827	542807	444352	1.04342e+06	264640	695612	632017	190655	196502	330823	275087	713719	626258	105166	42417.3	513387	648988	112149	97258.8	159241	158533	151719	96917.6	191397	286120	342365
56.79_2073.9398n	0	1	#1824	2	56.7851	2073.94	9.8214	FFESFGDLSTPDAVMGNPK	[15] Oxidation M	P68871	Hemoglobin subunit beta OS=Homo sapiens GN=HBB PE=1 SV=2	6.53635	Bc	PCa	0.0673885	246.354	97781.2	105458	336375	165632	77266.3	46519.3	41944.3	47120.5	155247	115085	382020	370552	321349	290353	223287	227057	259031	147070	162525	97419.4	95358.3	123985	195381	6.20917e+06	96316.3	549384	172231	129979	98027.9	98146.4	48137.9	43280.8	115910
57.35_2073.9406n	0	1	#1400	2	57.3453	2073.94	9.9764	FFESFGDLSTPDAVMGNPK	[15] Oxidation M	P68871	Hemoglobin subunit beta OS=Homo sapiens GN=HBB PE=1 SV=2	7.98894	Bc	BPH	0.461181	250.031	107992	123074	97041.7	99979.1	63837.8	93248.1	311479	291095	103471	105191	38179.7	27659.9	118537	161881	65599.5	68990.9	55783.7	182598	90342.3	289790	148269	47865.6	7.10156e+06	585467	532172	63259.8	83045.1	122388	64613.9	34093.5	132030	70274.2	43953.1
46.56_931.4917n	0	1	#1700	1	46.5555	931.492	9.8724	SAVTALWGK		P68871	Hemoglobin subunit beta OS=Homo sapiens GN=HBB PE=1 SV=2	5.30517	Bc	PCa	0.0240668	155.719	167424	193844	225780	270909	142934	186768	235635	188739	271036	311475	175981	215106	217715	192751	202919	206414	365167	367564	200996	220337	265516	235268	4.67378e+06	4.50448e+06	195239	751148	294912	308357	257085	156642	256204	245990	235439
47.48_931.4826n	0	1	#4318	1	47.4757	931.483	9.8025	SAVTALWGK		P68871	Hemoglobin subunit beta OS=Homo sapiens GN=HBB PE=1 SV=2	1.76216	Bc	BPH	0.427311	131.373	152659	148050	101690	73110.5	87164.9	27122.3	32278.9	96949.4	72672.1	159181	70940.8	31447.9	87432.8	86588.9	83236.4	84993.1	35652.8	39091.4	109349	72553.1	67117.4	58727.4	56941.4	88895.3	584753	72420.5	69948.3	78479.5	75163.2	83331.9	77458.7	106732	75592.2
73.56_1996.0066n	0	1	#6367	3	73.5582	1996.01	6.8174	MVHLTPEEKSAVTALWGK		P68871	Hemoglobin subunit beta OS=Homo sapiens GN=HBB PE=1 SV=2	3.61863	BPH	Rc	9.95713e-06	85.9927	31147	48589.2	26468.8	46634.3	165954	247786	80404.3	73560	53216.9	46245.1	439295	419984	231749	224206	251693	255952	133657	182180	159406	153286	436953	88797.1	113935	148883	100262	395207	107058	131394	76045.6	81683.2	55362.7	21258.1	38877.7
36.76_1120.4675n	2	2	#90,#52	1,2	36.755	1120.47	7.8484	QVEGMEDWK		P25311	Zinc-alpha-2-glycoprotein OS=Homo sapiens GN=AZGP1 PE=1 SV=2	1.68415	BPH	Rc	0.291133	90.1818	755332	1.81777e+06	398524	514093	6.70825e+06	6.25187e+06	5.3114e+06	5.91345e+06	1.14012e+06	993835	1.09635e+07	1.00902e+07	1.50363e+06	1.51547e+06	4.19896e+06	4.41181e+06	5.18455e+06	5.08409e+06	2.10365e+06	1.95262e+06	1.41182e+06	1.22298e+06	640352	1.1711e+06	4.27149e+06	4.47506e+06	4.40191e+06	4.05686e+06	3.86357e+06	3.42835e+06	2.29131e+06	1.9562e+06	6.50641e+06
30.92_1126.5442n	0	1	#7297	1	30.9198	1126.54	9.5426	AGEVQEPELR		P25311	Zinc-alpha-2-glycoprotein OS=Homo sapiens GN=AZGP1 PE=1 SV=2	3.79505	PCa	BPH	0.0298801	96.9623	16518.7	22188.4	110894	108605	9140.1	8581.91	19018.6	18897.8	41433.1	43243.2	835.021	2033.8	25138	20400.6	5584.23	5308.1	2378.01	2219.82	22137.1	18975.9	12312	11759.6	0	150.606	7809.96	7383.1	20348.3	21863.2	12789.6	13452	15730.1	17565.5	53309.7
30.95_1126.5589n	0	1	#199	2	30.954	1126.56	9.5426	AGEVQEPELR		P25311	Zinc-alpha-2-glycoprotein OS=Homo sapiens GN=AZGP1 PE=1 SV=2	2.89838	PCa	Bc	0.000591111	65.5932	591781	642193	1.94606e+06	2.08927e+06	584925	638249	810854	929741	446380	466001	383057	426451	251655	205786	726893	750115	671291	867500	293038	282315	284951	256610	119023	256590	274005	295531	523652	699518	226797	218696	565114	451104	1.55444e+06
40.25_1450.6758n	0	2	#13011,#246	1,2	40.2465	1450.68	9.4104	AYLEEECPATLR	[7] Carbamidomethyl C	P25311	Zinc-alpha-2-glycoprotein OS=Homo sapiens GN=AZGP1 PE=1 SV=2	4.2219	Rc	Bc	0.0151973	104.214	177827	2.26614e+06	68231	486421	1.47649e+06	1.38555e+06	1.58086e+06	1.81783e+06	559532	609286	511703	436582	342819	83563.4	758676	811533	824378	803202	277576	333137	104968	306516	119241	278072	179637	183924	708060	614677	255302	308970	304745	1.17547e+06	4.2562e+06
40.87_1450.6743n	0	2	#20569,#619	1,2	40.8667	1450.67	9.3624	AYLEEECPATLR	[7] Carbamidomethyl C	P25311	Zinc-alpha-2-glycoprotein OS=Homo sapiens GN=AZGP1 PE=1 SV=2	2.38542	PCa	Bc	0.0146862	75.6861	2.43134e+06	386696	3.47899e+06	355392	931052	1.04819e+06	1.10322e+06	1.15405e+06	925186	886598	821658	912454	482340	692422	926521	977957	1.00815e+06	1.05582e+06	522914	501951	836804	555851	433015	299331	537573	538002	468585	494366	613691	547092	2.4839e+06	1.05721e+06	1.17563e+06
68.08_1781.9237n	0	3	#34453,#302,#3959	1,2,3	68.0835	1781.92	9.8087	EIPAWVPFDPAAQITK		P25311	Zinc-alpha-2-glycoprotein OS=Homo sapiens GN=AZGP1 PE=1 SV=2	3.37024	PCa	Bc	0.000286251	83.6865	1.69009e+06	1.60226e+06	6.71097e+06	1.46298e+06	1.08041e+06	1.03594e+06	1.66504e+06	1.81621e+06	1.46937e+06	1.46966e+06	658879	668880	1.07664e+06	1.02043e+06	1.24922e+06	1.2896e+06	1.20373e+06	1.18781e+06	804968	828622	878754	233874	424903	365915	299903	332762	1.14736e+06	1.27565e+06	522437	453591	796997	729484	3.60251e+06
65.99_1781.9252n	0	2	#46314,#909	1,2	65.9947	1781.93	9.7347	EIPAWVPFDPAAQITK		P25311	Zinc-alpha-2-glycoprotein OS=Homo sapiens GN=AZGP1 PE=1 SV=2	11.9709	PCa	BPH	0.444197	283.892	58894.6	147432	94509.8	6.34386e+06	36785.8	38931.5	60116.6	60075.9	38137.9	109130	32022.8	18430.8	110479	99102.1	58009.4	58386.9	36784.9	37235.2	73270.9	60014.1	67090.3	632145	38262.1	47154.4	55753.8	39197.5	57725.3	49724.3	48526.9	42565.8	50987.3	63248.2	65987.1
48.72_1232.5711n	0	2	#9207,#837	1,2	48.7157	1232.57	9.5689	CLAYDFYPGK	[1] Carbamidomethyl C	P25311	Zinc-alpha-2-glycoprotein OS=Homo sapiens GN=AZGP1 PE=1 SV=2	2.11773	PCa	Rc	0.0607724	71.647	1.49194e+06	1.44934e+06	2.17868e+06	2.25053e+06	513054	333349	356531	379001	698534	761549	312532	311136	842409	872611	540984	559718	450785	481306	499037	706960	767595	669438	795785	753544	459471	477157	417980	430660	465669	290921	359499	441056	412861
49.38_1232.5629n	0	2	#8193,#342	1,2	49.3814	1232.56	9.6855	CLAYDFYPGK	[1] Carbamidomethyl C	P25311	Zinc-alpha-2-glycoprotein OS=Homo sapiens GN=AZGP1 PE=1 SV=2	2.66986	Rc	Bc	5.24438e-05	50.4425	538111	617205	921607	937796	1.13656e+06	1.11353e+06	1.76534e+06	1.84025e+06	671978	459617	727943	690109	1.11209e+06	947718	731749	761592	895325	801001	1.41943e+06	1.17308e+06	604534	568182	446001	671557	317652	407276	697238	667907	423812	609566	1.70044e+06	1.55912e+06	2.68617e+06
57.50_1407.7266n	0	2	#8354,#355	1,2	57.4996	1407.73	9.761	YSLTYIYTGLSK		P25311	Zinc-alpha-2-glycoprotein OS=Homo sapiens GN=AZGP1 PE=1 SV=2	3.10099	PCa	Bc	5.79719e-06	54.3099	2.12501e+06	2.52325e+06	3.38445e+06	3.39247e+06	1.15795e+06	1.1999e+06	1.4685e+06	1.39664e+06	838444	722299	980615	665480	941201	954821	1.10618e+06	1.16683e+06	826899	803643	824984	1.23621e+06	668916	492173	799613	568234	407613	314496	782726	835375	598191	404624	1.44755e+06	1.29885e+06	2.973e+06
35.73_1578.7959n	0	2	#4628,#495	2,3	35.7293	1578.8	9.6013	AYLEEECPATLRK	[7] Carbamidomethyl C	P25311	Zinc-alpha-2-glycoprotein OS=Homo sapiens GN=AZGP1 PE=1 SV=2	2.27422	PCa	Bc	2.09623e-06	39.1311	1.56452e+06	1.89337e+06	1.80734e+06	2.10117e+06	1.20895e+06	1.10758e+06	1.56542e+06	1.68219e+06	2.51706e+06	2.42032e+06	988193	900062	792878	764089	763458	799701	1.29045e+06	1.27392e+06	822999	849320	941798	761123	1.21329e+06	747561	726979	783925	733592	786463	555307	606693	1.36168e+06	1.3179e+06	1.81056e+06
39.94_2386.2169n	3	3	#14012,#1518,#630	2,3,4	39.9436	2386.22	9.8281	NILDRQDPPSVVVTSHQAPGEK		P25311	Zinc-alpha-2-glycoprotein OS=Homo sapiens GN=AZGP1 PE=1 SV=2	4.17295	PCa	Bc	1.62293e-05	95.0553	4.22682e+06	2.33561e+06	2.59669e+06	2.33575e+06	2.70882e+06	2.55813e+06	2.99625e+06	3.29904e+06	1.07375e+06	1.06279e+06	959144	895394	528196	475279	1.17e+06	1.23382e+06	1.47966e+06	1.45812e+06	594258	558147	573070	479680	1.08274e+06	537748	487757	449477	683903	697650	528932	516413	3.08388e+06	2.51876e+06	6.76304e+06
81.66_2402.1991n	2	2	#11245,#1182	2,3	81.6565	2402.2	9.3119	HVEDVPAFQALGSLNDLQFFR		P25311	Zinc-alpha-2-glycoprotein OS=Homo sapiens GN=AZGP1 PE=1 SV=2	10.2116	PCa	Bc	4.22358e-07	131.498	420102	1.19537e+06	1.09006e+07	1.03628e+07	4.17455e+06	4.04366e+06	3.93965e+06	4.44609e+06	1.03152e+06	929222	2.04459e+06	1.44505e+06	2.2771e+06	2.07612e+06	1.72645e+06	1.80035e+06	757663	766442	1.04894e+06	919904	1.77799e+06	875596	273302	296156	110917	146654	183838	113624	127371	153029	2.2346e+06	2.55486e+06	7.09089e+06
77.12_2402.1991n	0	2	#13320,#2040	2,3	77.1162	2402.2	9.8004	HVEDVPAFQALGSLNDLQFFR		P25311	Zinc-alpha-2-glycoprotein OS=Homo sapiens GN=AZGP1 PE=1 SV=2	6.50938	PCa	Rc	0.00733975	135.124	5.67178e+06	5.29826e+06	1.09039e+06	2.26816e+06	354834	353478	322121	280671	152650	134361	339790	464199	337227	295871	263042	266062	165056	172205	140281	122722	258379	1.27679e+06	739727	686847	286912	300457	1.51967e+06	1.49665e+06	336898	403161	427025	235313	302763
37.50_1531.7712n	0	2	#48242,#1980	1,2	37.5036	1531.77	9.5143	QKWEAEPVYVQR		P25311	Zinc-alpha-2-glycoprotein OS=Homo sapiens GN=AZGP1 PE=1 SV=2	3.58181	PCa	Rc	0.147953	105.574	467460	568324	839491	804265	42491.7	34093	66723.3	73968.6	110970	93920.7	52384.2	46608.1	166575	215158	82128.7	79653	63496.2	59070.8	138887	128203	183834	109230	51994.2	118111	97825.1	126183	186610	178260	201628	150748	78403	55478.2	75380.6
38.25_1531.7704n	0	1	#2804	2	38.2522	1531.77	9.6506	QKWEAEPVYVQR		P25311	Zinc-alpha-2-glycoprotein OS=Homo sapiens GN=AZGP1 PE=1 SV=2	8.93575	Rc	Bc	6.95927e-10	83.5335	78725.2	190786	104049	337377	244538	226900	301530	326965	205331	163717	83344.2	75382.3	70591.2	34602.2	165152	177699	117787	109154	78416.3	81418.8	30315	20783.3	101599	28919.3	22861.8	18123	17700.6	28642.4	17452.7	18612.1	331469	293878	644336
44.76_973.4894n	0	1	#2306	2	44.7554	973.489	8.6517	SQPMGLWR		P25311	Zinc-alpha-2-glycoprotein OS=Homo sapiens GN=AZGP1 PE=1 SV=2	3.65937	BPH	Bc	0.000150454	76.1975	32536.5	44411.5	71030.3	79303.7	456541	391497	280402	299444	200125	133555	258275	354775	152281	128701	182801	159486	469264	321504	314789	186461	55146.9	36738.8	67091.7	90385.1	77859.1	70846.4	99238.2	100506	55987.3	37122.2	128959	138353	398016
36.76_781.3677n	0	1	#2763	1	36.755	781.368	9.1452	SSGAFWK		P25311	Zinc-alpha-2-glycoprotein OS=Homo sapiens GN=AZGP1 PE=1 SV=2	2.83393	PCa	Rc	0.140045	102.261	88338.1	153703	351716	335597	38779.1	35802.7	40596.8	32190.2	87186.9	42798.2	31687.5	32496.9	96102.1	100479	33576.4	35002.1	25986.5	29849.3	92526.7	96420	72541.4	20423.3	16967.9	149568	78565.2	89020.8	104223	83476.8	90596.7	39837.2	32112.3	24655.9	35337.9
65.55_2076.0163n	0	1	#3130	2	65.5462	2076.02	7.0226	SQPMGLWRQVEGMEDWK		P25311	Zinc-alpha-2-glycoprotein OS=Homo sapiens GN=AZGP1 PE=1 SV=2	3.24441	BPH	PCa	6.98009e-06	70.8385	579375	611087	325907	326790	103180	124128	140542	126454	165091	177519	550789	449363	832121	858972	1.75458e+06	1.83896e+06	633914	581743	629820	564999	741663	758902	480097	451775	517678	522068	715301	888610	861304	864897	325974	299435	228419
30.67_1774.8623n	0	1	#4532	2	30.6683	1774.86	9.3251	QDPPSVVVTSHQAPGEK		P25311	Zinc-alpha-2-glycoprotein OS=Homo sapiens GN=AZGP1 PE=1 SV=2	2.26685	PCa	Bc	0.00106196	55.6981	136327	155222	322424	393382	122644	118846	133375	119969	200988	197778	81871.7	67881.3	155788	138005	61805.7	58716	49908.2	46654	124570	114700	95307.9	97802.1	20408.6	9945.66	79951.8	68313	129660	170146	86659.9	80394.3	148260	97407.4	278365
36.23_925.4025n	0	1	#6011	1	36.2293	925.402	8.508	IDVHWTR		P25311	Zinc-alpha-2-glycoprotein OS=Homo sapiens GN=AZGP1 PE=1 SV=2	1.45999	PCa	BPH	0.139406	37.5495	429167	452565	499774	560948	273956	234930	315462	272978	486775	460904	203282	172001	348962	372908	231818	240328	215243	201885	382746	361981	443830	411641	133686	98624.3	351630	402218	457501	485984	464638	434418	426809	426404	363748
60.08_3184.4233n	0	1	#12754	2	60.0828	3184.42	7.4969	DIVEYYNDSNGSHVLQGRFGCEIENNR	[21] Carbamidomethyl C	P25311	Zinc-alpha-2-glycoprotein OS=Homo sapiens GN=AZGP1 PE=1 SV=2	430.104	Bc	Rc	0.0166758	144.95	189.717	0	1148.43	645.838	133.817	1140.3	0	0	1142.28	187.41	14412.6	6894.88	320.651	7082.35	0	0	202.82	4802.42	0	0	103454	91735.8	0	0	42283.1	44935	71508.7	63125.1	5426.74	4176.82	96.4973	0	0
54.31_2414.1741n	2	2	#1009,#685	2,3	54.3077	2414.17	9.148	QGPVNLLSDPEQGVEVTGQYER		Q14624	Inter-alpha-trypsin inhibitor heavy chain H4 OS=Homo sapiens GN=ITIH4 PE=1 SV=4	5.2426	Rc	Bc	6.92113e-13	34.6432	2.19115e+06	1.2601e+06	1.46181e+06	2.58852e+06	1.33043e+06	1.2408e+06	2.1748e+06	2.23523e+06	2.18176e+06	2.14369e+06	998683	560348	962333	935940	752446	707437	1.2963e+06	1.24298e+06	847079	789182	460083	495887	328889	304538	489443	544322	724648	694463	598381	606281	2.87678e+06	2.89815e+06	3.12406e+06
49.50_1939.0263n	0	2	#1539,#7043	3,4	49.4985	1939.03	7.2849	NPLVWVHASPEHVVVTR		Q14624	Inter-alpha-trypsin inhibitor heavy chain H4 OS=Homo sapiens GN=ITIH4 PE=1 SV=4	5.28495	Rc	Bc	0.008444	212.588	77100.7	24911.1	41563.9	75717.8	73836.4	81060	107459	103723	85687.6	91882.5	303525	87791.4	27481.7	22062.5	26908.9	24228	95288.2	65608.7	101966	74004.7	56825.6	55279.1	15553.3	20191.2	9859.09	9840.68	16607.9	13652.4	6862.55	294080	1.85078e+06	207172	83717.7
48.58_1939.0320n	0	1	#2112	3	48.5842	1939.03	7.7435	NPLVWVHASPEHVVVTR		Q14624	Inter-alpha-trypsin inhibitor heavy chain H4 OS=Homo sapiens GN=ITIH4 PE=1 SV=4	7.12009	PCa	Rc	0.0234206	163.502	1.04611e+06	897888	723184	983948	111976	62821.8	58696.6	92208.1	63755.3	150511	1.20421e+06	271233	83116.5	84443.9	82877.3	86314	145314	116911	42552.6	44041.4	34807.1	59616.1	156619	199234	277350	241506	347083	426054	222954	7066.1	15015.6	26114.5	59643.8
50.47_1939.0153n	1	1	#1250	3	50.4701	1939.02	7.6731	NPLVWVHASPEHVVVTR		Q14624	Inter-alpha-trypsin inhibitor heavy chain H4 OS=Homo sapiens GN=ITIH4 PE=1 SV=4	5.65444	Rc	Bc	3.19774e-09	54.5154	493846	1.10327e+06	549485	719322	945413	866125	1.285e+06	1.34742e+06	739352	804131	954452	1.29662e+06	1.12597e+06	1.09464e+06	465415	487352	1.42583e+06	1.39469e+06	931734	843632	425720	324600	359332	415311	213143	287217	431995	420655	305988	329575	1.18663e+06	2.27543e+06	1.74846e+06
52.07_2671.2931n	0	2	#19102,#1572	2,3	52.0704	2671.29	8.7916	QGPVNLLSDPEQGVEVTGQYEREK		Q14624	Inter-alpha-trypsin inhibitor heavy chain H4 OS=Homo sapiens GN=ITIH4 PE=1 SV=4	11.1144	Rc	Bc	0.000122242	114.421	135633	79133.7	328586	244452	511671	403512	846312	835341	424142	163818	133519	100492	90458.1	82982.1	39774.1	39124.7	212901	186331	81267.4	83452.5	99668.7	108736	47406.6	32337.9	43015.3	39946.8	67997	39928.6	52610.1	88081.4	1.94946e+06	1.90334e+06	1.14836e+06
51.30_2671.2618n	0	1	#2676	3	51.3044	2671.26	8.8849	QGPVNLLSDPEQGVEVTGQYEREK		Q14624	Inter-alpha-trypsin inhibitor heavy chain H4 OS=Homo sapiens GN=ITIH4 PE=1 SV=4	8.49225	PCa	BPH	0.0928553	167.458	1.10839e+06	1.25781e+06	29317.7	289873	17164.4	22627.1	39021.9	28110.2	27139.3	50227.2	10784.7	9475.38	65027.6	73010.8	16059.9	18214.7	22301.2	25018.8	57076.7	40948.5	57112.9	42090.6	19650.5	19047.9	31191.1	61725.3	66663.7	33992.6	12328.5	28389.4	48029.9	41751.7	25537.1
72.61_2177.0087n	1	1	#2346	2	72.6096	2177.01	9.2105	LDYQEGPPGVEISCWSVEL	[14] Carbamidomethyl C	Q14624	Inter-alpha-trypsin inhibitor heavy chain H4 OS=Homo sapiens GN=ITIH4 PE=1 SV=4	6.83054	Rc	Bc	1.79364e-07	87.7115	1.2131e+06	1.26674e+06	824394	798051	254035	246502	442932	494106	262080	264207	80588.8	86615.9	390273	446003	241849	200271	85530.4	86437.5	144814	123885	269168	225334	22733.7	12187.6	44391.6	50709.4	104019	124861	61535.9	66687.9	1.35259e+06	1.39084e+06	931702
25.19_1203.5503n	0	1	#5105	2	25.1877	1203.55	6.5236	FKPTLSQQQK		Q14624	Inter-alpha-trypsin inhibitor heavy chain H4 OS=Homo sapiens GN=ITIH4 PE=1 SV=4	1.80203	BPH	Rc	0.00470422	38.1943	100974	107579	60185.4	89923.1	76956.5	44290.6	57246	54610.5	72212	87636.7	103276	95743.6	113555	72180.6	216038	180568	139287	103284	85641.3	102282	152309	146243	53868.3	64667.7	114959	121416	103990	39001	144224	108708	27343.8	59187.3	41694.9
37.74_1143.5913n	0	1	#5806	2	37.7436	1143.59	7.5063	GPDVLTATVSGK		Q14624	Inter-alpha-trypsin inhibitor heavy chain H4 OS=Homo sapiens GN=ITIH4 PE=1 SV=4	1.30982	Bc	Rc	0.701826	54.4233	87683.5	42957.5	65585.1	64645.1	58056.2	51634.8	65790.9	69552.3	28061.1	36126.1	64118.9	47752.6	39864.3	57564	44134	40572.5	60469.2	49832.3	50935.8	44648.8	45696.5	47095.7	21703.6	22385.5	32944	104028	99395.6	111609	76594.6	62046.6	54958.6	25562.5	46461.1
54.70_1810.9765n	0	1	#6163	3	54.7048	1810.98	7.5536	SPEQQETVLDGNLIIR		Q14624	Inter-alpha-trypsin inhibitor heavy chain H4 OS=Homo sapiens GN=ITIH4 PE=1 SV=4	5.13299	PCa	Rc	0.0135311	142.315	92709.4	114285	526544	435738	43612.3	24979.2	37791.5	31899.3	549.417	14722.7	35283.2	29400.3	17019.4	31378.6	46977.2	51196.2	83148.5	83768.1	4337.22	3773.86	297031	269746	168724	102743	60322.5	64741	81561.1	92240.7	68886.3	68401.3	35642.6	5797.35	7748.95
53.86_1747.8319n	0	1	#7467	3	53.8591	1747.83	6.2118	NMEQFQVSVSVAPNAK		Q14624	Inter-alpha-trypsin inhibitor heavy chain H4 OS=Homo sapiens GN=ITIH4 PE=1 SV=4	2.51112	Bc	Rc	0.0313491	112.902	3947.61	2526.71	12895.7	13793.2	51952.6	26004	36785.6	51483.2	5225.25	4717.28	1938.42	8959.81	86214.8	80817.3	14430.2	20892.8	8726.51	12477.9	25223	21417.3	35939.1	37107.5	41370.2	16773.8	18984.8	13818.5	56089.9	78070.1	28626.8	43684.4	15859.1	45364.1	30108.7
86.17_4478.1712n	0	1	#43407	4	86.1652	4478.17	6.0035	HLQMDIHIFEPQGISFLETESTFMTNQLVDALTTWQNK	[24] Oxidation M	Q14624	Inter-alpha-trypsin inhibitor heavy chain H4 OS=Homo sapiens GN=ITIH4 PE=1 SV=4	3.67752	Bc	PCa	0.157203	220.801	942.121	131.489	3683.84	2590.86	654.574	174.458	0	61.1836	34.3637	96.4248	0	0	7524.89	19154.8	439.726	439.423	0	0	994.898	75.5476	10411.6	20047	0	0	0	0	0	0	319.689	0	259.029	47.9911	2053.64
16.64_1073.5424n	0	2	#17582,#870	1,2	16.6352	1073.54	8.0451	EGGQTAPASTR		P06396	Gelsolin OS=Homo sapiens GN=GSN PE=1 SV=1	2.83963	BPH	Bc	0.24205	90.5335	4996.75	83967.9	159752	11073.9	166620	156810	198227	274055	158519	440977	326151	285992	193393	179008	994930	283787	221908	13056.7	211493	185530	188501	176000	141478	103356	78760.6	67770.9	89562.2	99589.4	10021.2	64547.3	57928.5	179395	160724
25.49_1077.5166n	0	1	#1651	2	25.4905	1077.52	8.6327	YIETDPANR		P06396	Gelsolin OS=Homo sapiens GN=GSN PE=1 SV=1	1.64224	PCa	Bc	0.71319	81.3714	319579	325710	317890	358556	203717	27941.2	20006.3	33444.2	266084	297700	201696	202922	142019	135957	159146	67375.4	612284	97603.1	141713	133733	151433	143434	22078.8	38009.6	137497	115665	112430	74085.8	272763	254349	204608	137469	75498
25.54_1077.5013n	0	1	#12204	1	25.5419	1077.5	8.6327	YIETDPANR		P06396	Gelsolin OS=Homo sapiens GN=GSN PE=1 SV=1	8.45695	PCa	BPH	0.543272	123.795	34165.4	41068.4	73931.6	79057	4080.49	0	0	0	39268.8	39849.2	2493.48	2278.42	7993.06	7220.9	0	0	3416.93	0	6284.18	7137.33	3898.08	3672.76	0	0	12553.9	7760.71	9016.98	1572.56	18073.6	10038.3	2575.16	33773.9	56.0551
81.58_2386.1688n	1	1	#5872	3	81.5764	2386.17	5.5341	DPDQTDGLGLSYLSSHIANVER		P06396	Gelsolin OS=Homo sapiens GN=GSN PE=1 SV=1	3.9241	Bc	Rc	1.25822e-05	86.9876	328206	340710	443577	482818	1.0576e+06	1.21482e+06	400328	349098	118435	155051	434264	819873	440406	526705	1.28767e+06	1.47254e+06	243037	564253	1.10833e+06	663772	2.21798e+06	3.45991e+06	1.19458e+06	681988	1.43209e+06	1.69009e+06	1.42258e+06	1.23364e+06	773007	1.14658e+06	338954	145729	229976
62.48_2271.0830n	2	2	#2582,#2604	2,3	62.4831	2271.08	9.1071	AQPVQVAEGSEPDGFWEALGGK		P06396	Gelsolin OS=Homo sapiens GN=GSN PE=1 SV=1	3.0293	PCa	Bc	2.36526e-05	72.2617	1.35151e+06	1.52641e+06	1.50896e+06	1.65553e+06	981463	1.15643e+06	1.17313e+06	1.15341e+06	1.23512e+06	1.24294e+06	463575	438075	430251	458423	238992	252870	1.3284e+06	1.32646e+06	366119	356377	508513	661370	435989	341489	304151	344356	535137	354174	455531	345723	1.27419e+06	966705	1.89748e+06
32.05_754.3562n	0	1	#2747	2	32.0455	754.356	8.4639	AVEVLPK		P06396	Gelsolin OS=Homo sapiens GN=GSN PE=1 SV=1	2.86164	PCa	Bc	1.17846e-06	45.4247	190916	203660	223781	225655	108588	100107	153353	178460	139863	146673	113309	88072	76930.8	68558.5	84055	85906.1	173307	145484	83885.4	56889.8	44704.4	35729.1	66130.3	126133	62403.1	58181.3	58037.1	56826.4	36688.5	39117	108038	85813.3	181436
26.24_912.5645n	0	1	#3932	2	26.2392	912.565	7.8521	RTPITVVK		P06396	Gelsolin OS=Homo sapiens GN=GSN PE=1 SV=1	5.78638	PCa	Bc	0.000798132	91.7861	106748	92360.3	162771	155981	18510.2	10494.3	12163.6	21117.8	71867.9	10025.1	12608.2	5692.1	15777.8	24884.5	16713.4	30471.4	42863	12165.5	16288.6	18779.3	8645.04	10787.5	2678.89	17265.6	3739.85	22297.7	9018.66	7859.17	17255	14865.8	13079.7	11326.1	22190.8
27.06_912.5696n	0	1	#2819	2	27.0563	912.57	7.4195	RTPITVVK		P06396	Gelsolin OS=Homo sapiens GN=GSN PE=1 SV=1	4.55736	Rc	Bc	0.00917655	134.548	11273.9	8440.79	9134.57	6470.68	37084.8	52310.2	85197.6	76426.3	19451.7	110744	24430	28236.5	16660.3	7879.13	17967.3	13939.4	140220	198870	18102.2	20040.5	8622.79	8096.71	3506.11	9393.62	9720.5	8248.68	10002.7	29218	11893.1	9881.41	12867.9	56513.1	135701
29.56_756.4677n	0	1	#24906	1	29.5596	756.468	7.3276	TPITVVK		P06396	Gelsolin OS=Homo sapiens GN=GSN PE=1 SV=1	402.969	BPH	Rc	0.266544	306.283	504.571	48.3704	35.3483	107.692	5.29882	0	24.2159	4.0995	0	0.0804752	0	40.4481	0	0	0	0	12229.9	18304	0	0	77.2552	38.634	0	0	1.0018	0	0	0	0	12.8691	0	0.991905	0.647549
29.82_756.4183n	0	1	#3114	2	29.8168	756.418	8.4937	TPITVVK		P06396	Gelsolin OS=Homo sapiens GN=GSN PE=1 SV=1	2.57547	PCa	Bc	8.75881e-05	70.6861	78886.4	78156.6	73463.6	86666.9	88322.4	77776	123079	133373	67157.9	60796.2	49598.6	70063.9	39580.3	38408.6	39322	39524.2	164195	139806	42851.5	37125.3	28979.9	24135.2	47860	29298.5	27844.8	28343.9	36720.4	68992.7	22212.8	22512.1	156545	102673	133577
64.64_2705.3640n	0	1	#4373	3	64.6432	2705.36	8.4204	TPSAAYLWVGTGASEAEKTGAQELLR		P06396	Gelsolin OS=Homo sapiens GN=GSN PE=1 SV=1	3.09907	Rc	Bc	0.0223597	100.512	114071	144480	224406	196314	541061	552426	903244	984939	544139	516915	1.98268e+06	505552	249872	286494	218027	268027	795512	657720	240304	222912	278332	243087	163003	223508	138123	114156	114157	129562	152723	266161	552929	750289	1.53479e+06
24.81_1233.6000n	0	1	#8184	2	24.8104	1233.6	8.0665	RYIETDPANR		P06396	Gelsolin OS=Homo sapiens GN=GSN PE=1 SV=1	1.30514	PCa	BPH	0.534716	58.0312	60640.4	60977.3	43364.1	114859	53083.9	16321.1	40336.7	46175.7	89822.4	111150	44215.3	42469.1	61914	58756.4	35335.5	24564.1	73743.1	34730.9	56418.3	55719.1	75983.6	74408.7	3808.22	6955.37	58333.6	60443.6	47404.1	27242.5	91850.6	69651.6	43712.9	76414.6	21592.8
44.43_1253.6314n	0	1	#4524	3	44.4297	1253.63	6.3986	AGKEPGLQIWR		P06396	Gelsolin OS=Homo sapiens GN=GSN PE=1 SV=1	5.93244	BPH	PCa	3.59885e-05	80.2992	23474.7	24731.2	24092.7	35125.9	49176.3	48640.6	44990.2	52538.9	48370.9	48775.2	86312.8	83964.4	423392	195697	52744	51423.4	217329	198132	527609	535875	68098.4	63592.5	39871.2	24586.4	49511.7	71302.8	50599.7	58326.9	61267.9	44544.9	22953.4	38549.4	56685.5
55.80_1828.9032n	0	1	#4899	2	55.7964	1828.9	8.1119	QTQVSVLPEGGETPLFK		P06396	Gelsolin OS=Homo sapiens GN=GSN PE=1 SV=1	2.08192	BPH	Bc	0.0265288	74.4483	62479.4	81469.2	66125.2	54294.1	96401.7	88744.1	92406	98282.5	63042.9	56822.9	155822	138858	67988.9	52547.4	70244.4	69531.9	304674	292988	70389.1	64603.3	57535.4	55392.6	37783.8	44316.7	67135.4	73806.9	68350.7	66486.6	66354.7	81327.4	46838.4	54110.4	122866
82.49_2639.3035n	0	1	#32186	3	82.4908	2639.3	6.8129	VLRAQPVQVAEGSEPDGFWEALGGK		P06396	Gelsolin OS=Homo sapiens GN=GSN PE=1 SV=1	4.97058	PCa	BPH	0.00685567	185.63	13137.1	10113	51776.2	33482	35444.4	42789	52111.3	61187.8	14801.8	7243.32	11308.3	23927.4	5145.26	6448.55	3864.82	1736.06	912.516	1381.59	9007.07	1066.9	5534.04	72728.5	2566.87	108.975	16355.6	24839.2	25250.1	29825.2	10511.6	12668.6	7051.85	8200.98	3567.04
86.56_2639.3186n	1	1	#7391	4	86.5595	2639.32	5.457	VLRAQPVQVAEGSEPDGFWEALGGK		P06396	Gelsolin OS=Homo sapiens GN=GSN PE=1 SV=1	4.46167	Bc	PCa	0.000600606	180.345	114014	167866	102956	111022	997928	1.14386e+06	858337	941706	317041	307793	959047	1.13251e+06	406270	1.00407e+06	1.36606e+06	1.48166e+06	570628	740942	3.34255e+06	2.13453e+06	4.19173e+06	8.15558e+06	1.75624e+06	821819	1.40534e+06	1.62616e+06	1.39783e+06	1.22716e+06	858430	1.14701e+06	258898	160009	285054
45.66_1318.6808n	0	1	#39625	1	45.6583	1318.68	8.2974	AGALNSNDAFVLK		P06396	Gelsolin OS=Homo sapiens GN=GSN PE=1 SV=1	257.874	PCa	Bc	0.353014	263.603	0	0	449.071	429.082	0	0	0	0	17185.3	15754.4	0	0	105.755	944.234	0	0	0	0	0	68.4966	78.3138	52.8274	0	0	0	0	0	0	0	0	0	0	0
47.60_1318.5996n	0	1	#15430	3	47.5956	1318.6	7.3166	AGALNSNDAFVLK		P06396	Gelsolin OS=Homo sapiens GN=GSN PE=1 SV=1	2.29745	BPH	Bc	0.00427676	132.293	0	0	0	0	23029.1	22521	15233.6	17095.2	0	0	15316.6	16379.7	10111.6	13493.2	3796.07	4385.06	32313	30966.6	591.814	785.53	121.798	0	3048.79	1433.78	7788.71	7754.19	10624.3	10865.9	7317.02	6820.02	287.049	1031.38	12008.1
75.72_4272.0841n	0	1	#18164	3	75.7186	4272.08	7.7083	QGQIIYNWQGAQSTQDEVAASAILTAQLDEELGGTPVQSR		P06396	Gelsolin OS=Homo sapiens GN=GSN PE=1 SV=1	51.3232	PCa	Bc	0.0073531	166.543	221762	223541	652655	721101	42868.3	29524.2	26162.5	17941.4	29972.5	14421.4	1829.06	1669.75	2598.17	2578.19	47797.8	63117.8	40433.4	53567.8	922.942	58.1155	1590.49	1202.03	167.742	523.944	1062.72	557.666	3297.76	3343.13	10376	16456.6	32818.2	17350.3	164099
62.15_2101.1079n	2	2	#149,#13	2,3	62.1459	2101.11	5.6361	FTANVGIQIVGDDLTVTNPK		P09104	Gamma-enolase OS=Homo sapiens GN=ENO2 PE=1 SV=3	2.68615	BPH	Rc	0.00231827	61.6168	6.4799e+06	6.71892e+06	7.65658e+06	8.0078e+06	2.19613e+07	2.00818e+07	2.30027e+07	2.46172e+07	1.07117e+07	5.37777e+06	6.40499e+07	5.64366e+07	1.14613e+07	1.04942e+07	3.28101e+07	3.37598e+07	4.34236e+07	4.14941e+07	1.28511e+07	1.24454e+07	1.24496e+07	1.08983e+07	1.7942e+07	1.44648e+07	1.89591e+07	1.94892e+07	1.35687e+07	1.62932e+07	1.54924e+07	1.45373e+07	6.04893e+06	5.82482e+06	1.45506e+07
36.14_1874.9126n	3	3	#23121,#168,#14	1,2,3	36.1436	1874.91	10.5337	VYACEVTHQGLSSPVTK	[4] Carbamidomethyl C	P01834	Ig kappa chain C region OS=Homo sapiens GN=IGKC PE=1 SV=1	1.78782	BPH	Bc	0.347696	80.9224	1.20931e+07	1.29208e+07	1.88419e+07	1.95324e+07	9.0729e+06	8.85292e+06	1.9208e+07	2.22816e+07	8.32322e+06	7.92484e+06	2.31546e+07	2.12621e+07	7.58245e+06	7.43984e+06	2.75463e+07	2.92321e+07	1.87505e+07	1.78389e+07	5.08478e+06	4.97624e+06	7.51749e+06	6.87576e+06	6.11563e+06	5.89654e+06	9.12599e+06	9.37359e+06	1.14913e+07	1.12224e+07	1.22448e+07	1.12348e+07	1.13131e+07	1.04539e+07	3.64258e+07
70.75_1796.8824n	3	3	#6218,#22,#176	1,2,3	70.7466	1796.88	10.3826	SGTASVVCLLNNFYPR	[8] Carbamidomethyl C	P01834	Ig kappa chain C region OS=Homo sapiens GN=IGKC PE=1 SV=1	2.29598	PCa	Bc	0.000240727	51.1579	1.65188e+07	1.63832e+07	3.72062e+07	3.83962e+07	1.8752e+07	1.78962e+07	2.45715e+07	2.63763e+07	3.51904e+07	3.40727e+07	2.76776e+07	2.60003e+07	1.80058e+07	1.70901e+07	2.67508e+07	2.7891e+07	3.05374e+07	2.97148e+07	1.02908e+07	9.99754e+06	1.50457e+07	1.36113e+07	8.62279e+06	7.98223e+06	1.08144e+07	1.07189e+07	1.07973e+07	1.34328e+07	1.1756e+07	1.27961e+07	1.73393e+07	1.68552e+07	3.71436e+07
28.17_2134.9642n	0	2	#54,#101	2,3	28.1651	2134.96	10.5693	VDNALQSGNSQESVTEQDSK		P01834	Ig kappa chain C region OS=Homo sapiens GN=IGKC PE=1 SV=1	2.87754	BPH	Bc	0.0208023	67.3106	2.75246e+06	2.88629e+06	1.12396e+07	1.10819e+07	4.14368e+06	4.08557e+06	5.85569e+06	6.90809e+06	7.05608e+06	6.94815e+06	1.08118e+07	9.75424e+06	3.06451e+06	2.80344e+06	1.68714e+07	1.65659e+07	1.58997e+07	1.42127e+07	2.19499e+06	2.14958e+06	2.98317e+06	2.71447e+06	98104.8	2.65158e+06	4.06316e+06	4.56885e+06	5.1512e+06	271307	5.51704e+06	4.76193e+06	4.2297e+06	3.65714e+06	8.96811e+06
18.56_868.3511n	0	2	#396,#73	1,2	18.5611	868.351	9.8735	SFNRGEC	[7] Carbamidomethyl C	P01834	Ig kappa chain C region OS=Homo sapiens GN=IGKC PE=1 SV=1	3.95482	PCa	Bc	0.000966748	84.7901	1.50676e+06	1.70611e+06	2.18546e+06	1.9945e+06	1.61043e+06	1.4815e+06	2.02676e+06	2.26384e+06	1.99006e+06	1.73387e+06	1.24668e+06	309634	455899	476766	1.19579e+06	1.17604e+06	1.74595e+06	634278	454481	410195	675501	611044	289318	267825	460595	436830	514848	501008	433805	486878	20587.7	1.85068e+06	2.79693e+06
17.53_868.3634n	0	1	#671	2	17.5295	868.363	9.8735	SFNRGEC	[7] Carbamidomethyl C	P01834	Ig kappa chain C region OS=Homo sapiens GN=IGKC PE=1 SV=1	4.38932	Rc	Bc	0.00956773	203.659	13374.2	21993.1	23892.9	14778.6	68844.4	69511.1	77664.5	84256.6	74653.2	143145	161471	900585	94571	84665.2	125415	113538	113114	46589	127266	123171	88050.7	82371.6	78489	62179.4	39890.4	56982.1	34075.8	49658.8	24186.9	39199.1	38195.9	58302.1	66032
63.56_1945.0062n	3	3	#19529,#77,#350	1,2,3	63.5613	1945.01	10.5519	TVAAPSVFIFPPSDEQLK		P01834	Ig kappa chain C region OS=Homo sapiens GN=IGKC PE=1 SV=1	2.17043	PCa	Bc	0.00106869	54.4665	2.00738e+07	2.07594e+07	3.63291e+07	3.71102e+07	2.41567e+07	2.29192e+07	2.98998e+07	3.1159e+07	3.58949e+07	3.42686e+07	2.78748e+07	2.4281e+07	1.48386e+07	1.3754e+07	3.15185e+07	3.24143e+07	3.66707e+07	3.58033e+07	1.05843e+07	9.92936e+06	1.4131e+07	1.30689e+07	1.01716e+07	8.83943e+06	1.31114e+07	1.33832e+07	1.36294e+07	1.61359e+07	1.65058e+07	1.5822e+07	2.30156e+07	2.21876e+07	4.62279e+07
50.32_3618.7021n	0	1	#1820	4	50.3158	3618.7	10.3659	VDNALQSGNSQESVTEQDSKDSTYSLSSTLTLSK		P01834	Ig kappa chain C region OS=Homo sapiens GN=IGKC PE=1 SV=1	13.8051	PCa	Bc	2.7686e-06	116.534	2.18866e+06	2.12303e+06	1.64925e+06	1.64899e+06	4.97938e+06	5.20543e+06	5.33561e+06	5.69928e+06	2.21395e+06	1.90972e+06	1.26387e+06	805972	249813	212099	258844	273809	1.12046e+06	1.17936e+06	178812	171434	363702	376875	150589	131290	181483	208625	249874	257657	211956	254989	3.14214e+06	2.82558e+06	4.64612e+06
87.53_3723.8920n	0	1	#4847	4	87.531	3723.89	10.2319	TVAAPSVFIFPPSDEQLKSGTASVVCLLNNFYPR	[26] Carbamidomethyl C	P01834	Ig kappa chain C region OS=Homo sapiens GN=IGKC PE=1 SV=1	14.3656	Rc	BPH	0.000557145	139.644	279902	1.1595e+06	873352	900417	1.57433e+06	1.55272e+06	1.05963e+06	1.16634e+06	329691	165195	111894	90617.1	203109	143154	198826	193504	6363.5	7675.06	40707.6	32646.7	644887	302272	200293	431263	68240	110248	38688.4	16168.7	13580.5	16421.6	5.13768e+06	5.0671e+06	2.24508e+06
84.21_3723.8849n	0	1	#7121	4	84.2108	3723.88	10.0773	TVAAPSVFIFPPSDEQLKSGTASVVCLLNNFYPR	[26] Carbamidomethyl C	P01834	Ig kappa chain C region OS=Homo sapiens GN=IGKC PE=1 SV=1	16.3997	PCa	BPH	0.0123379	189.316	2.60292e+06	1.75965e+06	48833.5	62837.4	123009	130868	44776.9	45757	12145.4	13042.3	28210.8	32209.6	38437.4	86350.8	44550.1	40658.8	2842.49	4318.71	8855.2	8927.25	48565.7	215108	11484.1	46337	10230.7	8094.98	7188.57	7126.48	7183.8	7159.6	122588	55670.9	26418.1
87.60_3723.8963n	0	1	#5624	3	87.5995	3723.9	10.2319	TVAAPSVFIFPPSDEQLKSGTASVVCLLNNFYPR	[26] Carbamidomethyl C	P01834	Ig kappa chain C region OS=Homo sapiens GN=IGKC PE=1 SV=1	37.1211	Rc	BPH	3.15669e-05	203.989	297044	1.29366e+06	866728	880981	1.02254e+06	1.0184e+06	641844	701225	285821	159107	111552	47330.5	99757.6	54594.7	71587	78041.3	2787.33	2793.56	88.7247	69.7931	546869	261831	20849.4	18304.2	10773.8	6856.27	5707.73	4519.41	2034.95	3653.22	6.03309e+06	6.34822e+06	2.61486e+06
50.64_1501.7477n	0	1	#5364	1	50.6415	1501.75	10.0311	DSTYSLSSTLTLSK		P01834	Ig kappa chain C region OS=Homo sapiens GN=IGKC PE=1 SV=1	2.06781	Bc	BPH	0.0298342	171.44	54058.4	40896.8	113539	142770	25035.6	25936.4	49180.2	34827.4	36609.8	25066.6	38636.3	47216.5	39066.1	21345.8	60647.4	65345.3	22543.4	24240.2	15951.9	20270.9	51340.7	38681.4	2566.23	16582	0	0	899.386	301153	318736	4661.52	84436.9	45756.4	112219
51.53_1501.7467n	0	1	#5389	1	51.5273	1501.75	10.1136	DSTYSLSSTLTLSK		P01834	Ig kappa chain C region OS=Homo sapiens GN=IGKC PE=1 SV=1	3.04485	PCa	BPH	0.454399	132.801	60515.7	83576	946980	905836	12007.2	20199	103800	84241.3	586896	590507	21668.2	11700.9	398706	379080	82933.3	76854.6	20432.3	38710.9	42773.9	41992.3	237239	234763	10108.2	0	200356	342983	159280	81250.7	151184	469409	233588	229781	258741
41.52_2676.2638n	0	1	#16449	2	41.521	2676.26	10.1721	VQWKVDNALQSGNSQESVTEQDSK		P01834	Ig kappa chain C region OS=Homo sapiens GN=IGKC PE=1 SV=1	8155.96	Rc	Bc	2.80336e-09	316.228	11168.1	770.928	1382.45	0	28039.4	26001.2	39667.8	13157.7	532.925	0	0	0	0	0	0	0	0	0	0	105.369	0	0	0	0	0	0	0	0	0	43.504	134930	98643.3	70927.5
18.99_989.5039n	2	2	#624,#20	1,2	18.9926	989.504	10.2527	AGVETTTPSK		P0CG05	Ig lambda-2 chain C regions OS=Homo sapiens GN=IGLC2 PE=1 SV=1	1.98181	BPH	Bc	0.684265	83.2008	61267.9	62052.9	2.18227e+06	137858	2.42456e+06	2.14177e+06	3.27277e+06	3.84943e+06	1.61677e+06	1.52567e+06	3.97122e+06	134489	1.1117e+06	1.02902e+06	4.53545e+06	4.37827e+06	4.08372e+06	3.12281e+06	961142	1.04299e+06	1.46603e+06	1.32899e+06	460319	980474	310801	1.46782e+06	1.65851e+06	1.7112e+06	1.32089e+06	1.59219e+06	148.901	2.80591e+06	5.29698e+06
19.62_989.5670n	0	2	#3187,#6514	1,2	19.6211	989.567	10.2987	AGVETTTPSK		P0CG05	Ig lambda-2 chain C regions OS=Homo sapiens GN=IGLC2 PE=1 SV=1	10.9931	PCa	BPH	0.00247461	129.227	359747	375978	18829	260179	22581.1	15536	30142.2	37409.9	26751.1	23756.8	10751.1	5699.35	15746.1	10383.8	7729.49	10248.3	5173.09	7475.51	16728.9	16577.9	16502.5	14306.8	23977	1219.88	95999.4	8162.84	10545.9	17719.2	20787.5	16157.2	64490.6	37798.1	32321.8
19.59_989.5001n	1	1	#198	2	19.5868	989.5	10.2987	AGVETTTPSK		P0CG05	Ig lambda-2 chain C regions OS=Homo sapiens GN=IGLC2 PE=1 SV=1	3.73652	PCa	Rc	0.0610305	115.253	2.74284e+06	2.66289e+06	217677	1.90204e+06	280535	226937	435804	406301	197053	191389	313135	102143	221907	176780	370416	376497	371649	289968	198608	191837	197864	171011	804656	228589	1.35316e+06	150109	143554	186632	164483	186540	490063	205919	352028
53.47_1985.0090n	2	2	#468,#1051	2,3	53.4734	1985.01	10.0076	AAPSVTLFPPSSEELQANK		P0CG05	Ig lambda-2 chain C regions OS=Homo sapiens GN=IGLC2 PE=1 SV=1	1.80374	Rc	Bc	0.0103685	51.9398	6.065e+06	6.11466e+06	5.97214e+06	5.9354e+06	5.44782e+06	5.01694e+06	8.57214e+06	8.93581e+06	4.56791e+06	4.4859e+06	7.49312e+06	6.85881e+06	3.41572e+06	3.23327e+06	9.27727e+06	9.55579e+06	8.57183e+06	8.2049e+06	3.04012e+06	2.79775e+06	3.63211e+06	3.37096e+06	2.37017e+06	2.21347e+06	3.07338e+06	3.22748e+06	4.86613e+06	5.09984e+06	3.97792e+06	4.02532e+06	6.77983e+06	6.65583e+06	1.28382e+07
17.58_1560.7171n	0	1	#4764	3	17.5809	1560.72	8.5509	AGVETTTPSKQSNNK		P0CG05	Ig lambda-2 chain C regions OS=Homo sapiens GN=IGLC2 PE=1 SV=1	2.23647	Rc	Bc	1.45407e-05	55.6737	28950.9	41750.1	48723.4	34346.1	44803.9	44568.5	71578.3	77005.5	117399	133795	74485.4	114654	52994.9	47796.1	70823.3	70350.6	82127.6	51760	96314.4	95144.3	49852.9	45052	34405.5	28305.7	34512.1	32532.9	24142.8	32413.3	30308.3	43624.2	68151.8	77318.4	74346.7
18.14_1560.7203n	0	1	#19399	2	18.1411	1560.72	8.7699	AGVETTTPSKQSNNK		P0CG05	Ig lambda-2 chain C regions OS=Homo sapiens GN=IGLC2 PE=1 SV=1	3.63159	PCa	Bc	0.0138297	59.0618	12406.5	5917.03	1872.16	7827.77	4206.74	3331.51	5803.63	6711.14	7003.98	7046.3	2836.79	809.556	2724.48	3436.24	1553.85	2620.16	2920.69	2190.34	3801.26	3783.88	2783.29	2492.25	344.203	472.516	901.68	1398.14	1427.63	2306.47	1779.43	3201.69	45.9338	5310.96	8120.78
50.12_2138.0171n	2	2	#975,#37	2,3	50.1158	2138.02	10.1872	TPEVTCVVVDVSHEDPEVK	[6] Carbamidomethyl C	P01857	Ig gamma-1 chain C region OS=Homo sapiens GN=IGHG1 PE=1 SV=1	3.34002	BPH	PCa	0.000750373	85.03	2.87037e+06	3.15423e+06	2.54272e+06	2.86681e+06	7.89309e+06	7.90784e+06	6.06931e+06	6.09276e+06	2.31253e+06	2.06962e+06	2.6228e+07	2.39099e+07	3.59565e+06	3.33687e+06	2.29416e+07	2.4796e+07	1.67448e+07	1.65241e+07	4.04091e+06	4.10602e+06	7.09552e+06	6.39973e+06	5.66566e+06	5.84307e+06	1.03317e+07	1.15964e+07	1.00171e+07	1.2042e+07	1.08543e+07	1.08583e+07	3.06069e+06	2.63653e+06	1.27245e+07
47.45_1185.6395n	2	2	#6495,#120	1,2	47.4499	1185.64	9.7394	GPSVFPLAPSSK		P01857	Ig gamma-1 chain C region OS=Homo sapiens GN=IGHG1 PE=1 SV=1	2.89635	BPH	PCa	0.00420934	64.1997	1.45468e+06	1.48076e+06	590492	564108	3.15901e+06	3.06142e+06	2.21076e+06	2.31702e+06	577544	635246	7.09437e+06	6.39052e+06	1.51194e+06	1.4495e+06	7.91544e+06	8.13148e+06	4.81607e+06	4.77816e+06	2.23472e+06	2.16727e+06	2.13963e+06	2.01502e+06	1.89297e+06	1.518e+06	3.94899e+06	4.07984e+06	4.05333e+06	4.04211e+06	4.08653e+06	522436	1.14829e+06	1.34347e+06	4.4307e+06
51.00_1676.7989n	1	1	#134	3	50.9958	1676.8	9.9403	FNWYVDGVEVHNAK		P01857	Ig gamma-1 chain C region OS=Homo sapiens GN=IGHG1 PE=1 SV=1	3.73079	BPH	Rc	0.000639084	95.5807	872944	927907	463713	475443	3.1557e+06	3.11073e+06	2.10848e+06	2.16899e+06	281671	117132	8.66279e+06	9.14137e+06	1.2087e+06	1.22997e+06	8.40059e+06	8.91885e+06	4.56106e+06	4.27481e+06	1.37258e+06	1.309e+06	2.01476e+06	1.72208e+06	1.78074e+06	1.76999e+06	3.36368e+06	3.78807e+06	3.16459e+06	3.80338e+06	3.15022e+06	3.38731e+06	692121	585159	3.84558e+06
62.08_1872.8941n	0	1	#12563	1	62.0774	1872.89	9.4384	TTPPVLDSDGSFFLYSK		P01857	Ig gamma-1 chain C region OS=Homo sapiens GN=IGHG1 PE=1 SV=1	295.933	Bc	PCa	0.000169134	175.204	138.769	0	204.218	0	478.888	1099.79	0	79.0047	0	0	0	8048.24	9846.37	12776.8	7799.39	9748.58	0	1547.87	79.3704	0	47512.7	44594.1	3381.76	1704.44	82642.1	89883	67700	73398.3	98909.3	82340.4	0	151.173	4730.17
39.99_2159.0944n	0	1	#3105	3	39.9894	2159.09	7.4214	FNWYVDGVEVHNAKTKPR		P01857	Ig gamma-1 chain C region OS=Homo sapiens GN=IGHG1 PE=1 SV=1	3.23866	PCa	Bc	5.86411e-05	80.6165	521599	474892	620643	681261	389280	372508	435500	481589	213998	216730	135360	119712	172610	137338	353273	376901	273959	294447	179445	171281	152513	141918	245125	321625	61590.3	61535.9	109535	56779.8	89485	120948	441136	351618	982827
70.70_2843.4363n	0	1	#6391	3	70.7009	2843.44	9.4227	THTCPPCPAPELLGGPSVFLFPPKPK	[4] Carbamidomethyl C|[7] Carbamidomethyl C	P01857	Ig gamma-1 chain C region OS=Homo sapiens GN=IGHG1 PE=1 SV=1	4.9136	BPH	Bc	5.81657e-05	145.937	152382	188554	313241	326306	1.33069e+06	1.22382e+06	563172	631801	360797	896784	1.67054e+06	1.85682e+06	927190	906406	3.19328e+06	3.42e+06	725363	1.09946e+06	345750	338090	1.5167e+06	186614	139405	118050	152642	190699	181453	168046	173917	119985	354765	361585	931951
42.01_1320.6432n	2	2	#1406,#23	1,2	42.0124	1320.64	9.7675	STSGGTAALGCLVK	[11] Carbamidomethyl C	P01860	Ig gamma-3 chain C region OS=Homo sapiens GN=IGHG3 PE=1 SV=2	3.7575	BPH	Rc	0.0053471	102.861	1.32167e+06	1.43273e+06	983990	864271	1.35194e+07	1.1799e+07	5.56786e+06	8.14768e+06	1.94919e+06	1.37835e+06	2.30859e+07	2.2911e+07	2.82128e+06	2.13876e+06	1.29876e+07	1.35042e+07	1.75223e+07	1.60791e+07	3.98258e+06	4.20135e+06	1.99286e+06	1.93838e+06	3.58367e+06	3.29023e+06	3.43244e+06	3.60133e+06	4.75732e+06	4.79444e+06	4.5369e+06	3.93774e+06	1.08049e+06	2.19137e+06	5.96587e+06
43.28_1320.6576n	0	1	#23097	1	43.2753	1320.66	9.0814	STSGGTAALGCLVK	[11] Carbamidomethyl C	P01860	Ig gamma-3 chain C region OS=Homo sapiens GN=IGHG3 PE=1 SV=2	7.38094	PCa	Rc	0.0763432	129.887	45376.2	40318	15349.7	11746.1	8227.2	4287.04	444.406	1169.83	562.317	839.818	222.567	3052	13196.3	4158.6	6099.32	7257.41	882.975	723.836	1095.73	89.101	750.881	6872.17	0	0	395.376	287.385	3066.14	139.043	8780.58	7980.01	1960.86	3365	3615.56
49.68_1286.6442n	2	2	#10724,#125	1,2	49.6786	1286.64	9.3846	GPSVFPLAPCSR	[10] Carbamidomethyl C	P01860	Ig gamma-3 chain C region OS=Homo sapiens GN=IGHG3 PE=1 SV=2	1.80207	BPH	Bc	0.000283244	29.8995	2.85563e+06	2.68163e+06	1.83309e+06	2.09396e+06	2.94427e+06	2.70043e+06	3.36187e+06	3.60134e+06	1.84485e+06	1.73984e+06	3.98727e+06	3.7494e+06	2.77991e+06	2.6067e+06	3.57744e+06	3.71764e+06	5.14454e+06	4.82827e+06	2.16282e+06	2.1657e+06	2.51783e+06	2.22484e+06	1.56837e+06	1.50632e+06	1.55952e+06	1.60744e+06	1.94827e+06	2.16359e+06	2.11518e+06	2.05523e+06	3.26974e+06	3.36584e+06	2.65134e+06
69.60_1806.9923n	0	1	#361	3	69.598	1806.99	9.7017	VVSVLTVLHQDWLNGK		P01860	Ig gamma-3 chain C region OS=Homo sapiens GN=IGHG3 PE=1 SV=2	3.82827	Bc	Rc	0.00240338	65.5802	660904	1.04524e+06	1.54668e+06	2.04866e+06	1.12915e+06	1.09576e+06	944370	1.01644e+06	153658	158422	1.64164e+06	1.64954e+06	1.70423e+06	1.76943e+06	1.53368e+06	1.63645e+06	1.8639e+06	2.22089e+06	623959	574998	2.03418e+06	3.75017e+06	3.45285e+06	1.42892e+06	4.79404e+06	587375	3.8223e+06	531871	771187	4.59702e+06	546613	392402	678769
69.60_1806.9652n	0	1	#3183	2	69.598	1806.97	9.7017	VVSVLTVLHQDWLNGK		P01860	Ig gamma-3 chain C region OS=Homo sapiens GN=IGHG3 PE=1 SV=2	2.36116	Bc	Rc	0.0348716	73.3461	465961	558962	240676	293424	231692	274283	235255	255074	215109	225464	119698	151188	382898	461250	196308	194929	265660	263518	92497.8	95107.8	207862	871709	446072	212892	851869	120257	894887	152232	221511	1.03473e+06	311528	261706	222904
21.66_1185.4920n	0	2	#15287,#506	1,2	21.6587	1185.49	9.2028	SCDTPPPCPR	[2] Carbamidomethyl C|[8] Carbamidomethyl C	P01860	Ig gamma-3 chain C region OS=Homo sapiens GN=IGHG3 PE=1 SV=2	2.18784	BPH	Rc	0.000118058	56.265	531524	492999	382091	515714	1.00933e+06	998241	738066	810436	491180	491631	1.56641e+06	1.3467e+06	652023	627396	1.37227e+06	1.36492e+06	1.65881e+06	1.4894e+06	622402	607731	923418	804697	909389	841403	952988	851666	782416	778607	638639	784248	299150	345274	1.09576e+06
46.34_1160.6229n	0	1	#656	1	46.3383	1160.62	9.2741	NQVSLTCLVK	[7] Carbamidomethyl C	P01860	Ig gamma-3 chain C region OS=Homo sapiens GN=IGHG3 PE=1 SV=2	1.58555	BPH	PCa	0.25255	46.6472	313475	310769	215828	217753	770696	720247	536286	575070	382285	436479	644011	563486	1.07279e+06	1.0759e+06	821959	843274	387073	437268	618236	637517	869886	749817	100608	103136	646860	737274	717803	742520	937411	914296	624466	609639	773375
39.40_1903.9348n	2	2	#5216,#945	2,3	39.3951	1903.93	8.5746	EPQVYTLPPSREEMTK		P01860	Ig gamma-3 chain C region OS=Homo sapiens GN=IGHG3 PE=1 SV=2	1.92283	BPH	Bc	0.169047	58.5297	1.63727e+06	1.72855e+06	2.09833e+06	2.38069e+06	3.75072e+06	3.5052e+06	4.05172e+06	4.33516e+06	4.25218e+06	4.16179e+06	5.23181e+06	4.75275e+06	1.49238e+06	1.39407e+06	5.19246e+06	5.51858e+06	6.49217e+06	6.1215e+06	1.15198e+06	1.13923e+06	946592	864446	1.59933e+06	1.57866e+06	1.96601e+06	1.97181e+06	2.82787e+06	2.85804e+06	2.70684e+06	2.69616e+06	4.88352e+06	4.72175e+06	4.93556e+06
34.05_834.4147n	0	2	#1129,#951	1,2	34.0517	834.415	9.3326	DTLMISR		P01860	Ig gamma-3 chain C region OS=Homo sapiens GN=IGHG3 PE=1 SV=2	1.34238	BPH	PCa	0.412224	42.8184	465177	352904	208045	238944	598586	565424	415649	415424	385234	413162	648698	595538	301148	321076	679787	721980	687308	681740	400594	410244	262261	261132	283231	267541	515284	581687	655312	612977	691875	623511	636806	585249	868568
29.77_850.4228n	0	1	#983	2	29.7653	850.423	8.5483	DTLMISR	[4] Oxidation M	P01860	Ig gamma-3 chain C region OS=Homo sapiens GN=IGHG3 PE=1 SV=2	3.08968	BPH	Rc	0.0292328	82.967	258862	203389	66447.7	151847	381550	367472	306007	342482	96392.6	87502.5	319035	340051	184033	185272	1.13632e+06	1.20325e+06	748196	553859	119758	131910	278885	93624.9	79227.6	162962	252855	281799	191191	201560	396599	348508	234008	142686	179228
29.78_850.4144n	0	1	#3180	1	29.7825	850.414	8.5483	DTLMISR	[4] Oxidation M	P01860	Ig gamma-3 chain C region OS=Homo sapiens GN=IGHG3 PE=1 SV=2	1.59045	BPH	Bc	0.167119	66.2336	121070	124585	29267.6	92670	128883	120056	152585	138048	93284.5	98213.5	45812.3	68891.1	139220	140204	297179	299338	107141	88960.7	85177	96025.4	119851	64566.5	5274.63	14584	69604.6	72683.2	92986	74268.2	182243	164041	149082	121116	131063
24.30_1354.6273n	0	2	#3101,#1122	2,3	24.3018	1354.63	8.9181	TPLGDTTHTCPR	[10] Carbamidomethyl C	P01860	Ig gamma-3 chain C region OS=Homo sapiens GN=IGHG3 PE=1 SV=2	2.96787	BPH	Rc	0.00427913	61.5939	175843	190575	240032	211134	601663	481016	482765	523580	197527	211306	971554	828360	301415	276258	815837	698546	928812	820536	235185	243136	486669	432862	283011	65053.1	609376	505879	482599	97817.5	362150	530989	100868	168650	88436.6
25.39_1354.6338n	0	1	#2964	3	25.3934	1354.63	8.9384	TPLGDTTHTCPR	[10] Carbamidomethyl C	P01860	Ig gamma-3 chain C region OS=Homo sapiens GN=IGHG3 PE=1 SV=2	15.5517	Rc	BPH	0.0133259	315.224	1316.23	369.732	0	0	446.823	19689.2	195.598	336.911	0	63.8703	1044.1	1339.66	0	0	2147.55	8396.48	394.542	3224.75	0	0	104.613	1171.38	56627	162679	362.166	517.064	875.829	9466.43	1916.82	1920.2	633.536	0	256600
25.70_1354.6164n	0	1	#2965	3	25.6962	1354.62	8.3587	TPLGDTTHTCPR	[10] Carbamidomethyl C	P01860	Ig gamma-3 chain C region OS=Homo sapiens GN=IGHG3 PE=1 SV=2	17.2672	Bc	PCa	0.0110244	222.801	720.443	822.341	182.668	180.187	7069.52	5208.36	1913.2	4622.47	0	0	4.58083	2.40578	0	158.878	4503	22755.5	416.834	3998.02	0	0	1045.97	563.977	26271.1	37671.9	9938.06	12802.3	3604.58	240756	10220.4	14888.2	28857.6	617.058	22849
55.44_2413.1721n	0	1	#2367	3	55.4364	2413.17	9.2178	TPEVTCVVVDVSHEDPEVQFK	[6] Carbamidomethyl C	P01860	Ig gamma-3 chain C region OS=Homo sapiens GN=IGHG3 PE=1 SV=2	4.23119	Bc	BPH	0.275412	148.976	130732	1.13094e+06	1.15483e+06	103880	34525.2	63271.6	99175.7	95128.3	116776	62052.2	44799.8	25037.5	65266.8	48577	165047	176176	52624.2	83135.1	51669.6	67199.8	80488.9	661057	56425	678642	26323.4	768973	35999.7	38113.7	74104.3	878220	70284.2	113636	120974
56.73_2413.1597n	0	1	#1296	3	56.7337	2413.16	9.5731	TPEVTCVVVDVSHEDPEVQFK	[6] Carbamidomethyl C	P01860	Ig gamma-3 chain C region OS=Homo sapiens GN=IGHG3 PE=1 SV=2	2.29578	BPH	Rc	0.0768483	75.6294	295228	314449	514655	428508	741558	712136	891173	902591	270663	241150	2.18536e+06	2.14214e+06	575647	574467	1.27488e+06	1.31657e+06	1.56769e+06	1.63862e+06	297613	285468	987551	312785	863292	223588	849139	129881	1.22286e+06	1.34726e+06	1.12087e+06	172237	309124	238317	1.2833e+06
77.39_2227.0979n	0	2	#2667,#1334	2,3	77.3876	2227.1	8.1665	VVSVLTVLHQDWLNGKEYK		P01860	Ig gamma-3 chain C region OS=Homo sapiens GN=IGHG3 PE=1 SV=2	2.66712	BPH	Rc	0.00113951	62.7532	987607	1.06657e+06	1.07209e+06	1.06463e+06	3.08165e+06	2.91744e+06	2.11198e+06	2.36607e+06	454296	458187	5.44433e+06	4.37065e+06	2.19884e+06	1.69739e+06	2.72245e+06	2.73848e+06	1.23416e+06	1.10141e+06	1.43224e+06	1.43499e+06	1.68776e+06	1.08085e+06	1.14284e+06	1.17815e+06	1.00877e+06	1.06444e+06	815941	735000	587583	701577	611371	884580	1.54044e+06
68.07_2150.1568n	0	1	#1864	3	68.0664	2150.16	9.2653	CPAPELLGGPSVFLFPPKPK	[1] Carbamidomethyl C	P01860	Ig gamma-3 chain C region OS=Homo sapiens GN=IGHG3 PE=1 SV=2	1.59593	BPH	Rc	0.00220001	46.7983	439236	460741	492455	478236	1.23403e+06	1.2724e+06	1.01561e+06	1.04608e+06	499260	526846	1.60712e+06	1.5069e+06	890604	867124	1.26969e+06	1.34493e+06	1.22942e+06	1.23962e+06	807740	927658	1.1623e+06	999819	845569	744084	718978	692988	1.01857e+06	978220	903229	941385	516268	461280	1.14752e+06
32.85_837.4907n	0	1	#1927	2	32.8458	837.491	9.6409	ALPAPIEK		P01860	Ig gamma-3 chain C region OS=Homo sapiens GN=IGHG3 PE=1 SV=2	2.45327	BPH	Rc	0.0714596	92.7088	68489.5	43773.1	30228.3	34830.3	254644	251175	103049	116263	29233.1	24858.5	318303	280916	51165.9	33240.5	221497	253705	282188	238471	62412.4	59778.7	34429.7	48415.3	92851.4	53210.1	100748	87445.2	88910.5	95169.9	86097.8	82258	67400.5	62844.5	158867
34.95_1919.9258n	0	1	#2474	3	34.9548	1919.93	7.7349	EPQVYTLPPSREEMTK	[14] Oxidation M	P01860	Ig gamma-3 chain C region OS=Homo sapiens GN=IGHG3 PE=1 SV=2	2.148	BPH	Rc	0.105463	78.9168	499668	667628	496466	444596	684686	651194	1.00036e+06	1.09074e+06	403346	404764	978785	938262	352813	343903	2.2272e+06	2.44708e+06	1.03012e+06	1.06208e+06	279146	263849	458107	361933	316065	363732	498545	504375	559031	543209	779579	728654	729007	636816	739411
50.38_1415.8208n	0	1	#2681	3	50.3844	1415.82	6.9061	WYVDGVEVHNAK		P01860	Ig gamma-3 chain C region OS=Homo sapiens GN=IGHG3 PE=1 SV=2	5.0659	BPH	Rc	0.000164595	81.8896	47240.5	50063.1	24622.2	28192.6	63970.8	61070.9	54922	53498.9	20848.5	13129	311553	303470	42243.1	35684.1	139785	142441	420691	380559	46834.3	41824.1	43225.6	38376.4	53560.5	50249.9	200462	190663	99229.8	119033	273587	279009	30178.1	34978.5	45218.7
52.26_2313.1431n	0	1	#2885	3	52.259	2313.14	7.4225	WQQGNIFSCSVMHEALHNR	[9] Carbamidomethyl C	P01860	Ig gamma-3 chain C region OS=Homo sapiens GN=IGHG3 PE=1 SV=2	1.50637	BPH	Rc	0.736391	72.6816	1.08344e+06	935085	338814	203696	363243	317980	313172	361126	192245	204331	319555	349030	255117	220730	1.08211e+06	1.14455e+06	548335	603438	220934	185290	214646	196388	744877	484701	265628	233637	269185	296756	369513	454051	462958	419124	344082
84.26_3229.5579n	0	1	#13983	4	84.2622	3229.56	6.7447	DTLMISRTPEVTCVVVDVSHEDPEVQFK	[13] Carbamidomethyl C	P01860	Ig gamma-3 chain C region OS=Homo sapiens GN=IGHG3 PE=1 SV=2	10.3027	PCa	Bc	0.000167759	131.266	206595	330184	160455	153270	2.29864e+06	2.86635e+06	735651	613300	100734	110852	460824	847093	201614	269658	210832	206367	99991	111432	70237.5	65692.8	249694	156519	78858.6	72100.9	24164.5	23120.9	34864.1	28459.2	30941.4	36621.4	187491	187712	316759
24.26_1194.5347n	0	2	#38947,#3697	1,2	24.259	1194.53	9.4753	WCALSHHER	[2] Carbamidomethyl C	P02787	Serotransferrin OS=Homo sapiens GN=TF PE=1 SV=3	1.08906	PCa	Rc	0.765608	43.1952	265179	278529	251678	247472	187277	146549	182681	178806	337802	347318	229205	194965	209184	197520	240806	238247	236527	170973	316204	312295	191671	172192	109274	100857	285127	323298	246579	125878	347485	339625	188893	260352	198309
27.94_1194.5155n	2	2	#1821,#31	1,2	27.9422	1194.52	9.3321	WCALSHHER	[2] Carbamidomethyl C	P02787	Serotransferrin OS=Homo sapiens GN=TF PE=1 SV=3	2.3821	BPH	Bc	0.0170606	66.0562	1.68868e+06	1.70402e+06	1.84132e+06	1.69361e+06	5.6377e+06	5.92715e+06	5.73005e+06	6.5832e+06	1.62803e+06	1.44324e+06	1.00721e+07	9.21078e+06	1.87291e+06	1.77083e+06	4.06057e+06	4.03437e+06	5.83874e+06	5.43247e+06	2.25885e+06	2.12164e+06	1.39519e+06	1.39411e+06	369318	1.44488e+06	3.19156e+06	3.63032e+06	2.78991e+06	729626	2.4806e+06	2.16779e+06	1.69115e+06	1.33929e+06	3.38166e+06
23.67_1194.5544n	0	1	#3755	3	23.6732	1194.55	8.9311	WCALSHHER	[2] Carbamidomethyl C	P02787	Serotransferrin OS=Homo sapiens GN=TF PE=1 SV=3	1.76486	Bc	PCa	0.352185	136.457	48865.6	53543.4	20850	10405.5	14988	14075.8	16609	16918.6	18950.3	14984.7	26530.7	21962.9	24842.1	23986.9	27416.1	28393.8	30773	35888.5	29860.8	29369.9	21758.2	14554.2	24404.9	28967.8	29985.2	33988.6	22028.2	17178.4	16028.7	197361	22424.7	18199.1	20980.2
24.18_1194.5502n	0	1	#1676	3	24.1818	1194.55	9.4753	WCALSHHER	[2] Carbamidomethyl C	P02787	Serotransferrin OS=Homo sapiens GN=TF PE=1 SV=3	3.18347	Bc	Rc	0.188224	109.132	38495	37082.3	62213.4	68899.8	63291.6	20694.7	65684.9	69222.3	78568.7	81037.9	84406.7	72108.4	43337.4	37705.3	89281.9	48875.8	77581	47649.5	51869.5	60355.9	45893	39021.8	28871.2	25006.9	516007	373506	231854	32933.6	216208	71126.8	20051.7	49157.5	30393.1
28.30_1194.5668n	0	1	#4020	3	28.3023	1194.57	7.9409	WCALSHHER	[2] Carbamidomethyl C	P02787	Serotransferrin OS=Homo sapiens GN=TF PE=1 SV=3	3.78798	BPH	Bc	0.00138095	68.0884	59197.7	56830.4	62250.1	59993.4	220285	191898	197457	199896	47142.7	39059.9	485865	428782	74071.4	50086.2	316403	312803	428195	356064	107926	102339	41884.6	35285.4	137650	141114	56006.6	60711.1	58956.5	69768.6	52662.3	48851.6	100857	66356.2	178305
16.62_1165.5786n	0	3	#10890,#76,#3996	1,2,3	16.6209	1165.58	9.8602	HQTVPQNTGGK		P02787	Serotransferrin OS=Homo sapiens GN=TF PE=1 SV=3	2.32402	BPH	PCa	0.0091372	69.5677	80537.9	177644	138309	40805.1	882134	853196	640973	774156	620479	606813	2.0096e+06	1.85023e+06	729978	696868	1.30412e+06	1.1201e+06	1.479e+06	124312	946239	929808	704224	645554	1.02434e+06	890612	1.29218e+06	1.23157e+06	989392	1.07605e+06	395016	921468	330457	388897	854625
40.12_1414.7037n	2	2	#9694,#118	1,2	40.1179	1414.7	9.8545	SVIPSDGPSVACVK	[12] Carbamidomethyl C	P02787	Serotransferrin OS=Homo sapiens GN=TF PE=1 SV=3	1.39569	BPH	PCa	0.00466238	31.8705	2.25241e+06	2.3736e+06	1.86435e+06	2.09532e+06	4.50653e+06	4.17357e+06	3.45223e+06	3.71599e+06	2.54408e+06	2.43983e+06	5.06174e+06	4.82263e+06	3.70147e+06	3.59361e+06	3.34589e+06	3.5128e+06	4.36974e+06	4.20566e+06	4.27277e+06	4.17193e+06	2.57811e+06	2.32216e+06	2.81437e+06	2.80507e+06	3.94448e+06	4.13408e+06	3.78389e+06	3.84218e+06	3.61747e+06	3.49785e+06	2.53341e+06	2.38325e+06	4.50027e+06
25.13_1816.7962n	0	2	#1690,#194	2,3	25.1277	1816.8	9.9219	EGTCPEAPTDECKPVK	[4] Carbamidomethyl C|[12] Carbamidomethyl C	P02787	Serotransferrin OS=Homo sapiens GN=TF PE=1 SV=3	1.92427	BPH	PCa	0.067036	62.9536	590499	611449	460113	510977	1.87334e+06	1.8085e+06	1.59437e+06	1.83287e+06	524012	495144	3.97974e+06	3.24848e+06	622023	596513	2.346e+06	2.22707e+06	2.72016e+06	2.46708e+06	822959	792423	706498	641456	1.0124e+06	1.10113e+06	2.58716e+06	2.29842e+06	1.64954e+06	1.83945e+06	1.74304e+06	1.7126e+06	612606	629667	1.81003e+06
77.20_2170.0875n	2	2	#330,#242	2,3	77.199	2170.09	10.3015	SAGWNIPIGLLYCDLPEPR	[13] Carbamidomethyl C	P02787	Serotransferrin OS=Homo sapiens GN=TF PE=1 SV=3	1.72675	BPH	Rc	0.119883	83.7671	1.82782e+06	1.81487e+06	992119	495498	6.66533e+06	6.49416e+06	4.29121e+06	4.63015e+06	873334	749205	7.68968e+06	6.74437e+06	2.74857e+06	2.62282e+06	2.38693e+06	2.43007e+06	2.73447e+06	2.66982e+06	2.05181e+06	2.00786e+06	2.61331e+06	2.47605e+06	2.72175e+06	2.58092e+06	4.44114e+06	2.06712e+06	3.6652e+06	3.3212e+06	2.51767e+06	3.19795e+06	1.4952e+06	1.4957e+06	4.71014e+06
17.98_963.5202n	0	2	#266,#1615	2,3	17.9754	963.52	9.4824	APNHAVVTR		P02787	Serotransferrin OS=Homo sapiens GN=TF PE=1 SV=3	2.56962	Bc	Rc	0.000171962	80.3732	44127.1	47132.9	40363.6	146382	485068	443868	355823	374766	126879	125631	835009	200918	324126	309320	605296	624194	764881	486182	364691	357041	502773	454761	754777	654595	669867	590556	580245	535233	423373	454444	18719.8	149771	444712
44.26_1282.5637n	0	1	#15706	1	44.2583	1282.56	9.3071	EGYYGYTGAFR		P02787	Serotransferrin OS=Homo sapiens GN=TF PE=1 SV=3	3.73106	BPH	Rc	0.0303068	207.687	3637.62	134.956	12329.3	17127.9	0	273.634	0	0	4395.09	8079.62	8728.94	347.646	36027.9	36501.4	3712.32	6193.7	10225.8	4374.27	27773.1	26993.3	38557.8	33495.2	0	8721.21	70.7669	80.5898	594.189	0	3555.28	0	100.132	53.9897	0
45.28_1282.5721n	0	1	#298	2	45.2812	1282.57	9.5436	EGYYGYTGAFR		P02787	Serotransferrin OS=Homo sapiens GN=TF PE=1 SV=3	1.6927	BPH	PCa	0.106156	71.848	150561	344484	253295	401913	1.45377e+06	1.41524e+06	1.19812e+06	1.28116e+06	468123	393667	1.97194e+06	1.80088e+06	683922	659711	1.32583e+06	1.34292e+06	1.56247e+06	1.46157e+06	906851	742736	525131	457382	791231	818295	1.42178e+06	1.40064e+06	1.35045e+06	1.35172e+06	1.2211e+06	85746	516114	479987	1.28709e+06
45.28_1282.5599n	0	1	#8265	1	45.2812	1282.56	9.5436	EGYYGYTGAFR		P02787	Serotransferrin OS=Homo sapiens GN=TF PE=1 SV=3	5.60901	Bc	BPH	0.55742	109.147	1316.38	13723	822.256	280.468	38675.7	36798.1	20174.3	19987.9	3397.27	1317.38	19098.2	20814.3	525.944	1076.59	10911.1	9572.48	0	9998.82	1038.17	1571.19	671.493	305.893	6624.15	0	90463.7	95370.9	71872.3	72125.2	80136.9	899.898	17714.8	17491.1	39363.9
40.96_996.4804n	0	1	#317	2	40.961	996.48	9.4308	ASYLDCIR	[6] Carbamidomethyl C	P02787	Serotransferrin OS=Homo sapiens GN=TF PE=1 SV=3	1.61495	BPH	PCa	0.00996928	75.9107	452207	242196	238342	144026	1.24481e+06	1.63783e+06	802176	841271	394353	421906	1.60051e+06	1.49407e+06	877008	803901	800116	845996	1.23188e+06	1.16279e+06	796350	753920	523946	401138	700634	686044	804200	749778	718606	640889	629606	605058	474797	398380	866845
35.98_1724.7572n	0	2	#16106,#332	1,2	35.9807	1724.76	10.0342	IECVSAETTEDCIAK	[3] Carbamidomethyl C|[12] Carbamidomethyl C	P02787	Serotransferrin OS=Homo sapiens GN=TF PE=1 SV=3	2.77924	Bc	PCa	7.34896e-08	43.3221	337140	537745	313835	310075	353992	316372	375195	390075	272648	290496	1.24856e+06	1.23e+06	608496	571323	1.09296e+06	1.20218e+06	833383	948541	610837	621502	611147	582899	407287	467215	1.46483e+06	1.54096e+06	1.04701e+06	1.10782e+06	1.23512e+06	1.25631e+06	350137	309929	402705
39.34_999.4830n	0	1	#5664	1	39.3436	999.483	9.1678	YLGEEYVK		P02787	Serotransferrin OS=Homo sapiens GN=TF PE=1 SV=3	2.0453	Bc	PCa	0.285583	89.6321	59310.4	69511.9	18059.2	147961	110935	104848	74603	73293.6	122304	105714	129525	108760	82963.8	53874.4	75862.2	81490	102142	92431.6	82838.6	85985.2	80183.9	46256	382591	529621	254535	146758	98688.2	27181	80978.1	166441	103969	103634	116401
39.36_999.4923n	0	1	#375	2	39.3608	999.492	9.1678	YLGEEYVK		P02787	Serotransferrin OS=Homo sapiens GN=TF PE=1 SV=3	1.87704	BPH	PCa	0.0196584	50.3427	517941	846300	482291	637860	1.37441e+06	745467	1.23861e+06	1.43263e+06	566452	534572	2.43554e+06	2.1254e+06	496335	527240	2.12813e+06	2.27213e+06	2.12407e+06	1.94834e+06	839181	826729	814113	679622	1.54833e+06	1.28145e+06	1.35193e+06	1.4086e+06	1.2694e+06	1.31156e+06	1.41212e+06	1.37535e+06	810874	770873	1.52573e+06
48.22_1880.8786n	0	1	#520	3	48.2242	1880.88	10.0809	ADRDQYELLCLDNTR	[10] Carbamidomethyl C	P02787	Serotransferrin OS=Homo sapiens GN=TF PE=1 SV=3	6.35924	Bc	BPH	1.48485e-07	56.5213	251631	309007	266669	291157	218016	144232	199186	249276	76995.8	95665.4	109967	89514.6	277861	140547	132547	141361	169693	191144	99630.9	130566	523776	582633	711881	771559	1.65112e+06	1.6578e+06	775825	1.50251e+06	1.18046e+06	72128.4	184909	138178	232848
54.06_1353.6419n	0	1	#526	2	54.0591	1353.64	9.3872	DYELLCLDGTR	[6] Carbamidomethyl C	P02787	Serotransferrin OS=Homo sapiens GN=TF PE=1 SV=3	2.47533	BPH	Bc	0.000396776	69.0894	424705	542201	414975	319145	1.93484e+06	1.72314e+06	1.38009e+06	1.37818e+06	468960	458637	4.91294e+06	4.27859e+06	1.37346e+06	1.21932e+06	1.66398e+06	1.67699e+06	2.15352e+06	2.07564e+06	1.20486e+06	1.0273e+06	480947	471102	999966	683815	1.13849e+06	1.10423e+06	815411	901882	1.06084e+06	1.06401e+06	741289	662825	1.14383e+06
17.16_886.4133n	0	1	#554	2	17.158	886.413	9.2982	SCHTGLGR	[2] Carbamidomethyl C	P02787	Serotransferrin OS=Homo sapiens GN=TF PE=1 SV=3	2.50796	BPH	PCa	0.00232225	97.8131	25521.9	6559.56	19735.8	31125.7	346100	329728	270972	285779	44145.6	103165	563504	226653	254119	233991	480439	533314	492495	244140	314756	325318	267829	246735	299643	252702	250062	192126	210511	218463	60838.7	54391.9	105636	126938	254552
32.30_1688.8306n	0	1	#602	3	32.297	1688.83	9.345	DCHLAQVPSHTVVAR	[2] Carbamidomethyl C	P02787	Serotransferrin OS=Homo sapiens GN=TF PE=1 SV=3	7.42985	Bc	Rc	0.000591282	132.327	151677	1.34162e+06	528902	334893	330899	118372	50316.1	61479.1	46161.9	56042.4	249868	492876	114635	80541.5	465936	349055	1.30417e+06	237729	59078.3	38652.8	127102	117625	212658	600166	882258	798227	693081	723069	565804	556640	59618.4	45813.3	56766.7
32.30_1688.8191n	0	1	#4046	2	32.297	1688.82	9.3649	DCHLAQVPSHTVVAR	[2] Carbamidomethyl C	P02787	Serotransferrin OS=Homo sapiens GN=TF PE=1 SV=3	1.38285	Bc	PCa	0.128527	33.2527	119782	97640.7	100680	105269	125368	109712	106995	100810	119606	116537	134315	113991	174916	163228	133256	136492	123558	119477	180505	165538	129900	137411	74355.1	63494.4	199585	210588	192441	173864	172505	170311	109967	104453	187873
32.95_1688.8618n	0	1	#2805	4	32.9487	1688.86	9.5374	DCHLAQVPSHTVVAR	[2] Carbamidomethyl C	P02787	Serotransferrin OS=Homo sapiens GN=TF PE=1 SV=3	2.67375	BPH	Rc	0.0383376	222.806	61237.1	20407.2	48540.3	55784.6	249017	243880	194467	210992	66908.8	56351.7	491851	411798	98805.6	97607	209336	212212	502966	517713	109132	110085	48914.3	73904.5	1.64657e+06	57454.7	61240.2	91568	61297	60756	73664.4	68079.6	69490.8	59646.4	174411
35.13_1124.5534n	0	2	#12275,#641	1,2	35.1262	1124.55	8.7423	KASYLDCIR	[7] Carbamidomethyl C	P02787	Serotransferrin OS=Homo sapiens GN=TF PE=1 SV=3	4.53345	Bc	Rc	1.0766e-09	53.6577	55885.3	94326.6	55044.2	48651.3	39359.7	41851.2	41381	37629.1	46828.6	72151.9	32203.9	54548.9	49963.2	153850	55592.9	57762.1	55767.6	62474.4	45830.1	52457.1	71907.5	179421	62771.6	247090	347593	357752	306171	276871	292975	255391	53324.4	49340.2	53942.2
36.06_1124.5541n	0	1	#1512	2	36.0579	1124.55	8.3421	KASYLDCIR	[7] Carbamidomethyl C	P02787	Serotransferrin OS=Homo sapiens GN=TF PE=1 SV=3	2.11284	BPH	Bc	0.00673056	71.2896	156329	326591	128718	102561	302705	317333	277729	298378	93252.8	49615.2	244299	355335	169713	78554.5	207771	275571	280726	297082	219018	254333	248109	110788	265572	62367.5	70719.2	66371.4	31466.4	98315.7	56346.8	117529	173252	140334	236174
18.31_877.4491n	0	2	#11489,#664	1,2	18.3126	877.449	8.9455	KPVDEYK		P02787	Serotransferrin OS=Homo sapiens GN=TF PE=1 SV=3	2.0946	BPH	PCa	0.0036496	62.7383	35514.4	44667.9	42416.9	48189.8	219771	202811	212569	237761	128549	198683	417182	422406	177458	173838	331727	338202	360867	245062	205866	198942	245681	219435	216364	194227	332481	285057	250270	261405	190571	178827	24796.8	119468	230403
30.15_826.3947n	0	2	#2495,#699	1,2	30.154	826.395	9.5336	NPDPWAK		P02787	Serotransferrin OS=Homo sapiens GN=TF PE=1 SV=3	1.82479	BPH	Rc	0.0204726	61.7028	208498	226216	72614.4	200309	675668	671367	474608	529070	219080	233397	788299	750547	392148	385426	512832	507085	864137	770634	419461	418226	325694	285577	109893	414004	685694	711187	554577	703727	576443	462841	229690	225206	536125
45.86_1705.7508n	0	1	#58618	1	45.8584	1705.75	9.4187	LCMGSGLNLCEPNNK	[2] Carbamidomethyl C|[10] Carbamidomethyl C	P02787	Serotransferrin OS=Homo sapiens GN=TF PE=1 SV=3	Infinity	Bc	PCa	0.590088	316.228	0	0	0	0	0	0	0	0	0	0	0	0	57.9891	0	0	0	0	0	0	0	0	0	0	0	0	0	0	4939.08	0	0	0	0	702.283
25.67_1316.5850n	0	3	#18591,#1493,#1308	1,2,3	25.6734	1316.59	8.8557	WCAVSEHEATK	[2] Carbamidomethyl C	P02787	Serotransferrin OS=Homo sapiens GN=TF PE=1 SV=3	4.70831	Bc	BPH	0.725899	207.296	218353	247163	60454.9	32851.1	10761.9	10267.5	4949.62	8120.33	70687.6	56105.6	11038.8	16684.1	22355.1	68844.3	18361.5	17446	25117.8	8296.89	26533.1	22825.9	34958.7	22257.1	5002.24	5272.72	756167	13827.8	28207.7	15460.5	64856.5	172231	8867.35	34248.2	22741.6
26.10_1316.5810n	0	2	#13388,#746	1,3	26.0991	1316.58	9.4796	WCAVSEHEATK	[2] Carbamidomethyl C	P02787	Serotransferrin OS=Homo sapiens GN=TF PE=1 SV=3	6.50937	Bc	Rc	0.418751	116.738	54765.9	58006.9	49494.5	55262.3	40985.5	9228.18	4021.14	80478.3	45234.5	15104.8	13380.7	25254.8	118974	122124	21988.5	29557.1	21910.5	9304.33	36119.4	63640.2	17974.4	18437.6	6244.29	8916.19	50318	468885	367215	8187.93	348452	397654	7319.43	50798.9	10858
26.81_1316.5799n	0	2	#30351,#1060	1,3	26.8135	1316.58	9.0962	WCAVSEHEATK	[2] Carbamidomethyl C	P02787	Serotransferrin OS=Homo sapiens GN=TF PE=1 SV=3	3.63849	BPH	Bc	0.0494041	164.682	15481.8	22628.2	17797.8	17933.3	704670	66088.4	53741.2	469374	31504.3	57125.9	43077.8	43349.2	31165.6	30507.6	511110	522367	753592	45101	144077	108024	26832.7	25333.9	8007.26	265385	37052.8	67101.9	85675.4	20175.9	44695.7	33283.7	13500.9	109154	566564
26.14_1316.6196n	0	1	#1109	2	26.142	1316.62	9.4796	WCAVSEHEATK	[2] Carbamidomethyl C	P02787	Serotransferrin OS=Homo sapiens GN=TF PE=1 SV=3	1.19126	BPH	Bc	0.200232	37.6575	906998	935534	902173	926007	1.53691e+06	1.44622e+06	1.25996e+06	1.22712e+06	950051	857874	1.28492e+06	1.15966e+06	1.20083e+06	1.20818e+06	1.08968e+06	1.1375e+06	1.27822e+06	1.24875e+06	1.52176e+06	1.49822e+06	885817	747363	352638	611890	1.0022e+06	1.46758e+06	1.39299e+06	1.44243e+06	1.42478e+06	1.27262e+06	1.03001e+06	857170	1.69558e+06
27.47_1316.5983n	0	1	#931	3	27.4678	1316.6	9.1324	WCAVSEHEATK	[2] Carbamidomethyl C	P02787	Serotransferrin OS=Homo sapiens GN=TF PE=1 SV=3	3.78009	BPH	Rc	0.097124	131.725	96767.9	89776.7	78212.1	72172.6	388254	1.07425e+06	520857	83863.6	53617.6	55261.6	1.05585e+06	739218	100919	93541.6	421351	409398	366709	942687	69469.3	63550.9	98073.3	80059.5	266307	115590	121838	129864	107367	552626	157795	136000	271977	67901.7	93775.5
51.86_1951.9300n	0	1	#763	3	51.8647	1951.93	9.5494	NLNEKDYELLCLDGTR	[11] Carbamidomethyl C	P02787	Serotransferrin OS=Homo sapiens GN=TF PE=1 SV=3	2.36995	BPH	Bc	0.0496841	104.278	107075	158317	167517	222262	2.10046e+06	1.90466e+06	1.46932e+06	1.5136e+06	204696	153912	2.66525e+06	3.37271e+06	465277	762244	1.06329e+06	1.19316e+06	1.8806e+06	1.87871e+06	502633	477343	560189	453247	915678	321602	950537	1.02161e+06	630724	300735	223212	639983	448961	381541	1.26982e+06
51.86_1951.9272n	0	1	#2141	2	51.8647	1951.93	9.5494	NLNEKDYELLCLDGTR	[11] Carbamidomethyl C	P02787	Serotransferrin OS=Homo sapiens GN=TF PE=1 SV=3	1.34132	BPH	Bc	0.206465	51.557	136770	168851	258030	305216	559957	583366	658065	594945	316812	230658	752839	795119	458088	466197	355951	371005	434576	448672	413658	398470	437429	425324	296010	77842.9	439751	519279	629328	152995	149285	521825	301943	300094	519764
68.08_1576.7978n	0	1	#836	2	68.0835	1576.8	9.9864	TAGWNIPMGLLYNK		P02787	Serotransferrin OS=Homo sapiens GN=TF PE=1 SV=3	1.69456	BPH	PCa	0.0775788	64.4153	428899	533995	294274	374717	1.35872e+06	1.3029e+06	1.01807e+06	1.10134e+06	285319	251721	1.83172e+06	1.82103e+06	882880	859189	1.22939e+06	1.29084e+06	1.27404e+06	1.21793e+06	709399	660715	641724	165168	639372	538053	1.45863e+06	1.72527e+06	1.46311e+06	1.75461e+06	1.6564e+06	1.47123e+06	533731	460940	1.52673e+06
68.08_1576.8042n	0	1	#49153	1	68.0835	1576.8	9.9864	TAGWNIPMGLLYNK		P02787	Serotransferrin OS=Homo sapiens GN=TF PE=1 SV=3	Infinity	Bc	BPH	0.0888375	219.932	0	0	0	0	238.569	261.38	0	0	0	1167.75	0	0	0	0	0	0	0	0	0	0	0	0	0	0	9683.77	0	12465.7	1053.06	0	10838.2	0	0	730.866
28.17_1585.7636n	0	1	#1042	3	28.1651	1585.76	9.6498	KPVEEYANCHLAR	[9] Carbamidomethyl C	P02787	Serotransferrin OS=Homo sapiens GN=TF PE=1 SV=3	4.98703	Bc	Rc	3.14804e-05	57.3967	229716	253858	249551	228566	181897	200099	175472	160966	133387	286309	228576	213380	169387	200110	208370	212101	223950	386093	210211	182334	453960	435218	59305.3	828139	688355	771509	1.16486e+06	116789	1.02453e+06	876053	96980.1	120926	196384
30.24_1585.7682n	0	1	#856	3	30.2398	1585.77	9.701	KPVEEYANCHLAR	[9] Carbamidomethyl C	P02787	Serotransferrin OS=Homo sapiens GN=TF PE=1 SV=3	3.48684	BPH	Bc	0.00511712	137.119	97979.9	95612.8	43930.1	68387.5	1.65502e+06	1.61335e+06	1.42169e+06	1.59791e+06	171787	125149	898709	2.27675e+06	377346	313406	1.36916e+06	1.41691e+06	1.99498e+06	1.80751e+06	511996	513142	165510	108006	859203	137112	103282	108006	155173	1.43182e+06	126421	97815.1	463577	329377	1.36406e+06
31.74_1585.7387n	0	1	#3699	2	31.737	1585.74	9.0009	KPVEEYANCHLAR	[9] Carbamidomethyl C	P02787	Serotransferrin OS=Homo sapiens GN=TF PE=1 SV=3	3.74689	Bc	PCa	0.442873	249.849	35590.6	15920.6	49416.2	24939.8	12860	7849.61	18032.5	20311.7	51407.7	53265.4	127371	67185.9	68233.6	51452.1	17981.7	19077.2	26209.6	6759.3	66515.7	41953.5	43172.7	41767.7	20410.4	879477	14325.8	12724.3	18578	17493	16423.1	20703.5	45092.5	46038.8	29988
57.88_1628.8026n	0	2	#24952,#1037	1,2	57.8796	1628.8	9.5959	EDPQTFYYAVAVVK		P02787	Serotransferrin OS=Homo sapiens GN=TF PE=1 SV=3	1.24216	BPH	Rc	0.207822	59.3106	1.35896e+06	1.49819e+06	735903	804565	362289	362810	418910	426852	498814	510213	764381	748722	1.1243e+06	1.10102e+06	758876	747415	564499	627401	676864	737681	800708	728751	625691	561687	877200	851950	775282	837147	880674	717470	545558	422515	475902
37.48_1279.5522n	0	2	#12672,#1087	1,2	37.4779	1279.55	9.613	CDEWSVNSVGK	[1] Carbamidomethyl C	P02787	Serotransferrin OS=Homo sapiens GN=TF PE=1 SV=3	5.18414	Bc	Rc	3.21369e-05	64.6207	105784	112228	73500.2	54035.1	65300	46620.6	74352.3	80317.3	38797	30813.3	94960.3	72436.3	142083	195840	155025	157365	86805.5	83148.5	144159	99202.8	119508	139464	21881.4	174921	547246	618795	455018	460369	476876	459814	27470.9	36443.6	42934.3
37.88_1279.5580n	0	1	#1695	2	37.8807	1279.56	9.426	CDEWSVNSVGK	[1] Carbamidomethyl C	P02787	Serotransferrin OS=Homo sapiens GN=TF PE=1 SV=3	6.27485	BPH	Bc	6.0827e-06	67.4616	101529	100894	94060.2	54306.7	96778.9	92136.3	101593	108909	38812.1	50297.2	642909	573535	62144.8	60781.7	507750	527428	382663	314402	99176.4	164402	54960.7	33441.2	24539	22980.2	76215.9	47857.6	46178	129356	63768.8	32220.4	58548.5	70100.8	76467.6
27.16_873.4344n	0	1	#1300	2	27.1592	873.434	9.1391	DSAHGFLK		P02787	Serotransferrin OS=Homo sapiens GN=TF PE=1 SV=3	4.14244	Bc	PCa	0.00552589	81.6127	45322.2	53136.2	22939.9	50427.4	35529	28560.3	31131.5	38010.8	35864.3	36180.1	45254.4	53323.7	33949.9	37083.8	112236	73559.9	53659.5	58254.9	27419.7	30761.2	42614.8	49064.6	14399	55379.8	276241	305547	247180	33258.6	323884	214555	76722.5	26498.1	60782.8
28.37_873.4343n	0	1	#1210	2	28.3708	873.434	8.9083	DSAHGFLK		P02787	Serotransferrin OS=Homo sapiens GN=TF PE=1 SV=3	3.37521	BPH	Bc	4.64565e-05	68.5529	117964	107942	152643	98047.3	299230	301272	226245	197395	133924	121627	388815	348210	188132	178775	685034	719898	748182	695109	235137	218247	150643	124591	34098	339061	89589.6	73978.8	114843	219677	62994.5	95787.8	81547.9	116638	208169
45.23_1275.6235n	0	2	#15357,#1299	1,2	45.2298	1275.62	9.2346	EFQLFSSPHGK		P02787	Serotransferrin OS=Homo sapiens GN=TF PE=1 SV=3	3.26481	Bc	Rc	1.262e-05	43.6136	124271	172580	131763	159105	261548	292792	157414	181855	215462	123944	263255	226183	229557	268608	174900	165027	296816	276162	517049	151571	323505	245742	337098	438982	661148	682362	577162	579632	561165	87628.8	90394.4	69622.1	132992
53.22_1564.7873n	0	2	#1719,#1373	2,3	53.2163	1564.79	9.554	DLLFRDDTVCLAK	[10] Carbamidomethyl C	P02787	Serotransferrin OS=Homo sapiens GN=TF PE=1 SV=3	1.30887	PCa	Bc	0.566751	53.7131	721453	742461	469157	278635	1.55566e+06	1.39975e+06	1.41148e+06	1.44857e+06	545808	514162	1.46324e+06	1.28069e+06	591756	552853	877179	905749	1.08355e+06	977657	693658	629074	728829	643596	804033	350013	791770	715147	796225	821942	655058	636140	744145	675745	1.33309e+06
74.53_4987.0797n	0	2	#6717,#1416	3,4	74.5298	4987.08	10.1033	AVANFFSGSCAPCADGTDFPQLCQLCPGCGCSTLNQYFGYSGAFK	[10] Carbamidomethyl C|[13] Carbamidomethyl C|[23] Carbamidomethyl C|[26] Carbamidomethyl C|[29] Carbamidomethyl C|[31] Carbamidomethyl C	P02787	Serotransferrin OS=Homo sapiens GN=TF PE=1 SV=3	2.97337	PCa	Bc	0.114294	85.5808	987991	999145	314152	282591	2.97839e+06	3.20246e+06	1.86808e+06	1.84488e+06	299196	294597	1.0967e+06	1.30936e+06	811803	847230	427526	344422	288701	349424	393171	420020	614065	631703	272686	213951	438068	366428	563695	641377	309559	344658	572649	517871	1.82641e+06
31.16_734.3809n	0	1	#7074	2	31.1597	734.381	8.9808	GDVAFVK		P02787	Serotransferrin OS=Homo sapiens GN=TF PE=1 SV=3	2.18609	BPH	PCa	2.09967e-06	32.1355	28444.3	26574.5	30284.1	32266.2	49513.6	46637.8	42397	38930.8	27830.4	38989.7	84237.6	80741.9	68399.4	47564.7	81018.5	80140.1	69033	76372.6	104758	98812.1	37213.4	30439.1	41957.6	38213.2	62397.5	56201.9	53992.1	46042.2	45329.6	49933.8	25692.6	21763.4	49405.1
36.40_734.3922n	0	1	#1514	1	36.4007	734.392	8.59	GDVAFVK		P02787	Serotransferrin OS=Homo sapiens GN=TF PE=1 SV=3	1.89002	BPH	PCa	0.309891	74.3054	54342.5	24547.7	59345.2	30935.2	157684	173415	123891	136012	34545.7	15442.3	48561.4	94718.9	284567	258612	93826.4	96884.8	31437.5	45203.3	301777	275630	167008	26415.9	16188.6	69206.8	229223	278586	237619	77689	260402	66880.9	55283.6	18692.9	176331
46.12_662.3535n	0	1	#1655	1	46.1155	662.354	8.5645	DLLFR		P02787	Serotransferrin OS=Homo sapiens GN=TF PE=1 SV=3	2.15333	Bc	Rc	0.000337599	58.8818	120602	103046	115420	108831	109171	362258	252059	122814	62221.6	158232	270022	248089	209796	199417	181772	183556	166881	187967	62675.2	301945	223992	251695	276111	176741	306137	497287	400323	392295	403708	227482	71901	70442.9	134859
43.85_1704.8103n	0	1	#1733	3	43.8526	1704.81	9.0153	FDEFFSEGCAPGSKK	[9] Carbamidomethyl C	P02787	Serotransferrin OS=Homo sapiens GN=TF PE=1 SV=3	2.34406	PCa	BPH	2.49542e-05	81.3098	561696	543191	598879	603688	637630	595225	551999	544786	250848	317844	391609	215861	149646	157620	175475	182166	345136	245090	178738	179500	256714	193306	183186	725141	164768	191965	137648	150984	132042	97187.3	247331	258119	460296
36.16_2548.2924n	0	1	#1767	5	36.1607	2548.29	9.2129	KPVDEYKDCHLAQVPSHTVVAR	[9] Carbamidomethyl C	P02787	Serotransferrin OS=Homo sapiens GN=TF PE=1 SV=3	94.5687	Bc	Rc	5.34488e-10	130.747	6494.67	264787	84252.9	104820	41242.7	38844.8	29491.5	30863	1897.36	3514.49	77932.4	66071.5	18415.2	20399.7	49940.5	55921	126018	94119.9	14147	13161.8	49122.9	200234	1.15118e+06	1.24534e+06	1.0748e+06	1.10459e+06	1.15716e+06	1.01571e+06	681764	615084	13269.6	3352.24	11929.6
40.88_2548.2931n	0	1	#3629	5	40.8753	2548.29	8.528	KPVDEYKDCHLAQVPSHTVVAR	[9] Carbamidomethyl C	P02787	Serotransferrin OS=Homo sapiens GN=TF PE=1 SV=3	2.80456	BPH	Bc	0.0983473	151.34	25182	24168.8	26498.2	27667.2	2.46362e+06	2.40869e+06	1.98382e+06	2.23636e+06	72975	86535.6	2.58152e+06	2.49584e+06	182711	176886	862365	887089	2.21955e+06	1.99127e+06	296573	293891	268047	81081.4	1.95134e+06	1.25752e+06	269947	190650	68666.7	60595.3	63480.4	63031.2	385571	346642	1.71651e+06
58.50_1477.7220n	0	1	#31739	1	58.4999	1477.72	9.6202	MYLGYEYVTAIR		P02787	Serotransferrin OS=Homo sapiens GN=TF PE=1 SV=3	243.594	Bc	BPH	0.00468264	316.228	7689.67	160.588	5911.33	5075.08	0	0	1179.3	1768.51	651.181	238.144	0	0	0	0	0	0	0	0	0	270.476	0	0	0	488.787	0	10956.1	16627.1	15877.6	10508.5	11428.4	697.655	105.323	208.998
58.55_1477.7241n	0	1	#2002	2	58.5513	1477.72	9.6202	MYLGYEYVTAIR		P02787	Serotransferrin OS=Homo sapiens GN=TF PE=1 SV=3	1.09082	PCa	Rc	0.980403	35.4496	856716	852861	710864	616833	1.04575e+06	1.13309e+06	946472	929743	384443	291942	1.08773e+06	1.07966e+06	661857	659965	727007	744191	667613	717278	549256	562273	509570	412043	584319	469336	924956	920384	1.05436e+06	1.10556e+06	891273	887452	597659	504935	1.02857e+06
39.64_1490.7447n	0	1	#2067	3	39.6351	1490.74	8.4229	SKEFQLFSSPHGK		P02787	Serotransferrin OS=Homo sapiens GN=TF PE=1 SV=3	9.32409	BPH	Rc	3.39681e-05	81.8686	45478.8	74047.4	34578.5	44576.6	167986	147853	34109.3	30099.2	26262.6	44555.6	396293	400421	85650.7	57412.9	715399	772776	911921	849220	66176.4	69798.9	56144.1	53633.3	19557.9	173597	125969	136772	146202	97667.3	110875	131602	19945.9	28848.1	37249.9
37.39_1378.6940n	0	1	#2119	3	37.3893	1378.69	8.8866	CLKDGAGDVAFVK	[1] Carbamidomethyl C	P02787	Serotransferrin OS=Homo sapiens GN=TF PE=1 SV=3	1.965	PCa	Bc	0.710891	105.248	96339.3	118185	49911.8	50252.1	493333	459300	346936	403101	42885.6	26520	248586	243388	64154	66913	77243.1	78754.9	253817	241392	73441.4	66651.9	64137	52928.2	80970.9	115415	117505	141238	134101	129387	108774	117512	106489	71766.5	415502
20.05_628.3631n	0	1	#2210	1	20.0499	628.363	9.3008	AVGNLR		P02787	Serotransferrin OS=Homo sapiens GN=TF PE=1 SV=3	2.87113	BPH	Bc	0.0498426	91.6778	10299.1	34802.3	11455.2	18396.6	91207.6	60305.3	50817.2	55723.1	34871.9	39424.7	4807.45	11988.5	76473	52708.9	72686.4	74940.4	68219.5	10302.2	126421	98138.3	60838.1	44125.4	2459.27	30699.8	5206.54	3107.65	15696.8	16500.6	12618	16570.3	8925.76	41251.6	23574
20.30_628.3397n	0	1	#10029	2	20.3013	628.34	8.6394	AVGNLR		P02787	Serotransferrin OS=Homo sapiens GN=TF PE=1 SV=3	1.68312	BPH	Bc	0.184373	63.2216	1871.41	5593.67	2915.32	5266.74	12537.8	11926.1	11116.4	12111.2	9458.02	17876.5	17919.5	2734.08	8725.86	10571.4	16759.9	15989.8	24056.5	10905.6	14354.8	12158	11977	9957.42	4735.33	18225.1	2262.74	1405.91	4552.18	8311.78	7972.93	10317.8	3196.15	5937.22	7510.95
40.32_1363.7144n	0	1	#2328	3	40.3151	1363.71	8.3388	CLVEKGDVAFVK	[1] Carbamidomethyl C	P02787	Serotransferrin OS=Homo sapiens GN=TF PE=1 SV=3	1.59243	PCa	Bc	0.501972	65.0817	166034	165356	119045	162381	525530	509152	402115	436590	103143	109052	405983	365356	145672	145070	164819	175773	333662	294955	146648	138795	145413	131186	188486	146117	172318	179607	196682	198111	168734	167858	235361	196546	391712
53.96_1493.7214n	0	1	#2620	2	53.9562	1493.72	8.0747	MYLGYEYVTAIR	[1] Oxidation M	P02787	Serotransferrin OS=Homo sapiens GN=TF PE=1 SV=3	1.26529	BPH	Bc	0.102031	30.0568	304668	339455	212833	163358	353081	331897	340094	345784	302843	301628	333060	199723	362683	327749	534941	543271	310862	284446	323588	323574	297440	283104	349118	237806	309989	283302	206277	201570	314670	317584	351852	301322	385534
53.96_1493.6914n	0	1	#37351	1	53.9562	1493.69	7.9536	MYLGYEYVTAIR	[1] Oxidation M	P02787	Serotransferrin OS=Homo sapiens GN=TF PE=1 SV=3	34.7339	Bc	PCa	0.0604933	316.228	0	0	0	460.637	0	0	0	0	0	0	0	0	4896.18	0	0	122.031	0	0	0	724.595	2693.8	2380.05	0	0	0	0	1612.66	817.745	6932.16	1563.28	168.858	396.23	0
26.91_920.4200n	0	1	#2671	1	26.9078	920.42	9.1578	DDTVCLAK	[5] Carbamidomethyl C	P02787	Serotransferrin OS=Homo sapiens GN=TF PE=1 SV=3	2.18416	Bc	PCa	0.601711	52.4814	126676	144724	157577	154290	92168.4	86026.3	102217	73974.1	177639	168700	132661	116821	198599	197195	74219.5	77527.2	73270.3	91607.6	198925	186357	277631	258761	3250.39	95889	411519	411171	430895	182562	400501	332264	156773	141159	225502
63.03_1922.9275n	0	1	#3043	2	63.026	1922.93	7.4674	MDAKMYLGYEYVTAIR		P02787	Serotransferrin OS=Homo sapiens GN=TF PE=1 SV=3	2.38253	PCa	Bc	0.0587906	70.1405	813766	942244	967956	931102	316195	322800	281355	302213	1.50322e+06	1.58008e+06	262602	230243	1.45077e+06	1.29046e+06	447283	456879	278039	285022	987179	1.11917e+06	423694	444661	332040	282044	240266	235340	333173	331948	342466	375740	340691	302791	313499
20.17_647.3325n	0	1	#3091	2	20.1699	647.332	8.9018	CLVEK	[1] Carbamidomethyl C	P02787	Serotransferrin OS=Homo sapiens GN=TF PE=1 SV=3	2.32937	BPH	Bc	0.0228862	61.8962	3705.79	11293.8	9322.91	9738.38	33446.7	32315.2	25351.1	26293.2	11716.3	17751.8	62096	55483.9	21213.4	22050.7	42011.5	39719.1	67976.5	49222.3	26836.5	27947.9	25162.8	22254.9	4270.58	25546.2	3328.51	3126.59	11468.7	29082.4	23819	29910.2	1093.09	15710.9	24591.5
17.63_985.4688n	0	1	#3218	2	17.6323	985.469	7.4765	DKEACVHK	[5] Carbamidomethyl C	P02787	Serotransferrin OS=Homo sapiens GN=TF PE=1 SV=3	2.54896	BPH	Bc	9.03005e-06	44.687	96059.1	98867.2	83909.7	70865	91960	78771.9	103718	106507	178162	232738	196057	203453	105426	97373.4	198818	197845	134792	75458.8	162094	158473	86780.3	80372.6	55155.9	54391.6	41197	48761.4	53594	59311.6	53411.7	67186.1	44974	192667	132194
54.69_1489.8162n	0	1	#3639	3	54.6877	1489.82	7.6851	DLLFKDSAHGFLK		P02787	Serotransferrin OS=Homo sapiens GN=TF PE=1 SV=3	87.8276	PCa	Rc	6.12499e-05	242.484	257220	228960	826377	772504	52456.4	70185.1	30813.6	25450.1	291.284	4313.26	787.871	664.953	805.547	2163.85	26247.8	33869.9	7425.99	40669.1	0	0	7965.72	575032	109330	76451.3	55268.4	63081.4	138892	160796	138529	149851	20360.6	410.358	269.985
36.91_1520.7194n	0	1	#4695	2	36.9093	1520.72	9.0168	LKCDEWSVNSVGK	[3] Carbamidomethyl C	P02787	Serotransferrin OS=Homo sapiens GN=TF PE=1 SV=3	2.69067	Bc	Rc	0.000508604	80.4063	35224.6	82691.2	113283	107274	36602.4	32503.1	36066.2	37001.8	48366.7	41129.9	28252.7	27876.2	162112	177193	34294	35856.9	27197	30973.8	125169	114302	129518	84006.5	85315.4	97027.8	142894	197326	155196	136529	185693	138335	20997.4	20558.3	37411.6
46.73_1248.5903n	0	1	#6841	1	46.7271	1248.59	9.4732	SASDLTWDNLK		P02787	Serotransferrin OS=Homo sapiens GN=TF PE=1 SV=3	1.45298	Bc	BPH	0.497161	75.7906	29164.8	23734.8	30389.6	32636.7	110314	97927.4	83360.6	90405.9	8126.72	10365.8	56133.9	47172.6	75503.9	85437.2	33975	32190.7	21135.7	26030	44707.1	46347.3	35959.6	30260.3	15366.3	16478.3	102052	106217	88284.3	85470.7	100732	100092	42798.8	66785.6	117325
16.88_1174.5675n	0	1	#6979	3	16.8838	1174.57	7.6025	LHDRNTYEK		P02787	Serotransferrin OS=Homo sapiens GN=TF PE=1 SV=3	1.83872	BPH	Rc	0.112158	108.095	5365.14	15089.9	993.184	4242.67	77535.1	75907.5	82548.9	93735.8	5656.22	6533.81	87051.8	79218.5	19534.7	18847.8	51183.2	49950.3	77926.6	50061.1	24020.7	23743.8	27154.8	24737.8	43537.9	37380.3	31042.9	28747.3	24381	28852	17631.3	23717.9	12164	17434.7	67661.1
16.29_1014.5016n	0	1	#7569	3	16.2893	1014.5	8.3305	KSCHTGLGR	[3] Carbamidomethyl C	P02787	Serotransferrin OS=Homo sapiens GN=TF PE=1 SV=3	3.05874	BPH	PCa	0.00179998	96.8534	51.7579	1281.46	2019.33	58.6425	22293.8	22335.4	19659.9	23470.6	5848.55	8139.5	58242.1	31456.8	14508.9	14651.2	39231.2	48939.1	47509.1	32214.4	17802.5	17099.1	19608.5	17336.5	20609.8	16385.6	24414.1	23622.7	20328.8	22995.3	18540.6	12734.6	8589.11	6230.7	16012.9
80.74_2312.1427n	0	1	#8982	3	80.7421	2312.14	7.8009	EDLIWELLNQAQEHFGKDK		P02787	Serotransferrin OS=Homo sapiens GN=TF PE=1 SV=3	2.23359	BPH	Bc	0.00109294	63.1432	241363	419700	444956	483511	675080	722493	451382	522971	475933	608449	1.32061e+06	1.30015e+06	796592	815796	967745	1.00933e+06	354438	365537	502060	471061	914707	417505	480391	395604	238233	280317	237704	212672	162018	199237	469076	610185	289418
41.17_1194.5406n	0	1	#9010	1	41.1667	1194.54	9.1855	DSGFQMNQLR		P02787	Serotransferrin OS=Homo sapiens GN=TF PE=1 SV=3	4.76627	Bc	PCa	0.011372	81.2861	4381.75	686.256	6317.71	2186	7384.93	10656	9776.59	9586.74	1494.29	438.904	6481.02	8261.57	6447.81	3722.27	4530.07	3685.96	16434.1	16646.6	7983.35	7657.96	11964.2	10754.6	1053.54	766.047	31972.6	32574	23833.3	23892.2	59015.1	56353.8	9593.97	8900.63	23662.3
48.58_1530.6749n	0	1	#13512	1	48.5842	1530.67	10.0712	CSTSSLLEACTFR	[1] Carbamidomethyl C|[10] Carbamidomethyl C	P02787	Serotransferrin OS=Homo sapiens GN=TF PE=1 SV=3	6.87829	Bc	PCa	0.498453	113.776	0	0	783.691	615.861	6641.1	5073.92	4874.22	4941.39	545.254	0	8243.76	5884.77	13367.4	14516.1	212.663	0	189.758	208.958	12217.9	11058.7	10116.6	9173.13	0	0	34414.6	38720.7	21721.2	23845	23479.6	0	0	2032.29	11527.5
40.81_1272.6440n	0	1	#13743	1	40.8065	1272.64	9.6134	HSTIFENLANK		P02787	Serotransferrin OS=Homo sapiens GN=TF PE=1 SV=3	36.2624	Bc	PCa	4.03384e-07	316.228	637.058	124.018	4507.21	142.352	475.191	749.754	1685.7	0	0	157.402	0	0	0	13949.8	0	0	0	0	0	0	20401.4	16427.1	3110.73	3082.97	48741.6	52381.7	37047.8	38725	46545	40994.4	374.499	0	91.8413
78.08_2788.3578n	0	1	#13975	5	78.0848	2788.36	7.9349	SMGGKEDLIWELLNQAQEHFGKDK	[2] Oxidation M	P02787	Serotransferrin OS=Homo sapiens GN=TF PE=1 SV=3	31.8284	Bc	Rc	0.00124074	164.059	0	22.6144	777.299	1705.79	14405.3	2279.81	13634.4	22618.2	12289.2	10332.5	286206	148361	12192.9	917.827	14254	20206.7	30391.1	5459.37	17496.4	22194.1	187.315	15805.7	215928	178731	224741	231370	162189	157411	196052	278255	70.7865	2497.64	8131.37
22.33_2199.9806n	0	1	#17427	2	22.3304	2199.98	6.8636	NLREGTCPEAPTDECKPVK	[7] Carbamidomethyl C|[15] Carbamidomethyl C	P02787	Serotransferrin OS=Homo sapiens GN=TF PE=1 SV=3	3.3797	Bc	Rc	0.378701	154.621	253.02	218.14	783.764	1997.68	28225.9	22511.8	19280.1	13540.8	1203.35	1816.6	21341.9	0	3704.28	2457.73	372.107	314.875	4371.43	3084.95	2758.9	2053.62	2554.76	2211.38	120.479	865.961	13859.9	27647.4	31986	1594.34	28600.5	24537	943.304	267.056	20368.3
44.60_634.3525n	0	1	#17671	2	44.6011	634.353	8.886	DLLFK		P02787	Serotransferrin OS=Homo sapiens GN=TF PE=1 SV=3	2.45197	PCa	BPH	0.26154	76.2193	21925.1	25373.3	28336.4	30607.4	3868.02	3781.57	2011.03	2156.42	14748.5	16275.4	4099.58	2278.42	8838.3	9603.63	5933.06	5344.25	8840.83	5980.72	3925.35	5957.09	4310.64	3079.38	1183.59	1984.11	11029.9	12502.3	6984.9	7786.47	9693.89	7589.5	5368.33	4845.68	4015.04
80.25_3952.9729n	0	1	#19508	3	80.245	3952.97	8.9257	AIAANEADAVTLDAGLVYDAYLAPNNLKPVVAEFYGSK		P02787	Serotransferrin OS=Homo sapiens GN=TF PE=1 SV=3	18.0308	Bc	BPH	0.000243574	174.659	183.68	770.876	45418.2	38906.8	4407.4	3919.61	1060.38	1332.03	788.412	1491.75	0	0	530.693	1606.83	9454.41	4207.67	5702.47	6060.56	0	0	7887.84	18973.3	43553.7	52093.2	88018.8	96664.2	78787.5	55202.5	21370.2	34426.5	7530.07	7042.44	9111.05
54.40_2986.2963n	0	1	#24481	2	54.402	2986.3	9.5656	CDEWSVNSVGKIECVSAETTEDCIAK	[1] Carbamidomethyl C|[14] Carbamidomethyl C|[23] Carbamidomethyl C	P02787	Serotransferrin OS=Homo sapiens GN=TF PE=1 SV=3	315.978	Bc	Rc	1.95213e-05	228.091	0	0	8520.19	0	1963.81	0	363.644	707.833	0	280.922	0	2893.06	539.22	535.937	0	0	0	0	0	0	2054.05	6145.73	149.714	119.866	27954.2	33155.9	33484.1	23971.3	26252.8	30485.5	0	0	0
42.41_2396.0859n	0	1	#31040	3	42.4067	2396.09	7.1159	DSSLCKLCMGSGLNLCEPNNK	[5] Carbamidomethyl C|[8] Carbamidomethyl C|[16] Carbamidomethyl C	P02787	Serotransferrin OS=Homo sapiens GN=TF PE=1 SV=3	153.864	Rc	BPH	0.000895943	291.712	32.8651	0	327.374	0	8328.6	1250.72	4.09696	34.4927	693.281	137.637	0	0	187.796	7.18253	0	0	0	0	0	7.13341	0	232.083	0	0	0	0	0	0	320.674	275.61	4857.05	8247.2	7158.68
52.31_1538.6986n	0	1	#34357	1	52.3104	1538.7	9.7865	DQYELLCLDNTR	[7] Carbamidomethyl C	P02787	Serotransferrin OS=Homo sapiens GN=TF PE=1 SV=3	Infinity	Bc	PCa	0.0287765	265.292	0	0	0	0	0	0	0	0	0	0	0	0	2416.11	2089.84	0	0	0	0	0	0	0	0	0	0	0	4210.88	4416.75	2208.14	5268.19	4295.13	0	0	0
18.59_960.5123n	0	2	#8082,#1780	1,3	18.5868	960.512	9.4641	HHGPTITAK		P02760	Protein AMBP OS=Homo sapiens GN=AMBP PE=1 SV=1	6.96021	Rc	Bc	0.0030442	89.136	13799.8	17656.8	27494	27625.9	82304.6	75594	127054	159337	35587.4	222159	98385	23579.9	179446	171928	147569	148690	250346	225892	147600	135440	48736	38846.2	11753.6	17358.5	17270.6	14191.9	26022.3	22062.5	24940.8	26621.2	1128.71	70903.4	377917
22.33_960.4542n	2	2	#1828,#35	1,2	22.3304	960.454	9.6751	HHGPTITAK		P02760	Protein AMBP OS=Homo sapiens GN=AMBP PE=1 SV=1	1.79601	BPH	Bc	0.149615	54.9795	2.00586e+06	1.90936e+06	1.70937e+06	2.54936e+06	5.82245e+06	5.88515e+06	5.69445e+06	6.44564e+06	2.60935e+06	2.48554e+06	1.06004e+07	9.33726e+06	2.11168e+06	1.99043e+06	5.59474e+06	5.63087e+06	7.77461e+06	7.09273e+06	2.99974e+06	2.87231e+06	1.66556e+06	1.46892e+06	3.53494e+06	3.18759e+06	5.66602e+06	4.88994e+06	3.42535e+06	904097	2.73127e+06	3.70924e+06	481726	1.31149e+06	4.93986e+06
16.97_960.5057n	0	1	#2950	3	16.9695	960.506	9.6751	HHGPTITAK		P02760	Protein AMBP OS=Homo sapiens GN=AMBP PE=1 SV=1	7.08127	PCa	Bc	0.407788	164.145	0	37125.7	170981	0.815043	6332.85	7058.26	6825.31	8945.09	103768	7714.94	40457.1	25900	8516.57	11217.9	12982	13867.2	22796.4	3980.79	12924.5	10377.8	12081.4	10910.5	6972.81	4024.6	1921.1	2134.88	2625.07	3491.74	1129.06	3958.81	1184.61	2138.27	2099.94
17.79_960.5135n	0	1	#2060	3	17.7868	960.513	9.3455	HHGPTITAK		P02760	Protein AMBP OS=Homo sapiens GN=AMBP PE=1 SV=1	4.11149	PCa	BPH	0.216348	198.98	13714.6	2139.25	3447.33	318687	4947.94	4603.7	45676.3	31848.9	62009.5	1115.44	16765.3	60571.1	7610.06	3008.68	5172.17	4939.35	10003.7	6085.9	2290.9	2290.8	7034.36	9523.15	19113.3	16304	21437.8	14525.2	52521.7	57054.2	34481.4	25835.9	600.547	871.414	15682.5
42.66_1212.6602n	0	1	#103	2	42.6638	1212.66	9.462	TVAACNLPIVR	[5] Carbamidomethyl C	P02760	Protein AMBP OS=Homo sapiens GN=AMBP PE=1 SV=1	4.26499	PCa	Bc	0.000627289	90.5529	1.05678e+07	1.05998e+07	4.69356e+06	4.58616e+06	2.51168e+06	2.41021e+06	1.92138e+06	1.99459e+06	1.61787e+07	1.44477e+07	2.28806e+06	2.1295e+06	5.58397e+06	5.20552e+06	3.01855e+06	3.10598e+06	3.29387e+06	3.14331e+06	4.16557e+06	4.02031e+06	2.07597e+06	1.93119e+06	1.64219e+06	1.58407e+06	1.44662e+06	1.47523e+06	1.41965e+06	1.63434e+06	1.6214e+06	1.56132e+06	2.83071e+06	2.6243e+06	1.2243e+07
42.66_1212.6674n	0	1	#3489	1	42.6638	1212.67	9.3119	TVAACNLPIVR	[5] Carbamidomethyl C	P02760	Protein AMBP OS=Homo sapiens GN=AMBP PE=1 SV=1	1532.35	PCa	Bc	0.0082262	210.466	1314.74	1529.42	4660.8	109.045	6262.63	553.752	81.5834	0	954760	871429	0	0	855.705	109.435	6496.29	3471.08	0	0	0	75.8938	248.438	372.965	0	0	233.907	131.969	128.025	20.4152	60.9695	4.53923	7992.87	755.828	204018
43.46_1212.6655n	0	1	#5114	1	43.4581	1212.67	9.462	TVAACNLPIVR	[5] Carbamidomethyl C	P02760	Protein AMBP OS=Homo sapiens GN=AMBP PE=1 SV=1	12.0501	PCa	Bc	0.0269603	142.285	672637	705640	252573	233070	14390.1	20669.4	12538.6	11170.7	162093	258203	0	0	245712	249020	1830.35	5532.55	756.489	136.695	109189	106119	50082.2	46472.8	0	0	10661.6	11239.1	7269.24	19903	25719.3	23089.5	77461.2	81466.6	282455
45.70_1707.7376n	0	2	#14607,#144	1,2	45.7041	1707.74	9.9964	EYCGVPGDGDEELLR	[3] Carbamidomethyl C	P02760	Protein AMBP OS=Homo sapiens GN=AMBP PE=1 SV=1	7.27146	PCa	Bc	0.000276898	143.592	9.99277e+06	9.84745e+06	3.40313e+06	3.36315e+06	1.40068e+06	1.34257e+06	1.12389e+06	1.14712e+06	1.05144e+07	1.25779e+06	709155	628228	1.57914e+06	1.4804e+06	534645	508603	390859	438955	1.7029e+06	1.57888e+06	1.06864e+06	968009	246124	186637	546923	686631	697268	819549	428962	318829	1.98937e+06	1.92447e+06	1.44718e+07
20.20_965.4084n	0	2	#7327,#815	1,2	20.2042	965.408	8.8007	ECLQTCR	[2] Carbamidomethyl C|[6] Carbamidomethyl C	P02760	Protein AMBP OS=Homo sapiens GN=AMBP PE=1 SV=1	4.01103	PCa	BPH	0.00705896	101.949	809105	895866	129090	652862	70918.7	74436.1	84106.9	95936.7	223494	188884	39953.5	117019	50153.3	80158.1	91963.4	118921	62898.7	59262.4	94416.5	89211.8	76730.6	69748.3	46216.5	67208.9	96262.9	66347.6	114139	126818	162703	169200	136293	108529	122959
19.52_965.4057n	0	1	#2725	1	19.5183	965.406	9.2594	ECLQTCR	[2] Carbamidomethyl C|[6] Carbamidomethyl C	P02760	Protein AMBP OS=Homo sapiens GN=AMBP PE=1 SV=1	9.77381	PCa	Bc	0.561518	164.689	6145.04	5449.72	97263	28250.3	4448.8	3169.52	3995.34	5042.32	335083	320546	1814.66	1623.63	116145	111093	16150.6	15921.4	1584.94	1835.92	60445.5	66296.4	17672.7	16155.7	820.196	80.3381	3699.8	3187.87	7105.69	7574.66	12302.5	14212.8	0	19979	68837.1
19.62_965.4096n	0	1	#278	2	19.6211	965.41	9.2594	ECLQTCR	[2] Carbamidomethyl C|[6] Carbamidomethyl C	P02760	Protein AMBP OS=Homo sapiens GN=AMBP PE=1 SV=1	4.37331	BPH	Bc	0.268623	137.409	57821.5	46141.5	531085	98044.8	109440	89803.9	87070	91022.1	1.35953e+06	1.23219e+06	110856	166136	818747	779345	471331	438215	185121	167937	402504	433086	171364	160221	54863.2	86237	31199.5	31546.5	80463.8	88234.8	86584	117816	0	83438.6	695691
68.92_3904.9285n	2	2	#811,#397	3,4	68.9209	3904.93	10.2216	VVAQGVGIPEDSIFTMADRGECVPGEQEPEPILIPR	[22] Carbamidomethyl C	P02760	Protein AMBP OS=Homo sapiens GN=AMBP PE=1 SV=1	16.4866	Rc	Bc	3.01929e-06	125.642	1.02116e+06	1.09397e+06	5.25218e+06	103509	2.8835e+06	2.796e+06	5.23011e+06	5.81873e+06	4.33128e+06	4.14449e+06	1.55072e+06	1.40243e+06	460930	479087	133306	135412	1.79909e+06	1.99634e+06	588590	656842	224858	38342.8	191937	152383	171694	217809	1.27817e+06	1.38537e+06	191966	104110	3.72214e+06	3.47145e+06	2.05384e+07
67.09_3904.9364n	0	1	#4331	3	67.0949	3904.94	9.7464	VVAQGVGIPEDSIFTMADRGECVPGEQEPEPILIPR	[22] Carbamidomethyl C	P02760	Protein AMBP OS=Homo sapiens GN=AMBP PE=1 SV=1	259.637	PCa	BPH	0.0660204	313	9420.85	3996.67	2427.27	2.0217e+06	93.0837	0	207.168	250.983	2181.62	187.489	120.956	0	551.89	559.066	5640.26	986.734	0	0	0	0	1652.09	14718.4	0	0	0	391.498	530.909	1635.23	1690.72	643.773	1277.35	4432.89	1303.5
24.48_1328.5624n	0	2	#8453,#413	1,2	24.4818	1328.56	9.5273	GVCEETSGAYEK	[3] Carbamidomethyl C	P02760	Protein AMBP OS=Homo sapiens GN=AMBP PE=1 SV=1	2.09047	Rc	Bc	5.73005e-05	33.5679	1.10447e+06	1.13667e+06	1.5352e+06	1.52397e+06	761938	634834	910971	826925	1.23849e+06	1.23107e+06	827182	745205	958544	948849	1.23256e+06	1.2401e+06	1.01476e+06	1.00394e+06	1.27792e+06	1.27774e+06	751967	633183	261644	417285	770017	705328	984634	914328	1.03378e+06	913178	1.14662e+06	1.03736e+06	1.57711e+06
51.22_1918.9371n	1	1	#467	2	51.2187	1918.94	10.0491	GECVPGEQEPEPILIPR	[3] Carbamidomethyl C	P02760	Protein AMBP OS=Homo sapiens GN=AMBP PE=1 SV=1	1.67435	Rc	Bc	0.0680006	68.5074	1.01033e+06	1.0537e+06	3.78406e+06	4.12102e+06	760445	685538	1.4932e+06	1.43928e+06	1.76169e+06	1.51476e+06	968387	1.30529e+06	1.75364e+06	1.67454e+06	608210	641902	1.1712e+06	1.16357e+06	1.49388e+06	1.38776e+06	1.31957e+06	1.24282e+06	390931	392746	1.12783e+06	1.24997e+06	1.79572e+06	1.65352e+06	1.12038e+06	1.12634e+06	918574	881384	2.5257e+06
25.59_1945.8207n	0	1	#2120	2	25.5934	1945.82	9.8623	GVCEETSGAYEKTDTDGK	[3] Carbamidomethyl C	P02760	Protein AMBP OS=Homo sapiens GN=AMBP PE=1 SV=1	5.53466	PCa	Bc	0.0365586	106.784	80138.4	99553.7	855209	871675	74466.5	11364.6	11608.3	242426	425949	401904	95596.1	89168.3	169872	161627	135668	162351	186729	2267.58	212013	206139	61321.2	60782.7	27.6721	0	57606.8	47341.3	131740	3115.02	105187	88340.2	1227.41	136006	58544.8
25.64_1945.8255n	0	1	#692	3	25.6448	1945.83	9.8623	GVCEETSGAYEKTDTDGK	[3] Carbamidomethyl C	P02760	Protein AMBP OS=Homo sapiens GN=AMBP PE=1 SV=1	6.25064	Rc	Bc	0.00544278	94.9995	154189	158164	1.15269e+06	1.16255e+06	335978	19182.1	65484.8	855847	705294	693290	306292	295044	264737	253526	682733	578522	1.13675e+06	41680.3	346523	339536	116754	109567	5630.67	9850.4	67014.2	72616.9	191516	26261.8	144010	149478	26275.1	212243	95736.1
26.53_1945.8203n	0	1	#5529	2	26.5306	1945.82	9.3535	GVCEETSGAYEKTDTDGK	[3] Carbamidomethyl C	P02760	Protein AMBP OS=Homo sapiens GN=AMBP PE=1 SV=1	3.36822	Rc	BPH	0.00335009	180.82	17034.2	19240	36630	30379.5	6484.12	56708.5	230575	7515.32	39218.9	50540.4	0	364.435	34731.7	35672.1	0	0	341.626	157878	25410	26975	31824.2	27107.4	4135.39	9579.85	33423.1	30253.6	42348.9	126202	37760.4	19718.9	146938	36739.4	568093
44.72_1669.7449n	0	3	#33893,#751,#8382	1,2,3	44.7211	1669.74	9.8634	CVLFPYGGCQGNGNK	[1] Carbamidomethyl C|[9] Carbamidomethyl C	P02760	Protein AMBP OS=Homo sapiens GN=AMBP PE=1 SV=1	5.0547	PCa	Bc	0.0011021	117.3	834944	2.1941e+06	708037	661409	320734	268094	599784	589872	5.29311e+06	5.13495e+06	248134	209062	576377	533995	337482	356435	312502	316119	719019	702225	546010	490801	126873	125709	266606	293050	417789	276398	401791	340037	941810	829986	550330
20.08_1117.4882n	0	2	#16526,#1357	1,2	20.0842	1117.49	9.0353	FYSEKECR	[7] Carbamidomethyl C	P02760	Protein AMBP OS=Homo sapiens GN=AMBP PE=1 SV=1	5.7536	PCa	Bc	0.51483	238.06	31708.6	110605	22866	26211.5	15877.6	11143.3	24445.8	27056.6	1.07425e+06	41843.6	14653.3	43788.2	16693.2	39561	25133	25853.5	22010.1	26416.5	35046.3	35227.6	40512.9	41729.2	17652.1	30839.2	13161.1	8277.1	17931.8	18304.3	23586	28900.1	7219.32	28220.9	16651.2
20.50_1117.4905n	0	2	#780,#2854	2,3	20.4985	1117.49	8.8507	FYSEKECR	[7] Carbamidomethyl C	P02760	Protein AMBP OS=Homo sapiens GN=AMBP PE=1 SV=1	8.05564	PCa	Bc	0.000144403	129.452	1.13359e+06	1.07737e+06	54691.3	292648	126832	129839	101138	108634	138042	1.08373e+06	136119	210079	144699	124016	145001	140941	207403	176964	161975	147618	80331.3	63259.9	24249	30233.5	50619.9	40687.2	23188.5	58388.7	93051.3	63138.6	83885	200065	980723
50.21_1020.5174n	0	1	#2300	1	50.2129	1020.52	9.1494	ETLLQDFR		P02760	Protein AMBP OS=Homo sapiens GN=AMBP PE=1 SV=1	16.6364	PCa	BPH	0.0160262	181.847	571792	21983.7	40862.9	2.15675e+06	14256.6	20299	24104.4	24255.6	910765	38641.4	5303.87	7075.99	46284.5	58022	12503	11834.6	10040.4	9762.54	33374	35638.8	40589.6	32741.9	3110.26	24134.5	34683.7	23693.5	21881.4	22273.6	24395.1	33771	50781.6	41902	28603.2
50.73_1020.5225n	0	1	#796	1	50.7272	1020.52	9.2821	ETLLQDFR		P02760	Protein AMBP OS=Homo sapiens GN=AMBP PE=1 SV=1	8.12254	Rc	Bc	5.90825e-06	90.7294	61874.5	685836	2.15234e+06	175410	334112	326940	812894	794598	318653	1.08893e+06	67376.9	57382.7	355534	335141	145489	150568	138080	131904	265714	257443	76411	70003.6	11907.6	1340.19	32764.9	61209.7	205877	213703	173258	41464	519348	560851	1.55552e+06
24.81_706.3774n	0	2	#2262,#982	1,2	24.8104	706.377	9.1408	FLYHK		P02760	Protein AMBP OS=Homo sapiens GN=AMBP PE=1 SV=1	3.58355	Rc	Bc	2.06399e-05	65.1154	77413	72216.7	117680	203884	70517.4	55812.9	148907	154655	134777	361865	98575.8	88986.3	272075	249250	263340	208317	194699	173678	249241	253507	90695.2	91170	26958.7	43259.1	43838.2	55618.7	108021	95503.4	123177	89116.4	77092.1	102809	238556
24.15_706.3619n	0	1	#2179	2	24.1475	706.362	8.7804	FLYHK		P02760	Protein AMBP OS=Homo sapiens GN=AMBP PE=1 SV=1	3.1592	PCa	Bc	0.0060491	102.474	55314	58923.7	312861	263336	30751.8	30023.1	41859.8	37664.4	149851	40742.6	26090.4	21441.3	44425.8	42075.7	53339.1	53617.8	67459.3	57540.1	43067.5	41620.3	42825.8	34417.1	39594.3	34726.6	37840.6	29810.9	21368.7	19534	26443.5	36724.7	29887.5	33448.7	25421.3
62.08_2004.0005n	0	1	#1559	2	62.0774	2004	9.4499	VVAQGVGIPEDSIFTMADR		P02760	Protein AMBP OS=Homo sapiens GN=AMBP PE=1 SV=1	3.48255	Rc	Bc	6.57347e-05	111.002	363666	323180	738332	2.06038e+06	166658	160963	313467	337974	393465	254691	192552	198608	225005	213762	270708	269243	363500	332517	287128	265344	104566	171980	98558	77742	189641	181050	531981	275573	322130	189618	389724	377853	1.1304e+06
63.55_3920.9445n	0	2	#3604,#1904	3,4	63.5489	3920.94	9.621	VVAQGVGIPEDSIFTMADRGECVPGEQEPEPILIPR	[16] Oxidation M|[22] Carbamidomethyl C	P02760	Protein AMBP OS=Homo sapiens GN=AMBP PE=1 SV=1	6.46808	PCa	Rc	0.0958486	205.298	321252	375997	465409	6.65183e+06	85915.3	70914.9	96432	100747	1.5057e+06	234570	102726	112061	569384	414966	316818	301857	348036	420415	246671	223316	116010	385227	79550.2	41862.3	97997.8	131515	334362	128774	246465	140358	119185	109380	91793.9
64.99_3920.9285n	0	2	#2997,#1594	3,4	64.986	3920.93	9.6936	VVAQGVGIPEDSIFTMADRGECVPGEQEPEPILIPR	[16] Oxidation M|[22] Carbamidomethyl C	P02760	Protein AMBP OS=Homo sapiens GN=AMBP PE=1 SV=1	5.93391	PCa	Bc	6.36133e-07	88.6986	703243	654626	6.03705e+06	2.07276e+06	631928	722746	2.16552e+06	2.22546e+06	1.39975e+06	1.62972e+06	263917	222029	812061	1.0025e+06	203148	189074	330593	333540	523775	540074	513091	471160	128660	178188	256802	213729	388860	282137	152070	489636	673390	624618	2.56729e+06
19.72_672.3121n	0	1	#1778	1	19.724	672.312	9.2054	FYSEK		P02760	Protein AMBP OS=Homo sapiens GN=AMBP PE=1 SV=1	1.66914	PCa	Bc	0.571476	123.762	101100	156920	196745	140232	102777	83985.6	106608	101903	334269	1.04409e+06	86678.1	43852.8	410367	385029	234321	226220	110907	81216.5	315825	321957	241059	220560	75840.7	68535.9	243811	100602	87638	121165	125002	134859	61919.9	189397	467246
19.72_672.3156n	0	1	#3100	2	19.724	672.316	9.2054	FYSEK		P02760	Protein AMBP OS=Homo sapiens GN=AMBP PE=1 SV=1	2.61879	BPH	Bc	0.0803152	181.561	2144.49	3779.09	3687.81	6473.79	13187.9	11678.5	10829.3	11377.9	8857.56	114248	9735.59	7143.76	51246.8	48025.5	31815.3	29028.3	20559.2	10116	34545.2	33273.6	15373.8	13482.8	13130.4	6554.5	30148.2	4084.52	4414.94	7300.49	5006.55	5701.04	945.789	11296.8	97715.4
21.26_1456.5864n	0	1	#4494	2	21.2558	1456.59	9.4193	KGVCEETSGAYEK	[4] Carbamidomethyl C	P02760	Protein AMBP OS=Homo sapiens GN=AMBP PE=1 SV=1	3.4387	PCa	BPH	0.293109	140.438	162328	136227	526359	532229	48223	28507.3	10393.6	8625.68	49766.1	64424.2	60571.7	38576.5	87140.5	54179.1	15876.3	17978.1	21034.8	15364.4	72488.3	72510.5	46695.6	40892.7	536279	24812.3	101662	165967	59472.8	40977.8	26286.3	63690.3	41260.7	15148.6	17269.3
22.06_1456.6219n	0	1	#3452	3	22.0558	1456.62	9.4193	KGVCEETSGAYEK	[4] Carbamidomethyl C	P02760	Protein AMBP OS=Homo sapiens GN=AMBP PE=1 SV=1	1.56789	BPH	Bc	0.0105158	31.9199	153768	154442	234094	251661	186821	153883	189888	188162	141525	132487	217293	142997	229465	222006	162044	167507	283182	245517	240567	224469	167556	142593	96893.8	65188.3	203856	189955	146287	125876	95596	127935	81096.2	88934.5	226684
39.58_2233.9532n	0	1	#3498	3	39.5836	2233.95	9.7237	KEDSCQLGYSAGPCMGMTSR	[5] Carbamidomethyl C|[14] Carbamidomethyl C	P02760	Protein AMBP OS=Homo sapiens GN=AMBP PE=1 SV=1	2.90345	Rc	Bc	0.658772	147.792	193001	135542	20342.1	29302.3	198678	185846	106854	120151	165250	182217	256120	227108	72010.9	79816.3	173205	186704	282712	242035	63665.2	59142.1	172746	135611	143869	117988	117685	99944.7	165974	100919	64947	69403.2	198091	186511	1.49613e+06
56.19_2056.0434n	0	1	#4160	2	56.1851	2056.04	8.2507	EYCGVPGDGDEELLRFSN	[3] Carbamidomethyl C	P02760	Protein AMBP OS=Homo sapiens GN=AMBP PE=1 SV=1	1.30038	BPH	Rc	0.992071	78.7462	551453	571286	756423	661171	154471	140687	150126	155688	903258	871180	144035	151512	1.29764e+06	1.21164e+06	312241	329170	252389	262377	808409	767072	875115	818079	192105	132220	395769	343305	424860	383335	431758	397156	249500	232359	276346
42.30_2105.8570n	0	1	#6835	2	42.3038	2105.86	9.8563	EDSCQLGYSAGPCMGMTSR	[4] Carbamidomethyl C|[13] Carbamidomethyl C	P02760	Protein AMBP OS=Homo sapiens GN=AMBP PE=1 SV=1	7.08339	Rc	Bc	0.0135753	102.582	193757	198924	199490	75843.2	21735.3	18430.9	82217.7	87133.1	215851	178029	5697.03	10818.1	63445.3	50645.1	129041	129793	31091.2	11460.7	96171.7	94833.4	44103	43556.8	0	0	29393.9	31567.3	37665.4	40259.2	39322.4	41666.5	157131	143599	652703
31.30_2137.8196n	0	1	#11987	3	31.2969	2137.82	8.7055	EDSCQLGYSAGPCMGMTSR	[4] Carbamidomethyl C|[13] Carbamidomethyl C|[14] Oxidation M|[16] Oxidation M	P02760	Protein AMBP OS=Homo sapiens GN=AMBP PE=1 SV=1	3.13857	Bc	Rc	0.202468	117.344	7003.41	7005.12	18314.9	18188.3	790.486	259.673	3865.58	3610.91	47807.8	47486.3	327.627	322.641	10572.3	9697.12	21953.3	22933.6	5513.76	5698.96	4839.55	2876.54	3929.9	3895.09	7064.9	3542.19	36553.6	28365.7	38031.6	26367.8	25060.6	26870.5	2998.23	2990.26	13978.5
31.30_2137.8847n	0	1	#12519	2	31.2969	2137.88	8.7055	EDSCQLGYSAGPCMGMTSR	[4] Carbamidomethyl C|[13] Carbamidomethyl C|[14] Oxidation M|[16] Oxidation M	P02760	Protein AMBP OS=Homo sapiens GN=AMBP PE=1 SV=1	2.50741	PCa	BPH	0.659484	116.098	30596.4	38240.9	104201	120809	3234.14	2150.08	11583.4	8656.97	244469	217456	798.924	6174.48	77522.6	74465.2	31396.8	34031.4	4545.53	6681.13	45346.7	30672.4	35083.1	34047.8	8818.71	217.314	74535.3	71476.4	83852.7	65820.5	78604.9	75843.7	19194.7	19646	46370
36.64_2121.8247n	0	1	#12318	2	36.6407	2121.82	8.563	EDSCQLGYSAGPCMGMTSR	[4] Carbamidomethyl C|[13] Carbamidomethyl C|[14] Oxidation M	P02760	Protein AMBP OS=Homo sapiens GN=AMBP PE=1 SV=1	2.56912	Rc	Bc	0.170127	111.572	26577.6	31384.2	18576.9	17437.3	7685.25	8252.88	10943.9	7830.86	91481.6	100424	1577.07	984.167	29899.5	23698.6	17361.9	21449.7	4759.18	5897.67	41158.2	35466.7	24412.6	12936.4	441.311	201.137	12355.8	13972.4	23728.4	25686.3	16156.9	17572.7	16281	12820.5	125621
33.93_2249.9233n	0	1	#15954	2	33.9317	2249.92	8.4194	KEDSCQLGYSAGPCMGMTSR	[5] Carbamidomethyl C|[14] Carbamidomethyl C|[17] Oxidation M	P02760	Protein AMBP OS=Homo sapiens GN=AMBP PE=1 SV=1	5.70857	PCa	Bc	0.0547877	151.898	6601.04	14501.9	5831.38	10971	73.0436	0	1217.95	770.23	65045.4	66007.2	0	0	28119.1	27739.5	366.552	486.332	93.2013	0	10682.8	10045.7	3508.14	13643.7	572.659	0	110.748	206.405	532.376	397.908	6262.36	4723.96	8749.61	14330.2	38712.1
66.62_1707.8305n	0	1	#36863	1	66.6205	1707.83	9.7315	WYNLAIGSTCPWLK	[10] Carbamidomethyl C	P02760	Protein AMBP OS=Homo sapiens GN=AMBP PE=1 SV=1	Infinity	BPH	PCa	0.0249747	316.228	0	0	0	0	0	0	0	0	0	0	0	0	20814.9	22918.3	0	0	0	0	434.447	0	0	0	0	0	0	0	0	0	0	134.788	0	0	112.305
73.92_1407.7543n	0	1	#38039	1	73.9182	1407.75	9.5893	AFIQLWAFDAVK		P02760	Protein AMBP OS=Homo sapiens GN=AMBP PE=1 SV=1	52.0564	BPH	Rc	0.669834	218.021	3667.64	36241.1	8010.07	334.962	58.2546	79.6391	0	0	3128.4	0	0	0	49268.6	57997.8	16.9688	0	0	0	260.648	0	5735.73	6384.57	0	0	0	0	323.177	225.008	314.449	548.688	809.218	211.469	0
85.54_2383.1840n	0	1	#40422	4	85.5366	2383.18	7.8066	MTVSTLVLGEGATEAEISMTSTR		P02760	Protein AMBP OS=Homo sapiens GN=AMBP PE=1 SV=1	52.7264	Rc	BPH	0.568444	269.768	137.33	324.985	4880.83	5153.21	1397.08	114.827	1493.23	1176.19	9.9959	54.1807	53.4563	30.2595	778.339	273.161	781.869	564.351	315.492	0	124.646	156.83	178.389	425.348	1230.81	38345	90.6734	1248.72	1826.36	485.07	86.0045	319.024	236.241	95.2063	97.1751
44.43_1016.5718n	0	2	#1497,#36	1,2	44.4297	1016.57	7.8193	VLDELTLSK		P13646	Keratin_ type I cytoskeletal 13 OS=Homo sapiens GN=KRT13 PE=1 SV=4	4.1479	BPH	PCa	8.76719e-07	57.0997	613571	687490	739259	723345	1.93628e+06	1.86059e+06	2.1309e+06	2.22083e+06	1.10102e+06	1.01601e+06	1.08845e+07	9.63046e+06	3.10141e+06	3.1447e+06	4.03422e+06	4.14512e+06	6.38189e+06	6.02415e+06	3.46199e+06	3.23569e+06	2.33143e+06	1.90333e+06	4.16486e+06	4.1211e+06	4.98822e+06	5.01735e+06	4.09689e+06	3.95717e+06	3.40111e+06	3.05004e+06	381831	341446	1.00782e+06
43.82_899.5086n	0	1	#213	2	43.8183	899.509	8.3406	VSVFVPPR		P01871	Ig mu chain C region OS=Homo sapiens GN=IGHM PE=1 SV=3	1.97088	BPH	Rc	0.00354652	60.1145	757761	744716	472411	483803	2.154e+06	2.01885e+06	1.82543e+06	1.90082e+06	687162	658923	4.18493e+06	3.81193e+06	1.07704e+06	1.02614e+06	1.97315e+06	2.0602e+06	2.89132e+06	2.7232e+06	1.45191e+06	1.38221e+06	1.06961e+06	970363	1.80184e+06	1.70786e+06	2.0797e+06	2.16595e+06	1.29169e+06	1.97133e+06	1.59887e+06	1.54373e+06	700507	672053	1.43284e+06
40.05_1276.6996n	0	2	#10159,#689	1,2	40.0494	1276.7	8.5123	YAATSQVLLPSK		P01871	Ig mu chain C region OS=Homo sapiens GN=IGHM PE=1 SV=3	1.51623	PCa	Bc	0.15657	53.5808	481890	654214	186272	902803	576933	539083	439946	409765	719285	683237	367633	306769	574304	108601	366275	390181	685577	680096	231845	216230	306319	314401	466590	320038	412292	411840	362044	285057	398197	412261	447914	415859	922500
45.09_1715.8475n	0	1	#1132	3	45.0926	1715.85	8.7746	FTCTVTHTDLPSPLK	[3] Carbamidomethyl C	P01871	Ig mu chain C region OS=Homo sapiens GN=IGHM PE=1 SV=3	2.50356	BPH	Rc	0.00303543	60.9589	546413	503384	1.17517e+06	1.1098e+06	1.97285e+06	2.03128e+06	994046	1.04677e+06	325628	351402	1.56242e+06	1.7368e+06	830341	768160	1.79918e+06	1.81487e+06	1.73067e+06	1.6319e+06	540031	486737	803605	445398	813371	734952	1.06824e+06	1.09973e+06	965729	1.05451e+06	864419	654165	351453	340566	744577
29.61_1616.7981n	1	1	#2142	2	29.611	1616.8	7.9331	QVGSGVTTDQVQAEAK		P01871	Ig mu chain C region OS=Homo sapiens GN=IGHM PE=1 SV=3	1.78033	Bc	PCa	2.95118e-05	35.612	399225	381089	280642	308728	709229	752567	698017	446542	535946	380020	775525	743815	1.01204e+06	937061	635788	655657	699835	690718	1.0366e+06	980952	849595	786372	791569	453430	922483	934503	841960	1.48678e+06	874825	767850	466026	361211	648997
30.75_1616.8153n	1	1	#1575	3	30.7483	1616.82	7.746	QVGSGVTTDQVQAEAK		P01871	Ig mu chain C region OS=Homo sapiens GN=IGHM PE=1 SV=3	1.90955	Bc	Rc	0.0362178	61.0986	514850	488186	203442	229094	1.01897e+06	814012	1.00924e+06	651228	251845	177424	644728	1.07233e+06	277269	248603	392779	444686	779979	633644	367395	354387	397692	516697	483905	507444	966114	1.02792e+06	719148	1.20158e+06	762185	646841	222271	280897	772087
60.65_1385.7940n	1	1	#1654	2	60.6486	1385.79	8.1419	NVPLPVIAELPPK		P01871	Ig mu chain C region OS=Homo sapiens GN=IGHM PE=1 SV=3	3.32988	PCa	Bc	1.09464e-11	30.5186	1.36109e+06	1.41948e+06	1.47237e+06	1.3595e+06	2.55608e+06	3.13737e+06	1.91063e+06	1.79498e+06	2.06706e+06	1.96899e+06	975517	863343	1.31485e+06	1.1928e+06	640770	649768	1.34421e+06	1.30314e+06	1.19709e+06	1.16993e+06	575007	495578	584667	483728	596733	634731	624061	605530	599950	520201	1.38097e+06	1.265e+06	2.22746e+06
61.11_1385.8290n	0	1	#46361	1	61.1058	1385.83	7.8273	NVPLPVIAELPPK		P01871	Ig mu chain C region OS=Homo sapiens GN=IGHM PE=1 SV=3	58.5748	Bc	BPH	0.0646684	301.11	17.4341	0	3057.96	1582.5	0	206.229	0	0	2234.08	3085.03	0	0	228.842	0	0	10.5143	0	0	0	0	0	0	0	0	3685.24	3968.34	1366.71	1307.29	2295.16	1397.51	410.511	473.214	530.425
37.57_1248.6226n	0	1	#30742	1	37.5722	1248.62	8.3035	LICQATGFSPR	[3] Carbamidomethyl C	P01871	Ig mu chain C region OS=Homo sapiens GN=IGHM PE=1 SV=3	35.4156	Bc	BPH	0.0109751	316.228	0	0	592.194	334.261	0	0	71.7255	0	528.222	937.606	0	0	0	1464.32	0	0	0	0	0	0	95.2805	5122.35	0	0	0	11639.3	8236.18	6425.92	10463.5	9877.09	417.61	0	0
38.22_1248.6109n	0	1	#1794	2	38.2179	1248.61	8.4628	LICQATGFSPR	[3] Carbamidomethyl C	P01871	Ig mu chain C region OS=Homo sapiens GN=IGHM PE=1 SV=3	1.66318	BPH	Rc	0.00190226	40.9923	453508	637773	336335	393978	531791	517337	317707	314857	313886	313748	502312	436845	438442	409096	849810	889583	825341	794414	307406	303452	634184	498514	487569	489863	530979	539305	445160	453756	524143	512450	429834	424797	342796
38.54_1248.6286n	0	1	#44105	1	38.5436	1248.63	8.4628	LICQATGFSPR	[3] Carbamidomethyl C	P01871	Ig mu chain C region OS=Homo sapiens GN=IGHM PE=1 SV=3	23.6052	BPH	Rc	0.671832	312.99	0	86.9573	0	0	4234.63	2180.45	0	0	49.9187	0	0	0	8182.22	0	0	0	0	0	0	76.4272	0	518.387	0	0	29.6129	0	0	0	0	0	197.722	89.6672	0
49.64_1028.4778n	0	1	#12689	1	49.6357	1028.48	8.0601	QIQVSWLR		P01871	Ig mu chain C region OS=Homo sapiens GN=IGHM PE=1 SV=3	1.85328	Rc	BPH	0.0846931	65.225	71719.8	97265.8	105511	172540	46105.4	41535.2	67808.4	52396	95653	71134	22733	26583.7	123716	127250	68040	68064.6	20277.2	17904.3	110558	91298.1	136342	135318	14779.6	36307.9	51528.7	81145.4	141090	88142.5	84692.7	169784	194306	134390	47418.2
51.63_1028.5618n	0	1	#1852	2	51.6302	1028.56	8.0601	QIQVSWLR		P01871	Ig mu chain C region OS=Homo sapiens GN=IGHM PE=1 SV=3	2.11708	BPH	Rc	0.000149736	47.9885	110437	177510	173705	133823	296161	242917	109621	113241	53532.7	103720	291093	262938	386121	508516	249468	248683	321721	264478	206270	198099	168784	179208	77995.4	271424	152008	356658	160794	183182	244495	153886	118668	99455.7	159392
52.54_1028.5901n	0	1	#3869	2	52.5447	1028.59	8.1275	QIQVSWLR		P01871	Ig mu chain C region OS=Homo sapiens GN=IGHM PE=1 SV=3	2.33024	BPH	PCa	1.26654e-05	38.231	74551.2	55385.6	54592.3	40550.3	97123.1	75482.6	80808.4	101846	57924.1	61961.2	92741.6	161544	250520	264910	96087.9	98297.3	183983	165092	166655	151863	177217	150154	213538	66450.5	212081	88018.8	228513	119461	98005.6	205189	57966.3	64249.5	78954.3
40.57_908.4524n	0	1	#2619	2	40.5665	908.452	7.9952	DGFFGNPR		P01871	Ig mu chain C region OS=Homo sapiens GN=IGHM PE=1 SV=3	1.98358	BPH	Rc	0.000209027	56.9903	70914.8	54847.3	82715.2	55625.5	197479	188471	76638.2	75795.8	62867.1	69031.4	198585	197099	131500	121110	162625	174193	258261	252271	95421.8	93263.2	77718.7	72216.4	93019.8	113654	126447	123825	133285	129669	110361	110896	65363.5	54181.8	90278.7
81.46_1636.9280n	0	1	#13026	3	81.4565	1636.93	9.0815	VFAIPPSFASIFLTK		P01871	Ig mu chain C region OS=Homo sapiens GN=IGHM PE=1 SV=3	1252	BPH	Rc	1.66533e-15	207.386	0	30.4903	0	0	211.569	421.83	3.94118	9.92267	0	0.00934157	31478.6	19574.2	39967.1	36206.8	37859.7	41266.8	23242.1	25225.3	2386.76	2101.92	26148.8	19146.4	24068.2	22067.1	31839.7	35806.8	17043	17088.3	22828.8	26791.6	0	0	0.677805
59.18_3517.5341n	0	1	#21861	3	59.1799	3517.53	5.795	THTNISESHPNATFSAVGEASICEDDWNSGER	[23] Carbamidomethyl C	P01871	Ig mu chain C region OS=Homo sapiens GN=IGHM PE=1 SV=3	4.33102	Rc	BPH	0.150337	134.673	12128.3	767.827	5228.24	20036.8	57.8009	407.398	2391.83	674.661	803.663	6028.73	1307.31	1556.14	1333.73	2387.97	1172.74	1071.25	5827.52	3938.29	131.117	902.652	1884.13	1469.3	0	0	1700.82	13210.1	6626.9	6503.4	3221.44	3738.14	11512.8	6962.45	3660.26
33.85_1143.5843n	1	1	#3736	2	33.846	1143.58	7.9566	ILTATIENNR		P13646	Keratin_ type I cytoskeletal 13 OS=Homo sapiens GN=KRT13 PE=1 SV=4	3.92657	Rc	Bc	0.0138693	105.57	50217.8	18235.8	31314.2	63184.7	23408.7	15392.3	57678.3	47054.9	70291.1	53208.4	18469	14532.6	63573.3	77357.2	25295.6	19653.5	25772.9	29255.5	128310	129509	10398	35013.3	26488.5	13595.8	33547.6	46459.1	52448.5	44805.2	18477	12036.3	47023.9	74950.6	72890.5
41.47_1041.5548n	0	1	#3883	2	41.4695	1041.55	7.862	VILEIDNAR		P13646	Keratin_ type I cytoskeletal 13 OS=Homo sapiens GN=KRT13 PE=1 SV=4	2.08598	Rc	PCa	0.171258	109.171	21117.1	15126.8	22469.7	10142.9	162815	90982	43490.7	36924.3	36042.7	26041.7	19094.3	28494.4	87885.6	37213.5	25988.1	35770.6	70271.7	274651	58592.6	52447.2	99326.1	76763.5	116082	61105.3	29416.2	30979.2	44591.2	50711.8	29317.6	31523.5	24858.9	22019.9	83637.5
41.28_1212.6247n	0	2	#3266,#38	1,2	41.281	1212.62	9.6289	WLQGSQELPR		P01876	Ig alpha-1 chain C region OS=Homo sapiens GN=IGHA1 PE=1 SV=2	3.22293	BPH	PCa	0.0727558	84.389	1.18191e+06	1.12603e+06	839053	1.04293e+06	1.24807e+06	1.15395e+06	2.02337e+06	2.13947e+06	1.02282e+06	915518	3.96782e+06	3.5266e+06	758079	744246	9.3201e+06	9.70783e+06	5.63409e+06	5.57228e+06	878781	799282	475722	409419	1.3782e+06	1.22899e+06	1.56321e+06	1.56479e+06	2.48431e+06	2.44114e+06	2.81107e+06	2.66763e+06	1.62524e+06	1.275e+06	2.43142e+06
20.35_939.4726n	0	2	#1261,#59	1,2	20.3528	939.473	9.6162	SAVQGPPER		P01876	Ig alpha-1 chain C region OS=Homo sapiens GN=IGHA1 PE=1 SV=2	2.18571	BPH	PCa	0.063024	75.7291	1.17443e+06	1.17556e+06	868199	918833	904063	870579	1.52155e+06	1.66569e+06	989804	1.02047e+06	2.18454e+06	2.01261e+06	740298	727795	5.42965e+06	5.42397e+06	3.29556e+06	2.92111e+06	769067	776795	1.09812e+06	988801	957705	1.0134e+06	1.14225e+06	984449	1.1284e+06	1.1984e+06	1.255e+06	1.46263e+06	1.56855e+06	1.71697e+06	1.82632e+06
49.56_1539.7194n	0	2	#4739,#109	1,2	49.5585	1539.72	10.007	DASGVTFTWTPSSGK		P01876	Ig alpha-1 chain C region OS=Homo sapiens GN=IGHA1 PE=1 SV=2	2.22848	BPH	Bc	0.0424215	66.9481	2.43174e+06	2.47425e+06	1.20195e+06	1.37288e+06	1.84437e+06	1.61196e+06	3.04222e+06	3.36003e+06	1.33237e+06	1.08695e+06	3.62842e+06	3.32612e+06	1.24268e+06	1.1779e+06	6.97812e+06	7.31716e+06	4.23435e+06	4.00615e+06	1.25763e+06	1.28766e+06	1.5174e+06	1.274e+06	979189	1.26604e+06	1.11679e+06	1.07999e+06	1.99043e+06	2.14212e+06	2.12299e+06	1.97276e+06	3.33593e+06	3.53099e+06	3.75919e+06
32.61_1374.6189n	2	2	#5473,#136	1,2	32.6144	1374.62	9.7802	TFTCTAAYPESK	[4] Carbamidomethyl C	P01876	Ig alpha-1 chain C region OS=Homo sapiens GN=IGHA1 PE=1 SV=2	1.86763	BPH	Bc	0.192364	59.1187	2.58953e+06	2.64376e+06	1.49094e+06	1.54694e+06	3.15591e+06	3.07196e+06	3.42573e+06	3.7693e+06	1.69155e+06	1.64709e+06	4.89399e+06	4.66316e+06	1.42588e+06	1.37542e+06	7.14714e+06	7.50902e+06	5.21069e+06	4.99672e+06	1.59515e+06	1.54285e+06	1.74476e+06	1.71232e+06	2.08843e+06	2.11553e+06	2.08641e+06	2.13589e+06	2.50309e+06	2.56821e+06	2.40224e+06	2.25347e+06	4.80876e+06	3.87544e+06	3.83009e+06
55.34_2592.1185n	0	1	#10320	2	55.3393	2592.12	9.9352	DLCGCYSVSSVLPGCAEPWNHGK	[3] Carbamidomethyl C|[5] Carbamidomethyl C|[15] Carbamidomethyl C	P01876	Ig alpha-1 chain C region OS=Homo sapiens GN=IGHA1 PE=1 SV=2	55.9004	Bc	BPH	0.444055	287.843	196.964	0	1733.28	42180.6	176.617	0	153.766	442.812	209.222	826.472	0	0	86.875	82.1115	1181.77	539.247	1826.78	1892	1697.89	2027.98	347.366	114955	0	31304	180.828	88263.8	129.986	148.632	2145.59	284336	1540.14	1866.65	0
56.14_2592.1233n	1	1	#154	3	56.1394	2592.12	10.3478	DLCGCYSVSSVLPGCAEPWNHGK	[3] Carbamidomethyl C|[5] Carbamidomethyl C|[15] Carbamidomethyl C	P01876	Ig alpha-1 chain C region OS=Homo sapiens GN=IGHA1 PE=1 SV=2	2.26253	BPH	Bc	0.000725427	51.787	3.17333e+06	3.31512e+06	1.82003e+06	1.74353e+06	1.82054e+06	1.81251e+06	4.3303e+06	4.61288e+06	2.22109e+06	2.0885e+06	5.55044e+06	5.1274e+06	2.73455e+06	2.5601e+06	1.02519e+07	1.05644e+07	5.80852e+06	6.13499e+06	3.42044e+06	3.31142e+06	2.57465e+06	2.20367e+06	1.35961e+06	1.24173e+06	1.92715e+06	2.04099e+06	3.3492e+06	3.55863e+06	3.23838e+06	3.02025e+06	6.86951e+06	6.49866e+06	6.87406e+06
56.12_2592.1212n	0	1	#2775	2	56.1222	2592.12	10.3478	DLCGCYSVSSVLPGCAEPWNHGK	[3] Carbamidomethyl C|[5] Carbamidomethyl C|[15] Carbamidomethyl C	P01876	Ig alpha-1 chain C region OS=Homo sapiens GN=IGHA1 PE=1 SV=2	2.23878	Rc	PCa	0.0101439	105.175	163477	171283	108697	14700.6	46638.2	47085.5	197390	252978	51224.3	27208.9	225364	202915	104051	100071	630198	581474	178274	211031	89348.5	54085	183948	858.621	36273.1	140.477	114420	3331.38	258177	256301	281161	6152.52	423853	423560	352543
40.62_895.4531n	0	2	#981,#217	1,2	40.6179	895.453	9.2207	YLTWASR		P01876	Ig alpha-1 chain C region OS=Homo sapiens GN=IGHA1 PE=1 SV=2	4.11033	BPH	PCa	0.000827318	78.8462	344739	91896	146718	68917	328002	314705	448360	453744	255541	279354	1.04431e+06	909506	318581	362011	2.52127e+06	2.61138e+06	1.50822e+06	1.37691e+06	315462	261682	373075	289358	331606	263388	483279	471956	620659	614167	805432	759909	288415	265984	476964
57.87_1834.9326n	0	1	#269	2	57.871	1834.93	10.0044	QEPSQGTTTFAVTSILR		P01876	Ig alpha-1 chain C region OS=Homo sapiens GN=IGHA1 PE=1 SV=2	1.89042	BPH	Bc	0.07377	65.25	2.69399e+06	2.72997e+06	1.98698e+06	2.23786e+06	1.44134e+06	1.4127e+06	2.35996e+06	2.41584e+06	2.27978e+06	2.26972e+06	3.33781e+06	3.20424e+06	1.53424e+06	1.40557e+06	7.36158e+06	7.80228e+06	4.77404e+06	5.04501e+06	1.46829e+06	1.45128e+06	2.31746e+06	2.23332e+06	1.36736e+06	1.24204e+06	1.45202e+06	1.48894e+06	2.22918e+06	2.43842e+06	2.63783e+06	2.36908e+06	1.94407e+06	1.73886e+06	3.2145e+06
58.76_3167.5012n	2	2	#4676,#609	2,3	58.7571	3167.5	9.5592	NFPPSQDASGDLYTTSSQLTLPATQCLAGK	[26] Carbamidomethyl C	P01876	Ig alpha-1 chain C region OS=Homo sapiens GN=IGHA1 PE=1 SV=2	2.10728	BPH	Bc	0.0889383	70.918	7.75992e+06	7.66714e+06	3.25013e+06	3.24943e+06	3.9182e+06	3.68052e+06	7.30218e+06	7.72457e+06	3.36283e+06	3.09195e+06	7.71409e+06	7.19389e+06	2.21274e+06	2.06333e+06	1.51755e+07	1.59378e+07	8.97145e+06	9.1085e+06	2.51003e+06	2.40091e+06	4.12529e+06	3.63478e+06	2.19121e+06	2.00377e+06	2.27327e+06	2.29239e+06	3.99584e+06	4.89492e+06	4.95763e+06	4.40953e+06	1.16197e+07	1.12468e+07	1.14055e+07
26.41_817.4086n	0	1	#694	1	26.4106	817.409	8.8734	VAAEDWK		P01876	Ig alpha-1 chain C region OS=Homo sapiens GN=IGHA1 PE=1 SV=2	1.30233	Rc	Bc	0.121167	45.2953	681566	727764	480025	489473	894874	858327	887411	822169	770501	744215	914440	792638	654898	630835	787103	807675	635837	615017	879153	856922	555215	508042	144126	196462	742063	823023	884493	982599	913973	856261	801602	702438	1.18856e+06
27.16_817.3992n	0	1	#1048	2	27.1592	817.399	8.8734	VAAEDWK		P01876	Ig alpha-1 chain C region OS=Homo sapiens GN=IGHA1 PE=1 SV=2	1.85429	BPH	PCa	0.0306405	62.2305	314674	314137	240620	254297	396445	400968	446203	405056	223667	215881	515748	486916	241054	223984	1.21602e+06	1.16676e+06	750941	774587	299785	280094	327505	298984	375690	457981	261054	250698	333848	391601	344407	294436	356767	226126	445453
25.63_600.3603n	0	1	#698	1	25.6277	600.36	8.5731	DVLVR		P01876	Ig alpha-1 chain C region OS=Homo sapiens GN=IGHA1 PE=1 SV=2	2.38529	BPH	Bc	0.0748304	71.0865	217115	229536	236562	249412	79768.5	15338.7	8075.32	186281	207603	182762	227863	208956	155367	150822	767642	862126	297481	179603	366927	356336	170834	177087	14056.2	17884.6	148933	155274	235534	12759	284652	280971	21919.4	248725	30162.6
16.07_829.4110n	0	1	#1117	2	16.0664	829.411	9.1178	SVTCHVK	[4] Carbamidomethyl C	P01876	Ig alpha-1 chain C region OS=Homo sapiens GN=IGHA1 PE=1 SV=2	16.8513	BPH	Bc	0.0046362	119.211	49.7343	23674.8	8776.52	252.791	108335	149170	59395.9	71731	44004.9	45506.2	1.02683e+06	155103	75540	41861.9	1.32766e+06	1.02332e+06	816311	26121.5	126251	107778	60614.3	47783.2	68025.7	30587.6	9970.48	9667.33	13256.8	17064.3	6192.62	17336.5	18526.3	27260.6	21867.2
34.27_930.5336n	0	1	#1760	1	34.2746	930.534	9.5275	TPLTATLSK		P01876	Ig alpha-1 chain C region OS=Homo sapiens GN=IGHA1 PE=1 SV=2	1.76942	Rc	PCa	0.305615	56.4932	160161	141059	68625.2	69725.9	73100.5	64183	117433	121096	85430.9	84911.6	108306	99035.9	88673.8	85757.6	263475	279023	95343	112371	92878.2	89541.1	144083	121532	25537.9	26855.5	131729	139567	210094	200835	250508	218545	299589	263377	264527
57.35_2336.1123n	0	1	#3052	4	57.3453	2336.11	9.8713	KGDTFSCMVGHEALPLAFTQK	[7] Carbamidomethyl C	P01876	Ig alpha-1 chain C region OS=Homo sapiens GN=IGHA1 PE=1 SV=2	7.07258	Bc	Rc	0.000574441	92.9364	123808	149674	112799	90595.8	22409.8	23247.1	26811.1	23145.9	15211.8	12678.8	71787.8	31112.5	20948.3	56936.2	51859.4	48567.3	60752	36073	33990.9	43813.8	713651	51990.8	112997	101659	198737	47582	345685	489509	440083	19616.5	82438.4	26402.3	22363.3
61.94_2336.0846n	0	1	#5911	4	61.9401	2336.08	8.2102	KGDTFSCMVGHEALPLAFTQK	[7] Carbamidomethyl C	P01876	Ig alpha-1 chain C region OS=Homo sapiens GN=IGHA1 PE=1 SV=2	17.3869	BPH	Bc	1.12797e-06	81.7294	32760.6	41712.9	127570	469190	285956	157481	298452	396778	48438.1	78840.5	707712	559975	83664.7	50834.2	1.27413e+06	1.242e+06	1.16372e+06	975333	357523	367797	39852.1	54737.4	67495.3	66807.8	25576.3	20449	29655.1	24758.5	24458.9	36313.9	61427.3	277218	900361
83.95_3572.8639n	0	2	#14874,#3093	3,4	83.948	3572.86	9.8666	SGNTFRPEVHLLPPPSEELALNELVTLTCLAR	[29] Carbamidomethyl C	P01876	Ig alpha-1 chain C region OS=Homo sapiens GN=IGHA1 PE=1 SV=2	16.464	Bc	Rc	1.34527e-08	137.876	1.83153e+06	469171	335474	91449.3	306669	237400	157270	268106	65753.3	54265.6	108856	222917	110737	238452	231389	355542	14859.8	17182.6	318606	62035.4	495632	3.95617e+06	4.76976e+06	3.83981e+06	1.74327e+06	1.65646e+06	2.99757e+06	2.64358e+06	1.3251e+06	1.7937e+06	73082.7	102684	70761.4
91.10_3572.8654n	0	1	#24436	3	91.103	3572.87	9.5647	SGNTFRPEVHLLPPPSEELALNELVTLTCLAR	[29] Carbamidomethyl C	P01876	Ig alpha-1 chain C region OS=Homo sapiens GN=IGHA1 PE=1 SV=2	4.55635	BPH	Rc	0.707247	251.528	186.797	85877	41389.3	4709.86	214592	196935	953.058	415.313	46.3058	117.188	0	208520	38864	122470	557425	662183	0	93.4015	11205.5	0	591194	154063	498.757	57.0262	80.0817	44.5053	245.95	425.884	25.615	81.4636	230626	308.869	693.498
97.57_3572.8632n	0	1	#4090	4	97.5668	3572.86	9.5647	SGNTFRPEVHLLPPPSEELALNELVTLTCLAR	[29] Carbamidomethyl C	P01876	Ig alpha-1 chain C region OS=Homo sapiens GN=IGHA1 PE=1 SV=2	3.04236	BPH	Bc	0.0912586	190.603	141969	1.17522e+06	1.08624e+06	642389	3.95635e+06	3.28815e+06	972106	738702	70963.2	91208.1	345185	5.14916e+06	1.09988e+06	1.64148e+06	7.22522e+06	8.32812e+06	263051	234865	956571	272766	5.114e+06	1.87776e+06	465652	203349	107499	114795	179316	160071	67453.2	97115.8	3.19371e+06	835514	1.0487e+06
54.79_3513.5514n	0	1	#34137	3	54.7907	3513.55	8.175	SAVQGPPERDLCGCYSVSSVLPGCAEPWNHGK	[12] Carbamidomethyl C|[14] Carbamidomethyl C|[24] Carbamidomethyl C	P01876	Ig alpha-1 chain C region OS=Homo sapiens GN=IGHA1 PE=1 SV=2	7.04043	Rc	Bc	0.00732966	173.359	9348.31	16976.5	16138.8	14612.3	22193.4	20004.7	24771.5	21172.8	5714.32	6287.73	1637.89	2929.16	4539.67	1928.57	107.106	527.709	34213.9	43112.3	915.832	1076	3000.91	5715.44	0	0	5184.7	4980.46	2139.15	960.421	4773.2	8257.02	100543	65952.3	22161.3
44.65_1511.6865n	0	1	#17870	1	44.6526	1511.69	9.5506	DASGATFTWTPSSGK		P01877	Ig alpha-2 chain C region OS=Homo sapiens GN=IGHA2 PE=1 SV=3	7.37233	Rc	PCa	0.0989724	168.002	0	0	1601.25	6837.02	3647.81	2877.37	3124.49	3339.66	0	0	148.487	0	1534.4	0	10756.7	11240.7	1678.66	1137.69	0	0	837.611	4636.96	0	0	20544	21687.5	8938.08	9689.89	22137.4	14.5597	28742.8	26161.6	8850.97
57.80_3948.7305n	1	1	#2652	4	57.8025	3948.73	8.9999	DLCGCYSVSSVLPGCAQPWNHGETFTCTAAHPELK	[3] Carbamidomethyl C|[5] Carbamidomethyl C|[15] Carbamidomethyl C|[27] Carbamidomethyl C	P01877	Ig alpha-2 chain C region OS=Homo sapiens GN=IGHA2 PE=1 SV=3	8.26869	Bc	Rc	3.28261e-07	139.633	123337	499559	14497.3	24880.7	50109.8	68128	76690.9	93344.3	35983.7	39905.8	37872	19667.9	45518.4	127330	48178.3	50557.7	73254.4	95017.7	17449.4	29477.2	292941	361487	422448	73299.4	463237	564931	483229	612547	567656	104922	101460	64577.3	48697
53.84_3195.4676n	1	1	#3260	3	53.842	3195.47	8.664	NFPPSQDASGDLYTTSSQLTLPATQCPDGK	[26] Carbamidomethyl C	P01877	Ig alpha-2 chain C region OS=Homo sapiens GN=IGHA2 PE=1 SV=3	1.84703	Rc	Bc	0.180829	92.0568	742188	754358	378345	363769	1.14129e+06	1.07e+06	1.13894e+06	1.18386e+06	658526	623102	590212	534331	307750	285351	2.50804e+06	2.58731e+06	1.97596e+06	1.99194e+06	172763	146259	632688	575578	250767	394280	857234	922143	634494	690830	1.00138e+06	972517	1.91169e+06	1.92842e+06	1.11426e+06
54.30_3195.4436n	0	1	#13737	2	54.2991	3195.44	8.2512	NFPPSQDASGDLYTTSSQLTLPATQCPDGK	[26] Carbamidomethyl C	P01877	Ig alpha-2 chain C region OS=Homo sapiens GN=IGHA2 PE=1 SV=3	5.8802	Rc	PCa	0.0554388	181.976	4917.43	4536.26	9406.67	6602.7	14113.6	13173	42756.4	40627.6	18832.6	19280.9	0	0	2128.34	1556.64	119208	123433	12900.3	13491.1	199.971	711.764	57062	50730.6	0	0	119116	114131	46503.4	49429.4	160924	163713	173844	196003	26334.8
42.00_2908.3303n	1	1	#6814	3	41.9953	2908.33	8.7047	HYTNPSQDVTVPCPVPPPPPCCHPR	[13] Carbamidomethyl C|[21] Carbamidomethyl C|[22] Carbamidomethyl C	P01877	Ig alpha-2 chain C region OS=Homo sapiens GN=IGHA2 PE=1 SV=3	1.87133	Rc	PCa	0.125796	107.257	138733	102557	80639.8	58744	119493	111262	120496	132184	100138	125194	43665.5	40929.1	91805	84985	501358	531268	131757	204635	58298	54411.9	147984	142225	30485.2	33343	127374	127167	94078.7	94096.2	184039	167212	374169	336572	128604
24.81_679.3152n	0	2	#1617,#3715	1,2	24.8104	679.315	7.4295	FLTTAK		P01024	Complement C3 OS=Homo sapiens GN=C3 PE=1 SV=2	1.20907	PCa	Bc	0.248061	47.448	430419	479076	403709	441060	447407	299434	352768	455940	514364	469940	467174	499683	328156	301328	359258	317443	347243	260334	372454	377028	313589	291500	76934.1	95562.5	570614	457400	441874	315637	480867	507599	203597	413984	383760
58.74_2769.3238n	1	1	#132	3	58.7399	2769.32	6.3054	ENEGFTVTAEGKGQGTLSVVTMYHAK	[22] Oxidation M	P01024	Complement C3 OS=Homo sapiens GN=C3 PE=1 SV=2	40.6398	Rc	Bc	5.25135e-14	93.744	1.23487e+07	1.27907e+06	3.42493e+06	3.54959e+06	1.49754e+06	1.46009e+06	6.29364e+06	6.84589e+06	9.08175e+06	8.43953e+06	920942	665122	1.2398e+06	1.13093e+06	452433	464606	614376	616130	3.74668e+06	3.65e+06	239333	201959	77252.3	50701.6	99150.1	158089	181977	245889	328964	264953	1.43569e+07	1.43963e+07	8.20658e+06
76.26_1344.6961n	2	2	#13998,#376	1,2	76.2586	1344.7	5.5904	EVVADSVWVDVK		P01024	Complement C3 OS=Homo sapiens GN=C3 PE=1 SV=2	4.63083	Bc	Rc	9.58481e-07	99.5582	178836	218166	212160	225322	1.27441e+06	1.24166e+06	476824	472380	251227	308185	1.73981e+06	2.95753e+06	1.57462e+06	1.7187e+06	2.62779e+06	2.70337e+06	707929	727567	582971	501894	1.53906e+06	1.48451e+06	1.23298e+06	954200	1.60128e+06	7.94725e+06	1.81283e+06	1.74854e+06	1.12803e+06	1.41189e+06	326826	233332	277516
36.76_832.3271n	0	1	#435	1	36.755	832.327	8.0808	LPYSVVR		P01024	Complement C3 OS=Homo sapiens GN=C3 PE=1 SV=2	1.06806	Rc	Bc	0.715666	46.3915	522330	718314	408168	415745	741177	691097	652546	709892	528840	424252	805232	791765	528708	515650	427995	450518	432571	484465	643322	603745	446157	432830	81579.4	179416	704818	785395	794730	744981	687141	670876	489264	488258	997405
40.42_1023.5139n	0	1	#990	2	40.4179	1023.51	8.3255	FISLGEACK	[8] Carbamidomethyl C	P01024	Complement C3 OS=Homo sapiens GN=C3 PE=1 SV=2	2.45334	BPH	Rc	0.00074259	65.7136	226065	95498.9	52227	70563.8	465339	335630	237794	190129	117674	163341	440652	467451	494620	597352	237972	267069	483920	445558	357926	235014	235825	208623	179108	63793.3	338217	331708	262279	249636	180957	168255	51847.4	97093.1	243715
35.36_1470.6718n	0	1	#1054	2	35.3605	1470.67	7.3882	AAVYHHFISDGVR		P01024	Complement C3 OS=Homo sapiens GN=C3 PE=1 SV=2	4.62146	BPH	PCa	0.00890255	101.296	106993	133112	76930.5	61090.8	42587.8	36629	67264.2	66941.4	212657	198608	99341.5	58487.9	769091	758282	271310	299824	107044	132102	1.04464e+06	1.09434e+06	340024	179862	107078	116967	159842	169051	112412	90603.6	142943	162460	102127	78603.3	79938.8
41.71_887.4759n	0	1	#1093	2	41.7095	887.476	7.8781	IWDVVEK		P01024	Complement C3 OS=Homo sapiens GN=C3 PE=1 SV=2	3.01751	BPH	Rc	3.4452e-05	77.2409	27696.2	15882.2	52276.1	31390.3	188099	190777	103639	114518	52260.9	53992.9	360753	324334	84836.7	50246.5	202162	207395	361515	374142	82449.7	82363.4	244002	224893	221590	168635	241873	239234	233760	232145	153113	139610	49750.3	42840	57103
33.09_1001.5304n	0	2	#20706,#1428	1,2	33.0887	1001.53	8.2391	TGLQEVEVK		P01024	Complement C3 OS=Homo sapiens GN=C3 PE=1 SV=2	1.935	BPH	PCa	0.00013226	32.6471	295939	132702	127417	184771	350862	351449	285795	279485	247076	247768	757556	632457	353113	353617	347465	342663	636770	618374	411837	389967	189561	340867	531934	381637	460349	453480	404621	406274	276793	247784	307409	293746	317763
31.28_1297.5408n	0	1	#21137	1	31.2797	1297.54	8.0667	CAEENCFIQK	[1] Carbamidomethyl C|[6] Carbamidomethyl C	P01024	Complement C3 OS=Homo sapiens GN=C3 PE=1 SV=2	83.3362	Bc	BPH	0.00514847	228.528	0	0	82.4289	63.0273	1767.51	538.02	0	0	0	0	0	0	252.646	143.871	0	0	0	108.416	74.3554	76.0369	6699.81	5577.45	0	0	7680.91	8235.86	7390.17	6989.61	6447.65	5590.86	0	60.2214	779.071
31.30_1297.5481n	0	1	#1496	2	31.2969	1297.55	8.0667	CAEENCFIQK	[1] Carbamidomethyl C|[6] Carbamidomethyl C	P01024	Complement C3 OS=Homo sapiens GN=C3 PE=1 SV=2	3.73609	BPH	Rc	0.00486113	87.5747	44939.1	38556.1	30995.8	26980.2	194546	188406	79816.1	87941.9	26376.7	27585.8	242070	245159	35669.6	31360	176193	176523	250334	254561	51032.9	55092.3	88547.6	69754.9	18898.8	70358.6	144934	154563	146174	166088	97978.6	91150.4	36227.9	33813.3	75943.9
58.30_1701.7858n	0	1	#1596	2	58.2999	1701.79	9.0961	VFLDCCNYITELR	[5] Carbamidomethyl C|[6] Carbamidomethyl C	P01024	Complement C3 OS=Homo sapiens GN=C3 PE=1 SV=2	1.42833	PCa	Rc	0.0688601	42.649	984882	911022	499118	503261	705557	809708	465441	454067	288363	264695	886210	826739	444361	469101	525476	554397	655749	664456	375948	450478	724687	643373	460790	403241	758309	721995	581833	716223	436058	372594	633377	342291	398078
21.43_1061.5094n	0	1	#1819	2	21.4273	1061.51	8.9224	ADIGCTPGSGK	[5] Carbamidomethyl C	P01024	Complement C3 OS=Homo sapiens GN=C3 PE=1 SV=2	1.82385	BPH	Rc	0.00112644	43.7515	377672	480748	217960	255122	213127	196352	174098	178176	148325	176929	504631	140638	313350	311895	264221	241676	523194	446762	313117	300968	395146	345304	256870	329849	326605	315416	297470	213220	247999	296396	82986.8	116864	160392
21.43_1061.4852n	0	1	#12236	1	21.4273	1061.49	8.5138	ADIGCTPGSGK	[5] Carbamidomethyl C	P01024	Complement C3 OS=Homo sapiens GN=C3 PE=1 SV=2	2.73402	Bc	PCa	0.957658	73.5106	7694.56	8661.46	8408.77	7859.6	1719.02	1693.7	986.369	551.267	6699.25	9553.83	5423.24	0	11741.9	13815	4228.72	3537.28	3301.35	4146.7	10149.9	11827.9	16497.9	14326.8	0	1916.16	225.743	15137.1	30808.6	24743.1	22398.6	21112.6	8905.45	4166.75	1516.48
22.00_1061.4981n	0	1	#26271	1	22.0044	1061.5	8.9224	ADIGCTPGSGK	[5] Carbamidomethyl C	P01024	Complement C3 OS=Homo sapiens GN=C3 PE=1 SV=2	8.36621	Bc	Rc	0.329478	129.456	1322.11	2443.15	13700.2	10483.4	0	0	0	110.241	5302.83	3936.07	0	0	6926.94	3618.82	3510.7	3439.63	110.004	302.209	1742.21	966.672	12695.3	11694	1207.96	0	27782	19675.4	2700.92	6157.33	3597.19	2893.12	255.051	1415.36	343.167
37.52_1299.5845n	0	1	#2075	2	37.5207	1299.58	8.3866	ACEPGVDYVYK	[2] Carbamidomethyl C	P01024	Complement C3 OS=Homo sapiens GN=C3 PE=1 SV=2	2.64657	BPH	Rc	0.00329683	61.6693	370920	356091	180453	130746	279706	228360	179239	202507	68248.4	87598.4	678532	606010	139534	211828	383369	385446	482464	372424	183873	160143	325570	211279	91830.4	145813	454594	147844	596255	691708	259652	318343	107176	119383	142158
37.52_1299.5776n	0	1	#23229	1	37.5207	1299.58	8.3866	ACEPGVDYVYK	[2] Carbamidomethyl C	P01024	Complement C3 OS=Homo sapiens GN=C3 PE=1 SV=2	33.3214	Bc	Rc	0.0874511	185.829	9975.79	10413.9	1526.57	73.3205	195.087	0	58.5718	134.716	142.542	110.618	753.317	270.744	1275.43	2697.47	0	0	0	0	1592.52	433.501	9005.23	8845.61	0	0	13349.6	23526.3	25086.3	20783.9	18114.9	15763.9	0	215.328	0
56.85_1786.9619n	0	1	#2097	3	56.8537	1786.96	8.9524	SGIPIVTSPYQIHFTK		P01024	Complement C3 OS=Homo sapiens GN=C3 PE=1 SV=2	3.22303	BPH	Rc	0.0806153	103.348	124183	162052	42275.5	41415.8	686395	659235	293743	307849	49381.5	40189.4	808970	789257	121809	120144	267764	273037	715517	703619	169697	170944	268877	36068.1	322230	53743.4	363425	40472.6	359832	372282	193493	25090.8	113477	123614	244917
60.78_1871.0219n	0	1	#2171	3	60.7801	1871.02	8.5707	TELRPGETLNVNFLLR		P01024	Complement C3 OS=Homo sapiens GN=C3 PE=1 SV=2	1.39254	Bc	Rc	0.37086	43.7309	109450	116091	202339	172914	149274	160325	221458	202195	65924.3	46393.2	258315	296483	233718	207335	178706	183461	157529	146942	77675.8	75248.4	90253.2	74916.4	200216	200951	304183	310416	210821	261854	150594	116358	104161	102423	186411
37.02_1109.5944n	0	2	#32669,#2238	1,2	37.0207	1109.59	8.2279	VLLDGVQNPR		P01024	Complement C3 OS=Homo sapiens GN=C3 PE=1 SV=2	1.84473	Bc	Rc	8.69327e-05	31.5903	156035	207721	203731	167033	127737	115260	107257	122326	93849.1	83284.3	237085	237568	150424	177916	141423	151986	230465	226843	149207	142775	232352	198414	89002.8	237408	274506	300936	184539	194057	151104	145023	85233.6	91999.4	136600
42.14_870.4915n	0	2	#8478,#2381	1,2	42.141	870.491	7.972	QGALELIK		P01024	Complement C3 OS=Homo sapiens GN=C3 PE=1 SV=2	1.46583	BPH	Rc	0.0625503	39.8637	125412	102885	124267	46804.7	96524.2	100927	60443.9	83787.4	93756.6	114735	200866	199804	76751.2	76452	127363	123942	217128	167375	87461.6	96767.2	71432.4	73969.3	80571.9	74048.5	124541	125328	106119	134667	97082.8	79771.7	149020	139895	99062.4
41.57_804.4666n	0	1	#2521	2	41.5724	804.467	8.2618	TFISPIK		P01024	Complement C3 OS=Homo sapiens GN=C3 PE=1 SV=2	1.98415	BPH	PCa	0.000104389	50.2779	41884.3	22903.5	32676.2	22114.1	98052.8	92627.4	53063.6	54433.1	49108.8	47507.9	135525	115088	96955.3	89919.8	58225.1	61421.8	128922	121887	110912	101735	64962.8	58818	57789	55009.8	99912.6	93953.1	92281.3	86348	60030.7	55706.5	51687.9	42704.3	56785.1
56.55_1815.8837n	0	1	#2669	2	56.5451	1815.88	9.2089	SNLDEDIIAEENIVSR		P01024	Complement C3 OS=Homo sapiens GN=C3 PE=1 SV=2	1.39329	BPH	Bc	0.0398153	49.1468	461563	512604	430762	410003	503659	482314	426059	431260	574330	500706	788559	787126	467883	415473	386290	393625	657693	714406	618994	610127	648568	352000	361344	217627	536868	196772	734160	639941	335286	169089	500403	442496	464810
45.37_1788.8524n	0	1	#2695	2	45.3669	1788.85	9.1583	DICEEQVNSLPGSITK	[3] Carbamidomethyl C	P01024	Complement C3 OS=Homo sapiens GN=C3 PE=1 SV=2	1.7605	Bc	Rc	0.000385234	40.8956	235858	236747	334030	410420	161676	155466	166155	166751	363097	430101	529082	470331	266207	251814	560866	573923	440340	462648	304560	272855	419550	375361	241697	221610	567520	606474	519680	540667	401690	330818	208564	182602	241598
22.36_730.3692n	0	1	#2794	2	22.3647	730.369	7.8592	AEDLVGK		P01024	Complement C3 OS=Homo sapiens GN=C3 PE=1 SV=2	1.66475	BPH	Rc	0.36025	52.3717	30223.5	19140.5	29654.3	31816.9	41741.3	37692.9	42013	42706.2	40811.1	30235.1	58974.2	6120.41	32014.4	29459	54248.9	53664	83363.7	64360.7	34089	22254.1	40502.9	34591.1	50543.2	16418.9	44323.1	46452.1	30569.5	7813.33	26021.3	34684.8	13518.7	18688.6	39370.7
25.63_958.5123n	0	1	#22260	1	25.6277	958.512	7.6786	EALKLEEK		P01024	Complement C3 OS=Homo sapiens GN=C3 PE=1 SV=2	7.15383	Bc	Rc	0.161272	112.263	309.813	2101.44	1619.87	1589.76	3.7946	54.5746	117.554	50.2983	1553.56	1321.34	0	5731.71	2922.41	2790.78	0	498.774	0	59.9191	2436.12	2679.25	5342.11	2843.68	11.4936	128.162	13383.3	8001.13	12184	589.686	9324.27	6955.1	56.3667	1217.3	1465.86
26.07_958.5011n	0	1	#2848	2	26.0734	958.501	7.6786	EALKLEEK		P01024	Complement C3 OS=Homo sapiens GN=C3 PE=1 SV=2	1.45864	BPH	PCa	0.092162	42.2872	108726	132560	73990.2	82681	127972	128864	63729.4	99241.5	79431.6	59835.5	157557	160941	69736.5	68581.2	142624	151411	238778	219361	98980.4	87993.1	111527	118415	59550.9	231415	153926	177908	171338	57351.6	121768	143313	114564	74308.4	163558
20.46_729.3369n	0	1	#3026	1	20.4556	729.337	7.4436	TLDPER		P01024	Complement C3 OS=Homo sapiens GN=C3 PE=1 SV=2	1.55684	Bc	Rc	0.958499	133.499	62958.1	68851.5	83771.8	23252.7	93474.3	90882.5	63803	66300.4	247111	246744	107029	85660	90613.6	100211	63986.5	64299.3	88141	82128.7	107130	100379	93063.7	71623	600149	12129.1	87953.7	104407	57622.2	99641.6	79438	57304.2	62924.5	78399.6	138982
23.40_1388.6509n	0	1	#3117	2	23.3989	1388.65	8.5148	KQELSEAEQATR		P01024	Complement C3 OS=Homo sapiens GN=C3 PE=1 SV=2	1.27056	Bc	Rc	0.282309	37.1275	185762	229149	160325	172355	222999	184911	158703	162400	157677	166468	361488	287316	146302	145504	144528	123231	233780	201830	182200	185239	230485	213857	126187	119404	275995	263998	257681	206010	212158	199543	58935.5	205068	149213
47.30_2602.0852n	0	2	#14299,#3195	2,3	47.3042	2602.09	8.7534	DTWVEHWPEEDECQDEENQK	[13] Carbamidomethyl C	P01024	Complement C3 OS=Homo sapiens GN=C3 PE=1 SV=2	2.0283	BPH	PCa	0.000147827	41.3129	310102	279696	234484	261649	239945	232418	281811	247067	266641	283724	787099	788739	311349	279865	426913	413072	610828	616158	587738	527956	407501	382638	273600	246011	137657	542801	545870	520967	368615	178536	159972	175470	292293
43.89_885.5116n	0	1	#3282	2	43.8869	885.512	7.9245	ISLPESLK		P01024	Complement C3 OS=Homo sapiens GN=C3 PE=1 SV=2	3.08426	BPH	Rc	3.87899e-07	55.9907	43818.4	45091.1	30755	35212.3	99159.5	94919.8	70238.3	65560.1	36480.8	54058.1	234069	168652	61847.6	60340.1	96980.9	100294	196747	145003	53028.4	53086.3	120187	97232.6	104016	78815.9	141916	145637	124071	138276	82420.2	67683.9	31625.8	27054.7	40988.4
67.65_2579.2966n	1	1	#3425	3	67.6549	2579.3	6.2062	QKPDGVFQEDAPVIHQEMIGGLR	[18] Oxidation M	P01024	Complement C3 OS=Homo sapiens GN=C3 PE=1 SV=2	5.51226	PCa	Bc	1.45295e-08	85.033	1.36126e+06	1.43943e+06	2.54625e+06	2.11925e+06	1.55152e+06	1.60485e+06	1.42876e+06	1.61519e+06	1.06552e+06	1.0046e+06	880599	862752	605493	584049	384570	313754	363957	416859	387785	432433	345462	188541	209464	162724	199930	408390	427143	572310	205344	135534	698456	782770	2.04331e+06
57.91_2164.9962n	0	1	#3486	2	57.9053	2165	8.8252	AYYENSPQQVFSTEFEVK		P01024	Complement C3 OS=Homo sapiens GN=C3 PE=1 SV=2	5.8364	Bc	PCa	5.55112e-16	30.7583	61075.6	68727.1	53256.3	41435.1	63412.6	60398.6	53027.6	47848.6	43705.5	26024.4	368356	387408	169458	174402	253892	263282	283409	302496	197870	193636	370177	356743	172876	153194	410713	375509	328694	376555	264024	220088	83696.1	59138	52713.5
67.81_1877.9616n	0	1	#3732	2	67.8092	1877.96	9.2726	EYVLPSFEVIVEPTEK		P01024	Complement C3 OS=Homo sapiens GN=C3 PE=1 SV=2	5.62406	Bc	Rc	0.0334796	95.8839	33971.1	22433	45559.9	42029.7	94859.5	73085.8	43094.1	43643	85224.9	148460	19784.9	53332.1	40071.5	27251.5	65582.8	82027.1	98102.3	100412	11483.5	22769.8	484415	22769.9	36394.5	24927.8	40579.6	551693	407076	454593	275698	32396.2	69215.6	63319.4	47611.5
33.39_1280.5991n	0	1	#4229	2	33.3886	1280.6	7.3382	ENEGFTVTAEGK		P01024	Complement C3 OS=Homo sapiens GN=C3 PE=1 SV=2	1.20242	BPH	PCa	0.459013	40.1132	310868	180220	145503	269364	220411	204494	205074	220162	189017	141570	267189	249421	212899	216423	263936	267003	324579	326473	193498	187645	115254	235909	256681	248320	216997	226309	281193	274114	186017	181291	440130	361106	236663
24.95_1190.5777n	0	1	#4627	3	24.9475	1190.58	8.26	SDDKVTLEER		P01024	Complement C3 OS=Homo sapiens GN=C3 PE=1 SV=2	2.2632	BPH	Rc	0.0127531	53.6368	47224.6	48738.2	40291.9	44444.4	88805.8	63933.8	49485.5	69297.3	52170.8	51326.5	153698	146747	42665	38818	124600	108952	180897	142569	45031.4	43178.4	55111.3	48892.3	22413.6	21412.5	98464.3	96300	78141.6	30253.7	67335.4	64553.5	32167.5	36117	33777.5
26.41_1190.4161n	0	1	#4966	2	26.4106	1190.42	7.5576	SDDKVTLEER		P01024	Complement C3 OS=Homo sapiens GN=C3 PE=1 SV=2	1.54024	Bc	BPH	0.714485	114.706	40532.7	38736.2	29920.7	25297	89898.7	11195.7	23769.4	45314.4	38611.2	20231.6	47799.3	22544	15469.7	10429.5	34730.2	29943.7	81393.3	3477.68	33738.2	31535.4	11062.4	9475.32	35575.7	65196.6	10681.5	31236.7	50195.6	195754	39092.3	30838.6	18049.6	37956.2	22885
27.00_768.4349n	0	1	#4638	2	27.0049	768.435	8.3427	VVPEGIR		P01024	Complement C3 OS=Homo sapiens GN=C3 PE=1 SV=2	1.4401	PCa	Rc	0.930065	146.873	14805.3	14569.7	13144.6	12834	15723.9	94326.2	79142.2	12867.3	10418.9	13130.1	14060.2	13670.7	18974.2	21169.2	14127.6	11616.9	17473.1	114647	11153.6	11641.1	18457.7	17791	9668.37	10395.8	15341.7	14701	14756.3	141512	20334.6	11084.1	23358.1	13523.1	70792.7
21.51_1248.5856n	0	1	#4678	3	21.513	1248.59	7.6237	FYHPEKEDGK		P01024	Complement C3 OS=Homo sapiens GN=C3 PE=1 SV=2	2.24141	Bc	Rc	0.662301	106.061	2604.15	5517.02	4002.48	8353.18	4697.1	6952.39	12327.7	10556.1	5201.3	5502.86	6805.94	5896.29	4119.25	9799.08	9065.09	7787.85	12174.4	12243.6	4633.68	4026.26	14413.4	11620.8	4052.88	20666.8	43333.1	39532.1	5004.4	1998.74	3139.04	1893	3068.74	4900.5	9724.01
48.53_1490.7028n	0	1	#4736	2	48.5328	1490.7	5.1661	GQGTLSVVTMYHAK		P01024	Complement C3 OS=Homo sapiens GN=C3 PE=1 SV=2	1.75251	PCa	Bc	3.06891e-05	34.4623	208129	194749	279628	316876	156996	136602	190339	204519	183791	133133	196662	126392	255852	239744	234237	228425	157456	164327	156740	163643	140241	130260	108675	126431	84389.6	77883.2	70934.5	93049.2	106821	205251	126277	136344	161275
56.49_877.5089n	0	1	#5510	2	56.4937	877.509	8.0349	LMNIFLK		P01024	Complement C3 OS=Homo sapiens GN=C3 PE=1 SV=2	11.441	Bc	PCa	0.0206435	134.712	2365.09	1459.04	1601.66	1481.34	1795.82	592.095	577.994	972.205	2856.46	2162.27	33149.2	12485.2	3181.36	2030.89	3639.33	2456.53	2724.7	3985.78	6995.88	1948.58	6975.98	818.405	1283.82	5074.97	61705.9	1815.12	49847.5	47649.6	5572.18	756.025	1935.3	1583.17	1327.32
31.48_1237.6135n	0	1	#5976	3	31.4798	1237.61	7.184	KVLLDGVQNPR		P01024	Complement C3 OS=Homo sapiens GN=C3 PE=1 SV=2	4.21741	Bc	PCa	0.0823095	142.985	14688.7	7416.67	14089.4	6558.77	14020	12576.9	13710.8	15678.8	9464.29	5543.3	12568.6	20456.3	7883.09	5365.73	18770.9	17848.6	29861.9	24696.7	6837.26	11241.3	4929.03	11737.6	18325.8	35298.4	17724.6	16136.9	10510.1	10750.8	181973	172335	15237.5	7979.92	7392.63
66.28_2397.2055n	0	1	#7046	3	66.2776	2397.21	7.5912	ILLQGTPVAQMTEDAVDAERLK		P01024	Complement C3 OS=Homo sapiens GN=C3 PE=1 SV=2	1.65811	Rc	BPH	0.0114688	62.2958	105650	123666	190230	198197	526742	539502	250529	262276	130982	189759	311463	126188	203435	179712	276325	290268	216151	202756	142892	173473	301515	449057	349121	426262	242692	248858	265849	276849	190798	151843	244046	249418	383081
23.48_823.4525n	0	1	#22492	1	23.4847	823.452	8.4991	ASHLGLAR		P01024	Complement C3 OS=Homo sapiens GN=C3 PE=1 SV=2	29.253	Bc	PCa	7.4011e-05	145.977	144.072	143.576	112.809	132.954	71.1622	106.49	136.738	50.7744	357.826	201.925	64.309	605.78	298.047	304.046	9.69898	37.0714	0.70311	179.314	60.643	117.533	7537.86	3225.75	44.9807	161.867	10199.1	6865.33	9797.05	2160.95	1493.44	1174.22	1094.94	132.095	13.286
24.04_823.3427n	0	1	#7339	1	24.0447	823.343	7.0775	ASHLGLAR		P01024	Complement C3 OS=Homo sapiens GN=C3 PE=1 SV=2	2.46253	PCa	BPH	0.0142274	71.1518	63227.1	74898.5	95221.2	88526.4	48685.9	26974	116284	105154	117538	118272	18915.6	21445.6	45602.8	43968.2	20504.2	22841.3	25588.8	25836	63998.9	58413.1	53389.1	34575.7	3937.16	3959.74	38232.3	49619.7	88451.3	105684	29252.1	48129.7	79810.6	119175	17243.6
87.45_2443.2961n	0	1	#10044	2	87.4452	2443.3	9.2246	EPGQDLVVLPLSITTDFIPSFR		P01024	Complement C3 OS=Homo sapiens GN=C3 PE=1 SV=2	38.4479	Bc	Rc	0.0529678	203.267	7238.11	17995.7	5320.71	4923.17	184.139	165.536	209.255	6635.98	168.424	102.947	60018.1	0	43790.1	1724.45	0	0	2726.32	0	0	0	28815.7	239683	239139	218954	1096.65	0	177870	0	222.305	41819.4	3556.01	1438.45	49.7693
88.02_2443.2950n	0	1	#7403	2	88.0225	2443.29	9.3182	EPGQDLVVLPLSITTDFIPSFR		P01024	Complement C3 OS=Homo sapiens GN=C3 PE=1 SV=2	10.9214	Bc	Rc	0.0409542	144.889	8445.84	15488.2	3380.73	3415.35	48327.4	50078.6	11662	4101.98	78.7229	152.957	176687	213745	259.336	42007.8	36746.5	39921.1	82015	77525.8	1155.75	576.432	235939	639.75	55.1272	592.008	226616	148018	10441.6	157531	41935.8	13793.8	1493.83	1561.52	22246.4
55.12_1840.8846n	0	1	#8988	2	55.1164	1840.88	9.1404	VHQYFNVELIQPGAVK		P01024	Complement C3 OS=Homo sapiens GN=C3 PE=1 SV=2	2.73331	Bc	Rc	0.0020129	66.0476	32986.2	105831	120098	91366.9	52865.9	38677.2	59236.6	66518.3	46495.3	58011.6	200488	180486	47233.9	53113.7	41538.4	45723.4	147252	75554.1	77267.9	49835.9	39929.5	284809	59110	100045	115223	191854	109048	76226.4	86850.6	154163	32075.7	54389.7	43318.6
56.31_1840.9197n	0	1	#7824	3	56.3051	1840.92	7.7707	VHQYFNVELIQPGAVK		P01024	Complement C3 OS=Homo sapiens GN=C3 PE=1 SV=2	4.45616	BPH	PCa	0.000155801	65.086	24139.3	21550.6	27724.3	23339.3	49622.7	46801	54380.2	53529.5	29712.6	33098.2	285406	310303	35735.7	33268.5	211069	191228	250017	176879	61070.6	66611.1	50436.1	15541.5	109303	111933	60699.1	57901.3	39488.5	45537.3	35850.7	25558.5	64389.6	59109.9	25144.2
59.69_2577.1258n	0	1	#14122	2	59.6942	2577.13	8.2154	TMQALPYSTVGNSNNYLHLSVLR		P01024	Complement C3 OS=Homo sapiens GN=C3 PE=1 SV=2	4.09014	Bc	PCa	0.516078	103.576	11762.7	11499	16699.5	11772.2	1305.06	818.236	3001.1	1899.35	3922.99	6070.89	417.792	173.762	26102.7	21329.9	6863.86	10381.2	0	1769.3	9111.73	11480.8	37107	32415.2	0	0	22003.5	17581.8	88993.9	27876.6	39731.2	15492.6	16932.3	13826.4	14300.8
61.53_2577.2864n	0	1	#8253	3	61.5286	2577.29	7.2768	TMQALPYSTVGNSNNYLHLSVLR		P01024	Complement C3 OS=Homo sapiens GN=C3 PE=1 SV=2	3.70531	BPH	Bc	0.00122827	113.453	52896.2	16366.2	35789.6	67531.4	82116.1	82922.6	42064.3	66097	46062.3	46837.8	184553	250864	27478.3	21848.8	60712.3	59166.2	225049	223393	48235.6	39281.3	9949.46	9640.22	103490	81478.8	5677.5	8716	41070.3	10673	31083.3	6045.54	118462	125014	69193.8
63.93_2156.0803n	0	1	#9525	3	63.9289	2156.08	9.0254	ILLQGTPVAQMTEDAVDAER		P01024	Complement C3 OS=Homo sapiens GN=C3 PE=1 SV=2	66.5618	Bc	BPH	0.000310519	153.674	0	667.382	0	0	325.914	6295.77	770.851	139.826	1627.03	5278.67	3765.63	663.217	1471.7	1721.46	320.864	158.03	3192.32	1285.97	495.013	791.743	824.81	3721.6	282421	306875	129350	20286.3	6510.63	149965	966.768	22020.1	271.795	321.705	97.7962
36.69_841.5103n	0	1	#10461	1	36.6922	841.51	8.5872	VVLVAVDK		P01024	Complement C3 OS=Homo sapiens GN=C3 PE=1 SV=2	21.7801	Bc	PCa	5.34612e-08	60.9019	253.647	2503.59	1362.38	609.67	515.032	810.336	1033.39	801.432	1072.62	1528.47	6883.82	6392.13	3165.9	1020.38	4000.39	4547.15	2853.18	3201.97	1452.53	1821.78	29783	16807.1	514.479	4176.2	32358.1	34095.7	26256.3	23865.9	33164.1	27464.7	2479.81	1601.08	1800.54
24.46_1120.5147n	0	1	#11136	3	24.4561	1120.51	6.9537	LCRDELCR	[2] Carbamidomethyl C|[7] Carbamidomethyl C	P01024	Complement C3 OS=Homo sapiens GN=C3 PE=1 SV=2	4.56945	BPH	Rc	0.494709	165.752	0	0	176.524	0	20410.6	336.63	12408.6	12146	0	0	6762.71	11677.9	162.651	0	0	1461.46	20249.1	17444.3	1917.76	1906.6	230.424	5885.45	0	0	4609.54	114.953	59.241	152.674	5109.78	1807.91	3004.7	1899.83	108.365
86.46_3675.5742n	0	1	#11194	3	86.4566	3675.57	6.2789	SNLDEDIIAEENIVSRSEFPESWLWNVEDLK		P01024	Complement C3 OS=Homo sapiens GN=C3 PE=1 SV=2	4.07727	PCa	BPH	0.00488777	123.21	137246	177518	1.09419e+06	1.08588e+06	302264	282035	263975	281677	350066	370553	240808	206581	217050	210994	90770.5	69393.5	14103.5	15130.2	264.483	669.695	198712	162597	161804	140256	285036	227197	270264	209804	46909.5	63934.4	60649.4	96407.7	465191
83.51_2256.0959n	0	1	#11629	2	83.5137	2256.1	9.118	VQLSNDFDEYIMAIEQTIK		P01024	Complement C3 OS=Homo sapiens GN=C3 PE=1 SV=2	3.62807	Bc	Rc	0.0395935	116.22	3978.53	1720.74	27334.2	18851.7	82737.2	83510.4	25735.8	23290.1	2215.77	616.011	110558	93849.3	23587.8	63342.1	57768.5	55573.3	12741	11313.3	8914.88	6679.38	35301.5	49702.5	10794	5476.52	126454	124463	135323	118615	42429.2	51797.9	7485.84	12086.7	42301.6
54.91_1510.9001n	0	1	#12615	3	54.9107	1510.9	8.2431	LVAYYTLIGASGQR		P01024	Complement C3 OS=Homo sapiens GN=C3 PE=1 SV=2	3.75065	BPH	Bc	0.145801	125.256	3613.86	9794.98	0	0	66530.7	68375.1	38708.7	30540.9	5327.97	9683.89	33554.1	180697	31563.2	8723.56	25845.9	22527.4	19145.7	60755.2	13089.8	13551.4	8137.6	6129.13	5440.03	12669.8	24877.7	25328.6	6936.5	6383.48	4211.95	9053.76	23378.1	28427.6	5233.32
61.46_1189.6088n	0	1	#14369	1	61.4601	1189.61	7.8444	DFDFVPPVVR		P01024	Complement C3 OS=Homo sapiens GN=C3 PE=1 SV=2	2.14958	Bc	BPH	0.602186	109.239	19457.6	15734	65206.9	58176.1	7410.94	12416	10110.9	5458.62	3206.44	7239.09	6731.3	3278.34	28135.7	17257.9	958.832	1340.44	12190.8	11798.5	12974	10297	46199	31651.6	700.204	462.32	23441.7	24779.2	36697.5	20801.7	26800	14093.3	5233.44	7645.85	16603.2
32.49_1984.9255n	0	1	#15449	2	32.4858	1984.93	7.974	SGQSEDRQPVPGQQMTLK		P01024	Complement C3 OS=Homo sapiens GN=C3 PE=1 SV=2	3.83287	Bc	PCa	0.501495	66.241	8817.08	7581.24	9321.76	10270.1	8255.74	7860.69	4221.53	3383.62	9055.03	8902.05	21195.2	18318.7	14892.8	10885.2	8314.52	8238.62	23739.1	21680.6	10520.1	10173.8	13737.3	16090.1	32.1284	5539.61	51635.6	45712.3	51022	49295.1	34050.1	30580.4	11985.5	10962.7	4969.29
81.64_3297.6236n	0	1	#16508	3	81.6393	3297.62	7.3362	QDSLSSQNQLGVLPLSWDIPELVNMGQWK	[25] Oxidation M	P01024	Complement C3 OS=Homo sapiens GN=C3 PE=1 SV=2	12.2838	BPH	PCa	0.000690857	108.077	2656.67	1200.64	1292.93	2706.26	3960.26	6592.91	985.771	951	544.713	41.3035	23131.6	23360.9	46776.1	2964.11	59484.6	55869.4	14355.7	14574	8162.82	8450.49	40139.5	34478.9	119.044	275.543	5441.77	4572.02	11377.4	9161.41	9311.17	11737.9	1635.48	1194.16	6372.81
44.08_1138.5271n	0	1	#16820	1	44.0754	1138.53	8.2414	FYYIYNEK		P01024	Complement C3 OS=Homo sapiens GN=C3 PE=1 SV=2	3.15798	Bc	BPH	0.442639	194.179	665.964	1155.51	4422.55	5468.42	0	0	1186.51	815.481	23766	58713.6	5281.76	3154.13	5297.6	4542.16	2344.97	3215.12	244.156	274.372	8533.27	6837.98	25368.6	7250.05	342.578	0	22334.1	24739.3	5018.51	13980.1	13985.6	12433.4	12877.2	7716.22	366.333
25.78_1907.0749n	0	1	#20668	3	25.7819	1907.07	6.8163	VTIKPAPETEKRPQDAK		P01024	Complement C3 OS=Homo sapiens GN=C3 PE=1 SV=2	16.9267	BPH	Rc	0.225303	165.288	346.644	1337.92	3023.05	3230.73	4722.69	390.677	4863.23	5098.38	317.552	1110.12	10967.7	44349.8	205.759	72.6385	38537.6	36249.1	35233.5	419.781	466.939	244.68	104.946	359.579	5452.88	11338	938.934	197.108	1606.74	105.036	1103.5	530.861	34.658	3069.69	354.663
58.84_2493.1010n	0	1	#23139	2	58.8428	2493.1	7.2053	DYAGVFSDAGLTFTSSSGQQTAQR		P01024	Complement C3 OS=Homo sapiens GN=C3 PE=1 SV=2	7.97697	Bc	BPH	0.205007	118.676	4791.24	3494.46	28704.6	26053	1892.22	1208.24	5487.95	6087.65	8591.41	7221.74	152.126	87.8481	477.141	374.328	538.396	643.534	2087.07	4678.34	883.872	1927.12	12406.2	10437.8	0	0	11254.8	13634.5	13016.2	15004.3	9936.95	8834.55	8379.13	3509.92	2791.52
83.75_2826.5242n	0	1	#25694	3	83.7537	2826.52	8.1122	QVREPGQDLVVLPLSITTDFIPSFR		P01024	Complement C3 OS=Homo sapiens GN=C3 PE=1 SV=2	11.9359	Bc	Rc	0.000688298	134.558	4355.93	13105.8	5137.11	10358.6	975.311	531.831	1844.28	2460.64	11279.1	3560.77	860.816	3277.28	3998.68	13470.5	2389.15	2737.58	1042.41	823.377	1821.37	1770.37	2613.67	89014.2	8717.47	1177.37	23246.4	20856.9	20538.2	19114.5	3370.15	4414.7	588.009	857.56	1144.74
46.47_1369.7248n	0	1	#28024	1	46.4698	1369.72	8.9106	TIYTPGSTVLYR		P01024	Complement C3 OS=Homo sapiens GN=C3 PE=1 SV=2	104.812	Bc	PCa	0.0310117	196.117	0	0	197.956	5.29636	263.999	36.1206	1.70598	2.67089	0	38.0898	0	0	1287.72	415.754	0	0	0	0	0	415.927	8977.66	6503.19	0	0	0	15746.5	8788.26	7988.1	8844.89	361.567	0	0	327.987
22.24_1288.5991n	0	1	#29356	1	22.2447	1288.6	8.5721	SGSDEVQVGQQR		P01024	Complement C3 OS=Homo sapiens GN=C3 PE=1 SV=2	19.2731	Bc	Rc	0.00721213	170.587	0	53.4949	0	0	5779.77	6043.68	2637.69	2296.59	38.5462	45.0651	9644.92	0	867.22	840.096	2034.88	2683.43	3226.77	3094.98	1637.62	1634.01	9434.66	9005.8	2053.38	1180.52	9168.41	13298.2	14067.9	0	6354.05	6513.98	0	225.316	1985.41
50.66_1249.5955n	0	1	#32337	1	50.6587	1249.6	7.7953	NTMILEICTR	[8] Carbamidomethyl C	P01024	Complement C3 OS=Homo sapiens GN=C3 PE=1 SV=2	24.2307	Bc	BPH	0.0556094	142.329	786.811	4082.21	9025.01	13840.4	0	0	699.245	343.538	1369.55	2361.46	0	140.031	613.938	56.4279	839.83	369.199	0	0	437.134	300.002	707.002	548.92	0	0	5943.93	6390.71	7692.3	14325.2	25687.9	5497.27	2819.1	3728.55	1358.74
63.13_1400.8237n	0	1	#42222	1	63.1288	1400.82	8.9347	SSLSVPYVIVPLK		P01024	Complement C3 OS=Homo sapiens GN=C3 PE=1 SV=2	Infinity	Bc	BPH	0.293074	316.228	0	0	106.883	0	0	90.7968	0	0	0	0	0	0	0	0	0	0	0	0	0	0	0	9148.76	0	0	0	8902.1	0	0	0	0	0	0	0
27.00_679.3553n	2	2	#39,#1346	1,2	26.9964	679.355	8.0476	VPPVIR		Q6EMK4	Vasorin OS=Homo sapiens GN=VASN PE=1 SV=1	2.16733	BPH	PCa	0.0243962	74.5537	1.16559e+06	1.16814e+06	603245	596861	4.08585e+06	4.41765e+06	3.85051e+06	4.40063e+06	1.14798e+06	1.13905e+06	9.5857e+06	8.43547e+06	1.43454e+06	1.4317e+06	5.04488e+06	4.95034e+06	6.89859e+06	6.78658e+06	2.22854e+06	2.13219e+06	1.6581e+06	1.46441e+06	3.10347e+06	3.40668e+06	3.83991e+06	4.69309e+06	3.23412e+06	3.79019e+06	3.13891e+06	3.15551e+06	1.39202e+06	931347	2.90256e+06
68.35_1715.9188n	1	1	#596	2	68.3521	1715.92	9.485	LAGLGLQQLDEGLFSR		Q6EMK4	Vasorin OS=Homo sapiens GN=VASN PE=1 SV=1	6.0372	PCa	Bc	1.45605e-08	49.9104	1.11081e+06	1.20613e+06	1.41947e+06	304492	559003	516754	762843	844590	1.45256e+06	1.33671e+06	289156	295538	313227	334881	154766	156940	188822	197919	404418	417992	202520	83505.5	121931	69607.7	127570	175770	269559	302309	121274	101742	674307	624597	688914
24.04_886.4453n	0	2	#6209,#680	1,2	24.0447	886.445	8.582	LQDNELR		Q6EMK4	Vasorin OS=Homo sapiens GN=VASN PE=1 SV=1	1.24099	BPH	Bc	0.269883	40.1369	538554	560000	365826	390429	255765	162978	247781	258849	547103	587492	554861	514717	372722	333963	572514	441152	545703	301798	411814	419446	395076	355663	259428	237396	521693	424359	343092	315292	360371	388527	311377	463238	253858
57.35_1568.8636n	1	1	#693	2	57.3453	1568.86	9.4358	SLTLGIEPVSPTSLR		Q6EMK4	Vasorin OS=Homo sapiens GN=VASN PE=1 SV=1	4.92151	Rc	Bc	1.30834e-06	79.9732	166047	1.28682e+06	154930	136799	272437	257889	594765	600334	1.19532e+06	1.14148e+06	228219	193306	383696	357030	325044	329046	232476	207989	600447	582167	197295	139370	326354	255369	84145.3	104535	220005	197541	205879	122119	806650	824406	588048
57.36_1568.8757n	0	1	#38227	1	57.3625	1568.88	9.4358	SLTLGIEPVSPTSLR		Q6EMK4	Vasorin OS=Homo sapiens GN=VASN PE=1 SV=1	Infinity	Rc	BPH	2.83008e-09	226.361	0	8538.22	0	0	0	0	0	0	2442.66	4666.59	0	0	0	0	0	0	0	0	0	0	0	8.93392	0	0	4.30418	0	0	0	0	0	6078.56	7631.9	247.55
58.15_1568.8578n	0	1	#2371	2	58.1453	1568.86	9.2259	SLTLGIEPVSPTSLR		Q6EMK4	Vasorin OS=Homo sapiens GN=VASN PE=1 SV=1	6.05589	PCa	BPH	0.315785	175.203	939449	18923.6	75090.1	658218	39348.7	13588.1	28039.8	16174.7	34509.2	55982.6	11992.9	24826	38135.5	50635.7	20560.8	20798.2	31986.1	28195.9	34523.1	48675.3	49949.4	60799.8	205245	137847	128233	42897.6	20179.3	34487.1	42893.8	15088.2	50722.1	30633.8	16954
40.33_1368.6634n	0	1	#2175	2	40.3322	1368.66	8.7404	HIQPGAFDTLDR		Q6EMK4	Vasorin OS=Homo sapiens GN=VASN PE=1 SV=1	2.63815	Rc	Bc	1.21149e-05	49.8338	353312	102876	215529	66867.3	154196	137703	193314	183304	376834	205948	147853	108493	185996	171426	118339	121568	159323	164952	216689	195475	125639	117739	174365	169838	96806.4	90470.6	70336.5	44700.4	132833	147756	443450	295520	191007
28.85_1454.6914n	0	2	#42417,#2860	1,2	28.8539	1454.69	9.062	ESHVTLASPEETR		Q6EMK4	Vasorin OS=Homo sapiens GN=VASN PE=1 SV=1	2.56829	Rc	BPH	0.000109174	57.5041	63502.6	74533.8	37124.4	48838.3	129387	162156	217323	182401	246180	237952	87897.8	76571.2	74577.5	121485	40443.4	44387.2	54487	40460	114929	126322	82688.4	46131.3	52235.5	55007.7	105852	92063.6	101043	131842	98819	92840	278625	246050	213475
18.52_757.4034n	0	1	#2970	2	18.5183	757.403	7.7876	QGTTVPR		Q6EMK4	Vasorin OS=Homo sapiens GN=VASN PE=1 SV=1	2.2191	Rc	Bc	0.00305042	53.8003	11936.1	10686.9	14604.7	13532.5	35973.7	34369.6	42601.7	46059.3	21000.4	47424.7	60788.6	38323.1	33325.5	29078.8	44811.8	43679.5	52826.9	29887	44337.1	44681	29465.8	25761.3	25253.2	23510.7	24304	22317.3	21232.2	20402.1	14229.4	14372.5	7937.42	57570.7	36269.7
18.47_729.3533n	0	1	#3286	1	18.4668	729.353	7.4954	LTPDER		Q12907	Vesicular integral-membrane protein VIP36 OS=Homo sapiens GN=LMAN2 PE=1 SV=1	2.43403	PCa	Bc	0.273379	58.0802	44095.6	73262.3	64332.8	23614.9	40891.7	35302.4	48839	55713.8	64191.5	105996	27085.7	14504.6	37132.3	35659.3	16786	19146.7	23441.6	18366.1	55575.4	47533.9	33753.4	30388.3	4922.14	5717.57	17353.2	22355	26412.4	27337.1	25152.9	35134.8	75.4857	66274.3	92172.1
82.49_2134.9902n	0	1	#19144	2	82.4908	2134.99	8.8985	NPFNCVCPLSWFGPWVR	[5] Carbamidomethyl C|[7] Carbamidomethyl C	Q6EMK4	Vasorin OS=Homo sapiens GN=VASN PE=1 SV=1	36.9684	PCa	Bc	3.30872e-06	96.2801	131642	134391	155717	184625	24070	17889.1	25909	33979.9	47603.8	37196.3	4402.43	1996	23732.3	18769.9	16071.5	15840.2	2536.91	2341.7	4741.36	3431.75	5933.44	5579.47	186.905	0	1014.53	793.764	1596.1	1599.72	2357.03	2390.41	33535.6	9326.96	13018.5
84.54_2134.9889n	0	1	#10847	2	84.5365	2134.99	8.9732	NPFNCVCPLSWFGPWVR	[5] Carbamidomethyl C|[7] Carbamidomethyl C	Q6EMK4	Vasorin OS=Homo sapiens GN=VASN PE=1 SV=1	13.8005	PCa	Bc	1.38092e-05	104.792	69022.4	99857.6	511687	403989	85424.4	71791.9	137030	181372	216895	215179	24347.7	12239.9	151695	139826	27550.2	27384.9	2588.01	3614.74	63307.3	62522.5	25855.9	18412.5	1241.09	265.684	9491.2	10937.4	24536.3	21497.8	13506.4	18616.2	11060.8	49349.1	72140.8
35.01_1149.6085n	0	1	#11803	1	35.0062	1149.61	8.7901	YLQGSSVQLR		Q6EMK4	Vasorin OS=Homo sapiens GN=VASN PE=1 SV=1	3.01079	Rc	BPH	0.039041	134.321	31683.3	37379.9	14694.4	14277.8	233.576	55.1529	3735.87	3070.37	41930.8	40148.3	0	0	2747	2701.97	20265.3	24635.2	0	200.684	8030.1	7947.67	27714.9	2401.74	1282.02	0	1306.11	1988.52	2535.93	1004.69	26457.9	23143	27253.1	23729.4	7679.18
83.41_3012.6770n	0	1	#18326	3	83.4108	3012.68	8.3994	LLLLDLSHNSLLALEPGILDTANVEALR		Q6EMK4	Vasorin OS=Homo sapiens GN=VASN PE=1 SV=1	546.112	PCa	Bc	1.17464e-05	288.151	122286	56034.8	601.342	5393.07	151.976	150.867	143.683	140.874	999.479	904.979	467.761	522.442	495.815	1906.24	473.267	227.994	36.3382	16.664	305.008	356.926	135.472	114.923	0	0	10.5829	0	0	25.2495	5.37767	50.4615	40679.8	951.176	33.6969
51.67_1219.5959n	2	2	#9513,#359	1,2	51.6701	1219.6	8.5216	NFPSPVDAAFR		P02790	Hemopexin OS=Homo sapiens GN=HPX PE=1 SV=2	2.59255	BPH	Rc	0.000968106	62.9884	253989	333090	443669	453362	1.41878e+06	1.31128e+06	914732	951776	425706	330428	1.81421e+06	2.16404e+06	785067	694903	1.63461e+06	1.74344e+06	2.25576e+06	2.37783e+06	994108	967615	816671	768480	235720	1.15627e+06	179797	977775	1.02912e+06	857784	703250	1.09265e+06	424254	393632	855429
52.51_1219.5966n	0	2	#24032,#1793	1,2	52.5104	1219.6	8.784	NFPSPVDAAFR		P02790	Hemopexin OS=Homo sapiens GN=HPX PE=1 SV=2	2.22713	Bc	PCa	0.0940201	120.132	150053	99873.6	77737.7	63448.8	191225	176316	147264	147107	66935.2	90784.6	254078	250011	171884	152140	170501	182812	234434	199825	127264	110929	88982	133341	947472	95676.5	813555	145855	108286	120042	115338	127936	153771	119808	137231
64.36_2363.1328n	2	2	#8642,#739	2,3	64.3574	2363.13	9.3913	LLQDEFPGIPSPLDAAVECHR	[19] Carbamidomethyl C	P02790	Hemopexin OS=Homo sapiens GN=HPX PE=1 SV=2	3.99851	BPH	PCa	2.63531e-10	44.78	173476	254578	480241	513906	426243	436404	506369	530423	304623	313177	2.6138e+06	2.2155e+06	739298	706988	2.20825e+06	2.24828e+06	1.53343e+06	1.4975e+06	1.01122e+06	977638	1.34829e+06	1.46823e+06	1.48083e+06	1.31657e+06	1.69818e+06	1.61906e+06	1.35e+06	1.71701e+06	1.42926e+06	1.57533e+06	226275	223280	493124
62.78_2497.2155n	0	2	#16967,#2400	2,3	62.7831	2497.22	9.5536	EVGTPHGIILDSVDAAFICPGSSR	[19] Carbamidomethyl C	P02790	Hemopexin OS=Homo sapiens GN=HPX PE=1 SV=2	3.8209	Bc	BPH	0.543095	184.421	145162	116623	192683	272085	37605.6	31205.3	29443.5	32045.9	51906.2	85446.3	29857.5	38037.9	49520.8	46988.2	42207.5	42261.5	47033	74343.5	39620.3	43822.7	16855.2	48355.4	51471.2	24202.9	18138.9	29022.3	955436	18204.1	547308	24522.3	66938.9	35921.4	34952.6
64.07_2497.2116n	0	2	#9904,#1106	2,3	64.066	2497.21	9.3872	EVGTPHGIILDSVDAAFICPGSSR	[19] Carbamidomethyl C	P02790	Hemopexin OS=Homo sapiens GN=HPX PE=1 SV=2	2.62816	BPH	PCa	0.00125693	59.1672	158359	183141	245423	212844	627893	675083	677362	716614	278094	242981	1.91393e+06	1.74398e+06	497603	529174	1.46964e+06	1.49688e+06	1.03224e+06	1.0021e+06	429345	444497	1.21975e+06	926329	814060	878940	980914	824678	232154	1.3792e+06	256497	793849	264045	249222	685918
60.93_3281.5111n	1	1	#1504	3	60.9344	3281.51	7.7401	SLGPNSCSANGPGLYLIHGPNLYCYSDVEK	[7] Carbamidomethyl C|[24] Carbamidomethyl C	P02790	Hemopexin OS=Homo sapiens GN=HPX PE=1 SV=2	2.02275	BPH	Rc	0.00307917	54.0375	552697	539927	601170	639752	1.64198e+06	1.48647e+06	1.2023e+06	1.26161e+06	458751	356023	2.85296e+06	2.69608e+06	892009	808872	1.79293e+06	1.81825e+06	1.62535e+06	1.6838e+06	1.15162e+06	1.09476e+06	1.82938e+06	1.58883e+06	755123	665261	839413	844627	953264	1.25683e+06	859435	769974	531281	499003	1.54655e+06
55.88_1836.9075n	0	1	#1734	3	55.8821	1836.91	8.6995	SGAQATWTELPWPHEK		P02790	Hemopexin OS=Homo sapiens GN=HPX PE=1 SV=2	4.20946	Bc	Rc	1.59339e-12	51.2282	143425	195289	186213	158618	162213	246443	245564	248527	172132	155190	413053	290775	273159	252612	328050	397441	353352	486224	167453	160994	514264	421883	683880	1.85827e+06	770487	866188	635146	711565	647548	677304	196890	212835	162320
26.60_745.3325n	0	1	#2354	1	26.5992	745.332	7.8312	ELISER		P02790	Hemopexin OS=Homo sapiens GN=HPX PE=1 SV=2	1.48121	BPH	Rc	0.219031	45.6969	58175.3	67678.3	94499.5	87481.2	108238	79413.4	67762.3	106771	132433	64998.6	158828	132957	103800	95405.8	138114	224227	139097	74688.6	103489	100085	84557	76599.9	13738.6	148035	110285	172974	127271	60158	154561	145940	42942.3	66636.7	136335
44.08_1141.4899n	0	1	#3126	2	44.0754	1141.49	8.4992	DYFMPCPGR	[6] Carbamidomethyl C	P02790	Hemopexin OS=Homo sapiens GN=HPX PE=1 SV=2	1.96847	BPH	Bc	0.00695006	61.5804	156032	126647	111846	113538	124092	127270	112954	100710	143733	187628	237465	171622	86570.8	104598	168739	170042	216506	147235	222459	307491	77440.4	54625.7	65301.6	99244.7	104830	103048	95583.5	120194	108413	102363	80125.3	56306	194615
62.07_3778.8014n	0	2	#15749,#3975	3,4	62.0688	3778.8	7.0686	SLGPNSCSANGPGLYLIHGPNLYCYSDVEKLNAAK	[7] Carbamidomethyl C|[24] Carbamidomethyl C	P02790	Hemopexin OS=Homo sapiens GN=HPX PE=1 SV=2	11.5143	PCa	Bc	0.00016877	112.878	388784	378832	152753	170271	3.07065e+06	2.91608e+06	1.37709e+06	1.24043e+06	254401	224597	114666	400030	180045	142021	146369	139938	151191	198848	138241	135798	169655	160688	81991.2	57206.8	38327.6	49757	152474	64680.4	67798.7	41009.5	1.16686e+06	809550	1.84507e+06
71.06_972.5371n	0	1	#4319	2	71.0609	972.537	8.8161	LWWLDLK		P02790	Hemopexin OS=Homo sapiens GN=HPX PE=1 SV=2	3.72493	BPH	Rc	0.00241574	80.6921	3350.26	3553.21	7118.57	655.792	23398.1	25606.2	18976.9	20222	5767.83	7365.95	93423.6	83179.3	27593.7	24477.2	48894.8	50046.6	11081.3	10364.3	25568.8	25263.5	37416.1	2693.65	50133.9	47276.7	43189.7	4231.38	37162.6	48233.5	23222.2	26705	3481.87	2777.69	10342.7
42.08_764.4027n	0	1	#6956	2	42.081	764.403	8.2512	GEFVWK		P02790	Hemopexin OS=Homo sapiens GN=HPX PE=1 SV=2	1.51533	BPH	PCa	0.0196904	59.5977	6919.75	3624.78	27916.2	5400.16	9622.24	9180.04	11316.5	15238.7	11120.2	15855.3	14696.7	16152.8	17406.2	13858.7	18036.9	16664.4	18771.1	16292	21195.3	22998	12833.2	12052	6042.64	4576.8	12634.3	11595.8	16032	13601.4	16078.8	14027.4	10003.3	6804.54	16559.7
28.17_1021.4457n	0	1	#7902	1	28.1651	1021.45	7.4607	VDGALCMEK	[6] Carbamidomethyl C	P02790	Hemopexin OS=Homo sapiens GN=HPX PE=1 SV=2	2.74381	Rc	BPH	0.00125119	79.0735	48022.9	46246.5	153520	137755	16943.7	16645.8	41435	26777.3	104944	114953	11641.2	7114.47	53561.7	51518.9	12977.5	9448.53	11587.4	9976.05	52290.9	47574.9	38927.7	29877.5	22463.1	10969.9	50955.5	46672.9	74792.3	82725.4	83411.8	83303.5	108504	59504.3	76624.5
62.26_4300.8817n	0	1	#9894	3	62.2602	4300.88	6.1268	VDGALCMEKSLGPNSCSANGPGLYLIHGPNLYCYSDVEK	[6] Carbamidomethyl C|[7] Oxidation M|[16] Carbamidomethyl C|[33] Carbamidomethyl C	P02790	Hemopexin OS=Homo sapiens GN=HPX PE=1 SV=2	34.0561	Rc	Bc	4.41332e-06	267.487	138799	136570	91275	60596.3	169.882	246.855	46963.4	44554.9	44946.1	58442.5	718.857	0	2577.08	2030.71	0	0	1652.62	0	71741.6	74121.2	0	337.612	0	0	0	0	17007.6	0	2459.76	122.985	82090.9	77470.5	29062.2
36.09_1144.6236n	0	1	#11511	3	36.0922	1144.62	6.8678	VWVYPPEKK		P02790	Hemopexin OS=Homo sapiens GN=HPX PE=1 SV=2	8.14761	BPH	Rc	0.000255769	132.554	258.58	1711.77	1396.44	1502.55	36100.9	33403.3	10746.1	14528.9	1133.5	2641.05	103405	81292.7	10307.4	9550.84	41306.5	44274.4	75771	58576.4	10559.4	8636.28	3265.27	6830.4	9441.9	8031.68	19304.6	16902.1	19971.7	23787.8	14441.3	21110.2	2382.45	1225.8	13719.8
41.37_1140.5579n	0	1	#11643	1	41.3667	1140.56	7.8306	GGYTLVSGYPK		P02790	Hemopexin OS=Homo sapiens GN=HPX PE=1 SV=2	4.3728	Bc	PCa	0.0287477	119.522	4038.73	4876.35	7937.98	847.036	130.736	17.3295	12773.1	2300.45	1497.83	240.277	2713.6	696.079	10378.1	1164.53	2564.51	1277.49	0	0	9172.75	8235.2	40699.9	15643.5	1976.05	1344.84	10976	12410.8	12814.6	15463.7	18081.2	22149.8	12404.8	10666.7	8209.82
37.92_1141.6235n	0	1	#15415	3	37.915	1141.62	7.3248	QGHNSVFLIK		P02790	Hemopexin OS=Homo sapiens GN=HPX PE=1 SV=2	Infinity	Bc	PCa	3.71867e-06	179.344	0	0	0	0	0	0	0	0	0	0	0	0	0	0	0	0	0	0	0	0	0	0	84.0271	234.503	261.401	15164.6	10488.6	19517.6	11738.7	10600.3	0	1652.15	100.426
38.77_1141.6258n	0	1	#16115	3	38.7665	1141.63	6.7304	QGHNSVFLIK		P02790	Hemopexin OS=Homo sapiens GN=HPX PE=1 SV=2	221.192	Bc	BPH	0.000216381	246.708	134.167	4871.61	5991.81	5699.18	0	0	0	101.65	0	0	0	0	0	0	78.1967	0	0	264.514	0	0	4216.8	5261.54	18689.3	17570.7	18428.3	1659.35	9080.71	170.012	0	728.083	67.7006	42.3704	0
40.48_1141.6270n	0	1	#12341	3	40.4808	1141.63	6.7741	QGHNSVFLIK		P02790	Hemopexin OS=Homo sapiens GN=HPX PE=1 SV=2	20.7738	PCa	Bc	0.846793	247.366	6185.96	392.348	0	129.421	33606.4	29196.2	18300	20905.8	0	0	267.147	253.811	2087.43	414.563	0	553.703	186.538	15748.2	208.952	0	1512.38	0	0	0	1114.58	1287.58	288.44	170.689	458.507	401.142	1851.06	80.5964	19035.8
40.98_1141.6286n	0	1	#11917	3	40.9781	1141.63	7.3296	QGHNSVFLIK		P02790	Hemopexin OS=Homo sapiens GN=HPX PE=1 SV=2	30.0356	BPH	PCa	3.15517e-07	166.152	1042.54	146.094	910.017	2021.55	707.318	100.663	319.781	28.1218	783.006	2159.16	11987.7	54230.7	5580.14	9337.77	32417.4	33233.9	51441.7	30559.6	9568.5	8483.01	3609.93	2246.9	65844.7	58276.4	3983.49	3416.78	937.515	1737.1	4503.57	5345.15	492.571	2611.05	3389.77
52.12_1494.6668n	0	1	#24802	1	52.1218	1494.67	9.5791	YYCFQGNQFLR	[3] Carbamidomethyl C	P02790	Hemopexin OS=Homo sapiens GN=HPX PE=1 SV=2	20.4074	Bc	PCa	0.0131294	289.587	0	0	500.486	735.236	732.068	209.677	685.175	0	0	0	3059	3616.54	10304.8	9220.61	0	232.402	0	0	5306.26	4646.57	7251.55	6172.9	0	214.655	0	6517.27	15651.7	8675.15	7088.14	6847.59	0	0	0
20.63_1554.5963n	1	1	#44	2	20.6271	1554.6	4.8084	ESNEELTESCETK	[10] Carbamidomethyl C	P01042	Kininogen-1 OS=Homo sapiens GN=KNG1 PE=1 SV=2	2.76346	BPH	Rc	0.0226541	74.2184	1.0689e+06	957117	751258	680469	4.31246e+06	4.13284e+06	3.55862e+06	4.28299e+06	1.33016e+06	1.2249e+06	1.12664e+07	1.09825e+07	1.66669e+06	1.64643e+06	4.00803e+06	4.20888e+06	5.37903e+06	5.11344e+06	2.0861e+06	2.04545e+06	1.82764e+06	1.64578e+06	286837	1.75248e+06	804087	698757	2.35173e+06	3.02043e+06	2.48438e+06	2.9207e+06	160501	677833	2.28497e+06
19.31_1164.5448n	0	2	#3542,#85	1,2	19.3097	1164.54	9.4447	AATGECTATVGK	[6] Carbamidomethyl C	P01042	Kininogen-1 OS=Homo sapiens GN=KNG1 PE=1 SV=2	5.64175	Rc	Bc	0.0296254	78.8232	288696	332009	391305	359126	257804	225527	362757	402335	642794	602149	373972	303089	309891	295694	482229	513242	336145	276267	876882	859881	181350	165756	111694	160491	258913	236280	217721	251300	253977	336124	15943.4	485356	321431
17.58_1075.4581n	0	2	#5275,#104	1,2	17.5809	1075.46	9.6656	EGDCPVQSGK	[4] Carbamidomethyl C	P01042	Kininogen-1 OS=Homo sapiens GN=KNG1 PE=1 SV=2	5.42246	Rc	Bc	0.000594122	71.8877	387910	344267	423019	493692	118583	156180	372915	401670	683631	851889	379373	178767	311813	303758	550051	598228	280946	135193	890711	881022	208455	176639	174475	150446	243527	202381	145529	98274.1	246388	260166	240544	423491	198525
26.09_860.3942n	0	2	#1366,#129	1,2	26.0905	860.394	8.6093	ICVGCPR	[2] Carbamidomethyl C|[5] Carbamidomethyl C	P01042	Kininogen-1 OS=Homo sapiens GN=KNG1 PE=1 SV=2	2.82653	Rc	Bc	0.0117778	59.2241	1.73659e+06	1.86373e+06	876168	967871	565733	155113	163572	986901	1.20463e+06	1.19147e+06	419811	421084	530206	486469	458771	450405	491521	192732	817293	801607	455448	417474	101633	191763	380672	427040	454492	181066	542531	436408	187354	1.85077e+06	374761
26.80_860.3939n	0	2	#9069,#760	1,2	26.8049	860.394	7.6744	ICVGCPR	[2] Carbamidomethyl C|[5] Carbamidomethyl C	P01042	Kininogen-1 OS=Homo sapiens GN=KNG1 PE=1 SV=2	1.52881	BPH	PCa	0.384844	84.999	141491	129799	50964.1	96589.8	285741	324304	551511	283598	126042	102667	548753	502856	134284	108345	420016	355288	501109	313666	170204	144830	179962	184960	49211.3	250226	300010	326654	293938	74521	350374	243816	87589.9	102681	786586
47.30_1250.5940n	0	2	#5019,#200	1,2	47.2957	1250.59	9.3968	TVGSDTFYSFK		P01042	Kininogen-1 OS=Homo sapiens GN=KNG1 PE=1 SV=2	2.89789	Rc	Bc	6.84582e-06	52.993	839513	835790	864173	949436	783012	755737	1.06598e+06	1.18826e+06	379466	443215	1.161e+06	1.06239e+06	944980	855024	1.40282e+06	1.42058e+06	1.06594e+06	1.03441e+06	1.77821e+06	2.06795e+06	627809	591236	606514	578774	743330	787559	764022	767087	838781	1.49128e+06	940736	947843	1.12341e+06
50.43_2511.2081n	2	2	#4093,#196	2,3	50.4272	2511.21	9.6934	IASFSQNCDIYPGKDFVQPPTK	[8] Carbamidomethyl C	P01042	Kininogen-1 OS=Homo sapiens GN=KNG1 PE=1 SV=2	6.37109	Rc	Bc	7.50733e-13	43.8369	2.63984e+06	2.69202e+06	1.75534e+06	1.93251e+06	1.52741e+06	1.43563e+06	2.97409e+06	3.08982e+06	3.83801e+06	3.47205e+06	2.62588e+06	2.0563e+06	1.16937e+06	1.10638e+06	1.37443e+06	1.39938e+06	1.37356e+06	1.1977e+06	3.14778e+06	3.07967e+06	835376	717555	397160	438914	847073	958396	971140	1.15828e+06	693372	713890	5.59973e+06	5.66365e+06	3.35871e+06
55.25_2138.0627n	2	2	#1933,#236	2,3	55.2535	2138.06	9.9853	DIPTNSPELEETLTHTITK		P01042	Kininogen-1 OS=Homo sapiens GN=KNG1 PE=1 SV=2	2.92141	Rc	Bc	0.000132224	59.9843	932357	1.0847e+06	1.40293e+06	1.18857e+06	1.2179e+06	1.32654e+06	1.89443e+06	1.92929e+06	2.16303e+06	2.11578e+06	2.96399e+06	2.60671e+06	1.64311e+06	1.35121e+06	2.12628e+06	2.2462e+06	1.86593e+06	2.14214e+06	2.69074e+06	2.59819e+06	1.11846e+06	927681	1.5103e+06	1.61952e+06	1.17051e+06	1.28512e+06	1.18225e+06	1.24891e+06	872134	838527	1.03056e+06	1.00888e+06	1.74743e+06
59.68_1382.6597n	0	2	#6516,#244	1,2	59.6771	1382.66	9.7812	ENFLFLTPDCK	[10] Carbamidomethyl C	P01042	Kininogen-1 OS=Homo sapiens GN=KNG1 PE=1 SV=2	3.63255	Rc	Bc	0.00122458	66.9604	509930	441562	663405	692952	326966	354350	431995	475242	785468	699004	694925	608821	844074	843861	442248	469633	560173	570207	1.84797e+06	1.90004e+06	476326	442140	578059	361801	440173	401349	883674	523920	420649	325550	393616	407268	457295
45.23_1002.5613n	0	1	#442	2	45.2298	1002.56	9.4593	QVVAGLNFR		P01042	Kininogen-1 OS=Homo sapiens GN=KNG1 PE=1 SV=2	2.37342	Rc	Bc	0.0283334	63.8659	339207	361916	402561	367379	211274	216098	307710	307919	529567	505842	446294	356335	405565	403856	270552	270471	457906	383727	826976	671919	290221	210293	354792	395540	319110	331068	263536	354415	249218	174082	235705	233729	200076
45.52_1002.5282n	0	1	#4792	1	45.5212	1002.53	9.4593	QVVAGLNFR		P01042	Kininogen-1 OS=Homo sapiens GN=KNG1 PE=1 SV=2	1.53884	Rc	PCa	0.231846	60.8451	79755.3	88967.1	99747.5	85222.5	53500.6	46277.6	30261.2	28293.5	141033	112148	65391.6	32052.2	50036.2	61487.8	57065	59093.1	120873	103027	151605	103071	199930	170308	32434.7	33060.7	181912	177510	113890	175168	51776.6	36973.3	78851.1	66518.2	64634.1
19.34_814.4870n	0	1	#766	2	19.3354	814.487	9.5827	AVDAALKK		P01042	Kininogen-1 OS=Homo sapiens GN=KNG1 PE=1 SV=2	4.41208	Rc	Bc	0.875795	82.506	13253.9	16107.4	20238.5	30077.3	53414.2	43914.7	112080	113735	152033	176179	50693.5	36605	69833.7	54954.8	60565.7	60919.2	91204.3	79677.9	114881	120890	46838.9	45571.4	18193.6	37155.4	22924.8	23962.5	30661.9	32138.9	36978.2	51819.4	0	146260	110433
19.35_814.4872n	0	1	#9710	1	19.3526	814.487	9.5827	AVDAALKK		P01042	Kininogen-1 OS=Homo sapiens GN=KNG1 PE=1 SV=2	18.9768	Rc	Bc	0.252484	156.507	18.6102	22.3068	609.111	1594.43	1126.34	739.015	4355.73	4246.55	17178.9	25245.1	73.7281	1.89659	3147.75	2826.39	271.894	281.236	245.267	272.667	9656.42	9629.21	1071.01	936.17	62.5727	39.3716	122.86	665.577	998.721	1099.98	1026.71	1026.85	0	16686.3	8728.43
57.70_1029.5314n	0	1	#825	2	57.6996	1029.53	9.2604	YFIDFVAR		P01042	Kininogen-1 OS=Homo sapiens GN=KNG1 PE=1 SV=2	3.8772	Rc	Bc	0.00013404	70.1225	238895	243816	250876	238912	175128	175275	252315	251788	175034	161183	258535	239458	320523	369600	131992	136251	167546	161038	478944	676396	186354	123876	106492	80635.8	153467	129596	143005	159514	129930	83711.3	202106	187769	180219
43.51_1873.8747n	0	1	#898	2	43.5096	1873.87	9.6903	YNSQNQSNNQFVLYR		P01042	Kininogen-1 OS=Homo sapiens GN=KNG1 PE=1 SV=2	1.9039	Rc	Bc	0.00108843	49.3633	1.7578e+06	1.77195e+06	1.71668e+06	1.85574e+06	1.39568e+06	1.48143e+06	1.79761e+06	1.83155e+06	1.69213e+06	1.79411e+06	2.0583e+06	1.41194e+06	1.59545e+06	1.53809e+06	1.2436e+06	1.27356e+06	1.11421e+06	1.13865e+06	2.11434e+06	2.0911e+06	1.2138e+06	978126	301688	254764	1.80318e+06	2.02116e+06	1.22661e+06	1.96306e+06	1.85931e+06	1.75519e+06	2.08598e+06	2.0898e+06	2.25634e+06
19.93_699.4249n	0	1	#1111	2	19.9299	699.425	9.3239	VQVVAGK		P01042	Kininogen-1 OS=Homo sapiens GN=KNG1 PE=1 SV=2	4.34749	Rc	Bc	0.000960965	73.7961	11333.1	12697.8	12525.2	19074.8	25759.2	24606.9	34019.4	38141.9	16852.2	44739.1	38290.4	17414.7	42115.9	42481.4	28338.5	27078.7	44864.5	20625.6	84703.9	84036.4	27131.4	23520.3	17600.9	28280.9	26126.2	19380.6	11554.7	24942.8	14956.1	18250	24338	24920.3	26166.7
20.61_699.3977n	0	1	#10636	1	20.6099	699.398	8.8449	VQVVAGK		P01042	Kininogen-1 OS=Homo sapiens GN=KNG1 PE=1 SV=2	4.26459	Rc	PCa	0.39858	154.331	4942.14	1957.47	2731.52	2501.5	802.915	1353.84	1282.83	1196.44	2048.65	2008.65	955.798	2417.05	8436.74	9685.01	1710.66	1511.99	4413.45	2667.67	8617.17	8591.34	16708.8	14741.5	7534.06	5.30379	18769.8	15708.8	933.675	1433.03	2025.92	1046.25	47434.1	3304.92	2308.28
65.25_4755.2918n	0	2	#5926,#1360	3,4	65.246	4755.29	9.381	FSVATQTCQITPAEGPVVTAQYDCLGCVHPISTQSPDLEPILR	[8] Carbamidomethyl C|[24] Carbamidomethyl C|[27] Carbamidomethyl C	P01042	Kininogen-1 OS=Homo sapiens GN=KNG1 PE=1 SV=2	23.2503	Rc	Bc	5.89638e-10	87.5491	836053	870407	819569	893415	232889	246408	802959	854121	1.38718e+06	1.42096e+06	351674	175267	336903	345652	38745.8	28572.5	111328	145814	749756	764876	117321	109618	28502.8	26352.1	57074.8	61736	115391	139608	48459.3	56502.9	1.5676e+06	1.37827e+06	403363
46.90_2598.1303n	0	2	#4327,#1737	3,4	46.8985	2598.13	6.804	EETTVSPPHTSMAPAQDEERDSGK		P01042	Kininogen-1 OS=Homo sapiens GN=KNG1 PE=1 SV=2	4.68901	BPH	Bc	6.56614e-05	75.1034	364675	351330	350214	401670	1.45101e+06	1.30838e+06	2.07554e+06	2.2371e+06	1.60382e+06	772390	2.12127e+06	2.05111e+06	3.64508e+06	3.21258e+06	1.3189e+06	1.34541e+06	2.89678e+06	2.91875e+06	8.62376e+06	8.69416e+06	965937	798655	948374	1.02711e+06	740497	728748	610942	747318	697200	589287	474154	702096	2.16671e+06
42.39_2598.1205n	0	1	#7528	3	42.3895	2598.12	6.6902	EETTVSPPHTSMAPAQDEERDSGK		P01042	Kininogen-1 OS=Homo sapiens GN=KNG1 PE=1 SV=2	4.67184	Bc	BPH	2.12728e-07	54.3653	302439	268515	135393	105055	225953	193707	299673	229359	100230	91164.9	76721.1	77376.2	124874	163640	110239	120009	88790.5	103095	160241	149331	1.10644e+06	1.02541e+06	203371	200870	487158	517222	514574	496827	475374	458971	163942	122575	341091
55.45_2234.1042n	0	1	#1808	3	55.4536	2234.1	9.2049	KLGQSLDCNAEVYVVPWEK	[8] Carbamidomethyl C	P01042	Kininogen-1 OS=Homo sapiens GN=KNG1 PE=1 SV=2	4.43486	PCa	BPH	1.22751e-05	101.236	2.27748e+06	2.663e+06	568904	543903	338514	356196	622034	654396	329419	212962	367577	196357	140859	123956	122873	126538	160712	157634	292961	242232	151608	291068	305477	199338	261641	271907	308194	317748	167736	203053	1.39042e+06	1.22332e+06	666721
55.73_2234.1004n	0	1	#9640	2	55.7278	2234.1	9.2049	KLGQSLDCNAEVYVVPWEK	[8] Carbamidomethyl C	P01042	Kininogen-1 OS=Homo sapiens GN=KNG1 PE=1 SV=2	15.1574	PCa	BPH	0.000836393	143.075	412097	448076	91957.6	88936.2	16637.6	10381.4	27128.9	23351.6	30328.1	22563.3	351.346	0	19529.5	16940.1	316.978	427.333	0	0	20516.7	19204.3	21189.1	33242.4	0	1106.41	23883.2	33024.8	37011.2	33750.3	30624.3	36758.8	125736	122221	28371.9
57.33_2234.1083n	0	1	#6608	2	57.3282	2234.11	9.6103	KLGQSLDCNAEVYVVPWEK	[8] Carbamidomethyl C	P01042	Kininogen-1 OS=Homo sapiens GN=KNG1 PE=1 SV=2	8.62918	Rc	Bc	2.27002e-06	90.47	167194	199874	84399.7	75063.5	64571.7	63314.3	160341	155975	180466	103608	35608.5	19796	95340.3	93395.8	24884	26738.7	5680.08	10099.7	145856	142196	90483.9	59984.7	2816.73	2464.72	38301.4	56083	59571.6	46670	47668.3	34936.5	655694	668701	166581
47.00_2210.9716n	0	1	#3601	2	47.0014	2210.97	7.013	EETTVSPPHTSMAPAQDEER		P01042	Kininogen-1 OS=Homo sapiens GN=KNG1 PE=1 SV=2	8.22442	Rc	Bc	0.000124124	105.557	394635	447802	350103	377174	61132.2	55072.9	114866	122003	171855	186530	40897.1	31539.1	100036	91584.5	76477.9	74123.2	6462.49	6104.24	126034	142274	47307.4	44631.4	1226.84	1214.65	51600.8	52452.8	63305.9	54595.4	66818.6	58980.3	997920	1.16258e+06	150144
55.32_2440.1837n	0	2	#17788,#2429	2,3	55.3221	2440.18	7.2268	SLWNGDTGECTDNAYIDIQLR	[10] Carbamidomethyl C	P01042	Kininogen-1 OS=Homo sapiens GN=KNG1 PE=1 SV=2	1.48032	Rc	Bc	0.0931025	41.6568	477625	621184	1.62631e+06	1.05167e+06	1.23729e+06	1.03518e+06	918878	935667	717576	676040	1.07046e+06	813928	891156	800589	1.25599e+06	1.1074e+06	867149	1.06298e+06	536796	552484	419739	403699	937821	858118	466665	507256	760840	867187	662536	690911	615045	514772	862676
29.23_1513.6498n	0	1	#2572	2	29.2339	1513.65	8.8849	TWQDCEYKDAAK	[5] Carbamidomethyl C	P01042	Kininogen-1 OS=Homo sapiens GN=KNG1 PE=1 SV=2	1.89464	Rc	Bc	0.0517607	66.2396	77023.9	88652.6	34689.7	50878.3	152787	254505	398072	294926	262418	210604	197170	152005	201245	213068	75115.9	76077.5	145640	82753.3	316294	313963	211938	90126.6	48419.6	43038.9	170523	149700	141323	209102	125404	131958	294239	169562	200259
40.72_2001.9658n	0	2	#8821,#2898	2,3	40.7208	2001.97	8.9524	KYNSQNQSNNQFVLYR		P01042	Kininogen-1 OS=Homo sapiens GN=KNG1 PE=1 SV=2	2.94284	Rc	Bc	9.6524e-05	49.7316	231181	50851.1	279862	113432	327070	286965	310632	287587	529698	478188	280015	282102	471898	475803	297893	315393	428731	439133	629896	565836	320428	270806	481338	301413	220919	208125	149430	169157	172233	160605	805482	379082	298326
59.59_2106.0983n	0	1	#3368	3	59.5913	2106.1	9.9571	LGQSLDCNAEVYVVPWEK	[7] Carbamidomethyl C	P01042	Kininogen-1 OS=Homo sapiens GN=KNG1 PE=1 SV=2	2.25101	Rc	Bc	4.01778e-07	36.921	370068	287200	190707	202207	215291	224827	314495	336374	176809	148371	278007	225973	150383	148701	157443	161848	195995	204031	188467	195795	140991	125092	57085.4	46875.7	94756.3	89052.6	119448	131919	149032	182454	334950	296235	200609
53.84_1157.6194n	0	1	#3879	2	53.842	1157.62	8.959	KYFIDFVAR		P01042	Kininogen-1 OS=Homo sapiens GN=KNG1 PE=1 SV=2	2.41221	BPH	Bc	0.0112829	69.6179	144036	143692	217148	168116	566683	557590	391496	390032	149594	145935	1.40065e+06	1.30814e+06	351842	288154	317831	321932	580813	540701	468690	445724	245751	216239	410146	242706	277547	210207	271099	288543	170414	164838	229926	197755	192796
70.50_1963.9812n	0	1	#6673	2	70.4952	1963.98	7.387	IYPTVNCQPLGMISLMK	[7] Carbamidomethyl C	P01042	Kininogen-1 OS=Homo sapiens GN=KNG1 PE=1 SV=2	3.1237	Rc	Bc	0.0250887	94.0561	90836.7	104916	39461	14978.7	72687.3	66275.9	40060.1	44985	57757.6	63363.6	45031.8	48506.5	52466.2	36039.3	102497	105117	98897.6	105131	30020.3	26316	54866.8	17076.7	13951.7	17300.7	15647.4	22877.8	58857.3	36736.2	91136.5	83059.9	365959	305893	173529
31.30_930.4609n	0	1	#7326	1	31.2969	930.461	8.5102	DFVQPPTK		P01042	Kininogen-1 OS=Homo sapiens GN=KNG1 PE=1 SV=2	3.37424	Rc	Bc	0.00386229	104.434	24255	20803.9	45811.7	40230.5	16175.1	12406.4	16366.7	11728.9	51304.3	52317.5	521.681	3147.16	38394.7	33664.6	7310.69	8082.79	6605.18	7998.71	63032.5	58304.7	19996	13624.4	1456.76	22815.9	21668.4	21057.8	23997.8	19653.8	19819.8	22821.1	42233.3	41324.8	21303.6
46.71_2185.9401n	0	1	#8281	2	46.7098	2185.94	6.8549	EGDCPVQSGKTWQDCEYK	[4] Carbamidomethyl C|[15] Carbamidomethyl C	P01042	Kininogen-1 OS=Homo sapiens GN=KNG1 PE=1 SV=2	3.59765	PCa	BPH	0.00203429	156.02	121725	121416	75112.4	83979.4	4597.9	5157.59	3523.18	2419.17	31854.1	73485.9	158.968	0	18837.3	11405.3	2747.68	1845.16	113.773	0	46036.3	64303.2	24303.5	26178.8	15053.3	7782.05	11763.8	34014.6	34277.9	33211.7	40145.6	21542.5	41252.2	50462	17534.2
24.04_2260.9453n	0	1	#21239	2	24.0447	2260.95	8.139	ETTCSKESNEELTESCETK	[4] Carbamidomethyl C|[16] Carbamidomethyl C	P01042	Kininogen-1 OS=Homo sapiens GN=KNG1 PE=1 SV=2	92.33	PCa	BPH	0.000551693	202.12	0	78.1805	301.745	6499.49	6121.67	2730.57	25564.3	22437.8	23305.7	32257.6	0	75.8902	174.121	44.879	0	0	0	0	165.17	832.014	0	1351.2	17039.6	923.832	0	0	131.35	382.095	7445.11	29.5652	1160.41	8432.48	8066.48
67.37_2776.3768n	0	1	#30387	2	67.3692	2776.38	7.423	HGIQYFNNNTQHSSLFMLNEVKR		P01042	Kininogen-1 OS=Homo sapiens GN=KNG1 PE=1 SV=2	25.1124	BPH	PCa	0.219561	218.63	0	0	347.705	1122.39	436.787	486.021	0	0	0	0	0	1185.41	3162.17	1864.36	24048.9	26982.7	885.915	1962.07	0	0	0	0	2680.52	3005.95	4853.63	0	160.005	47.9173	1249.88	13811.9	0	90.126	0
23.39_1130.5565n	0	3	#3681,#45,#174	1,2,3	23.3875	1130.56	6.9224	QCVAEGSPQR	[2] Carbamidomethyl C	P14543	Nidogen-1 OS=Homo sapiens GN=NID1 PE=1 SV=3	2.81927	BPH	Rc	0.000588197	60.5561	1.21093e+06	1.24291e+06	1.625e+06	1.65378e+06	3.70844e+06	3.22704e+06	3.17423e+06	3.32073e+06	1.9339e+06	1.83727e+06	1.03782e+07	9.35039e+06	1.96882e+06	1.86301e+06	4.86627e+06	5.07384e+06	6.33424e+06	5.64948e+06	2.37309e+06	2.33033e+06	2.00732e+06	1.7895e+06	3.56162e+06	3.29999e+06	4.29517e+06	4.37253e+06	3.05172e+06	2.83368e+06	2.95282e+06	3.26735e+06	487193	801439	1.36765e+06
22.26_1130.5408n	0	1	#10482	1	22.2618	1130.54	6.4484	EFDHNSNIR		P08603	Complement factor H OS=Homo sapiens GN=CFH PE=1 SV=4	2.62851	Bc	BPH	0.0787329	74.4494	4061.65	5013.61	6045.85	5703.11	16030.9	13896.4	13101.7	9017.01	7964.96	8909.02	25780.2	1721.39	9799.54	8674.89	4920.45	4435.98	7431.47	6883.99	8541.81	8988.4	15848.2	12244.3	2145.46	2726.98	31724.1	45121.8	39743.3	5149.57	38587.6	35857	37598.9	11934.8	12206.1
37.42_1062.5354n	1	1	#1262	2	37.4236	1062.54	6.2937	IDVHLVPDR		P08603	Complement factor H OS=Homo sapiens GN=CFH PE=1 SV=4	1.35732	BPH	Rc	0.248727	39.5028	401508	1.17963e+06	470067	1.12715e+06	692138	666176	771115	855844	756512	715167	1.1531e+06	1.07069e+06	387034	366041	748974	763959	1.1484e+06	1.09534e+06	540966	606776	755367	660362	1.08539e+06	991392	655402	692854	747154	776872	523028	536484	581761	594192	699220
34.29_1544.7488n	2	2	#31956,#1653	1,2	34.2917	1544.75	7.0372	WSSPPQCEGLPCK	[7] Carbamidomethyl C|[12] Carbamidomethyl C	P08603	Complement factor H OS=Homo sapiens GN=CFH PE=1 SV=4	1.30492	PCa	Bc	0.26958	41.9435	812577	947724	860445	954072	496613	445469	534978	544619	1.43772e+06	1.37064e+06	501563	454760	1.08355e+06	1.1086e+06	614638	643813	479455	482200	675663	660717	661845	568420	1.2924e+06	915488	536008	581634	534894	511525	428805	409860	1.18915e+06	1.06221e+06	712841
17.51_1228.5599n	0	1	#1746	2	17.5123	1228.56	5.606	HGGLYHENMR	[9] Oxidation M	P08603	Complement factor H OS=Homo sapiens GN=CFH PE=1 SV=4	9.93597	Rc	Bc	0.00991387	226.773	47861.6	5702.86	9794.29	16345.9	7037.16	6659.46	17041.1	11195.9	26432.5	44615.2	9547.01	12113.3	12207.1	6929.21	12756.3	15840.1	11527	6985.2	30589.9	35892.9	8052.78	7699.65	6419.43	5780.07	18080.5	17987	5860.05	6069.85	14547.1	9596.31	9973.96	11022.6	8678.1
37.10_1188.5653n	1	1	#2605	2	37.0979	1188.57	7.1369	LSYTCEGGFR	[5] Carbamidomethyl C	P08603	Complement factor H OS=Homo sapiens GN=CFH PE=1 SV=4	2.1944	BPH	Bc	0.00394513	63.5553	193675	214973	176385	237445	774349	696067	515421	686153	232178	175911	603682	666430	480221	425114	272187	299624	554799	541340	441658	418251	295816	235183	174457	178829	226088	240436	232053	207502	185809	167147	187657	297417	729702
37.10_1188.5202n	0	1	#21514	1	37.0979	1188.52	7.1369	LSYTCEGGFR	[5] Carbamidomethyl C	P08603	Complement factor H OS=Homo sapiens GN=CFH PE=1 SV=4	8.21103	Bc	BPH	0.0186047	158.538	0	1171.18	198.532	157.106	107.176	0	2199.72	791.538	3304.61	1373.03	0	0	2231.72	4235.46	0	134.257	0	0	1642.31	707.046	6199.08	4605.29	8097.61	0	7208.77	7610.87	13334.4	11946.8	7762.01	6730.43	0	894.155	286.428
30.62_1307.6030n	0	1	#2678	2	30.6169	1307.6	6.5345	CNMGYEYSER	[1] Carbamidomethyl C	P08603	Complement factor H OS=Homo sapiens GN=CFH PE=1 SV=4	2.54634	Bc	Rc	0.0604059	114.096	121761	153634	189921	188072	153425	129587	129261	131241	151234	169691	104370	169973	169577	136181	270400	221879	113839	155536	182539	174498	149599	185847	940564	193195	140656	133256	180532	1.16192e+06	129727	132156	105450	117983	138544
54.66_1480.7061n	0	1	#3854	2	54.6591	1480.71	7.2524	CFEGFGIDGPAIAK	[1] Carbamidomethyl C	P08603	Complement factor H OS=Homo sapiens GN=CFH PE=1 SV=4	1.88108	Bc	Rc	8.7078e-05	36.4111	85129	61588	45772.1	130412	169506	159629	116743	94012.5	101218	129864	205810	152846	125548	128945	137758	135105	195327	171238	105752	74610.6	141220	199871	152670	105056	179307	190231	140503	132264	107581	118170	126247	67722.8	91234.7
49.37_1866.8685n	0	1	#7023	2	49.3671	1866.87	7.4324	SCDNPYIPNGDYSPLR	[2] Carbamidomethyl C	P08603	Complement factor H OS=Homo sapiens GN=CFH PE=1 SV=4	1.2613	BPH	Rc	0.485989	66.6556	16368.4	18217.9	22129.7	49116.9	90538.5	87304.1	45118.6	45322.5	22927.6	19862.4	55497	56493.4	50764	44402.2	36715.3	40416.7	49655.4	45540.7	42867.6	35420	60024	57651	12338.4	16294.1	38149.7	33374.7	54504.8	58081.9	38327.4	28671.1	35089	29188.2	61555.1
81.76_2264.0393n	0	1	#10126	3	81.7593	2264.04	5.9119	SSIDIENGFISESQYTYALK		P08603	Complement factor H OS=Homo sapiens GN=CFH PE=1 SV=4	3.04071	BPH	PCa	0.000528903	69.488	25647.3	38110.5	23203.1	42948.5	89735.8	83503.6	51465.8	53958.1	43640.8	33876.7	300335	340343	161128	168434	154041	127623	50872.9	48327.3	67951.8	59004.1	78786.3	164977	94339.1	100708	100299	123396	205697	200240	32642.9	42103.6	79761.8	72806.1	38978
54.56_2601.2252n	0	1	#31940	2	54.5563	2601.23	7.1148	NTEILTGSWSDQTYPEGTQAIYK		P08603	Complement factor H OS=Homo sapiens GN=CFH PE=1 SV=4	43.6863	BPH	PCa	0.786474	310.812	0	498.451	0	0	0	0	0	0	0	266.485	0	23547.3	0	1967.32	0	0	7902.6	0	0	0	214.723	20165.2	0	0	37.9971	63.9555	0	0	0	0	480.551	0	0
55.13_2601.2114n	0	1	#13559	2	55.1335	2601.21	7.2968	NTEILTGSWSDQTYPEGTQAIYK		P08603	Complement factor H OS=Homo sapiens GN=CFH PE=1 SV=4	6.37522	Bc	Rc	0.00708561	98.3575	1649.62	6118.56	2886.2	2391.38	31534.1	27016	11935.7	10040.5	3830.43	8978.32	33527	354.525	4999.54	1889.77	16995.3	17737.3	8906.63	23738.4	9766.93	8402	39741.5	2048.23	7249.41	6967.68	51290.8	65629	51689.3	53848.3	24823.6	40848.1	6103.93	7273.82	15227.3
37.20_1261.5917n	0	1	#24304	1	37.2007	1261.59	7.0669	DGWSAQPTCIK	[9] Carbamidomethyl C	P08603	Complement factor H OS=Homo sapiens GN=CFH PE=1 SV=4	73.7889	Bc	Rc	0.0209046	187.232	664.915	1203.24	0	0	0	0	43.8673	0	674.37	1284.82	0	0	183.992	0	2999.55	2335.81	0	0	337.738	71.9495	2930.99	2710.17	0	0	7154.24	18207.3	10883.8	9404.6	15570.5	9911.47	0	65.4565	0
40.30_2176.9796n	0	1	#26811	2	40.2979	2176.98	6.3038	GDAVCTESGWRPLPSCEEK	[5] Carbamidomethyl C|[16] Carbamidomethyl C	P08603	Complement factor H OS=Homo sapiens GN=CFH PE=1 SV=4	2.65291	BPH	PCa	0.873296	120.616	27953.9	2592.53	954.579	7837.34	4518.86	2231.46	755.279	491.203	9339.08	16153.2	0	14388.7	60260	55436.6	10009.8	10709.5	9094.9	7323.73	13038.4	12942.7	27785.9	23677.9	113.923	144.589	26931.8	26496.9	24396.2	19565.8	14509	14729.1	6794.86	2093.08	4629.61
67.13_2129.1376n	1	1	#1221	3	67.1292	2129.14	5.1293	VLFETDLVNPRGIVTDSVR		P14543	Nidogen-1 OS=Homo sapiens GN=NID1 PE=1 SV=3	5.34723	BPH	PCa	0.000171547	101.699	407976	414411	502558	534333	881896	794474	633151	710253	1.0615e+06	1.02971e+06	2.51831e+06	2.10165e+06	7.5157e+06	6.88952e+06	1.08491e+06	1.10393e+06	1.23865e+06	1.10204e+06	6.88814e+06	6.82872e+06	1.71814e+06	1.47943e+06	919305	827159	665953	698092	733104	703833	681662	674099	250400	245055	481923
32.51_1144.5596n	0	2	#20603,#1875	1,2	32.5115	1144.56	8.2642	EDLSPSITQR		P14543	Nidogen-1 OS=Homo sapiens GN=NID1 PE=1 SV=3	2.35712	Rc	Bc	4.39119e-08	29.5909	310041	295349	321511	363267	169226	159733	198237	217370	355151	286345	359753	204522	210936	171810	147020	147406	299853	250703	258375	231175	122613	168420	199070	84865.3	116900	92839.7	137440	125575	135648	135304	316172	277072	377391
42.43_3440.3704n	2	2	#2801,#2985	3,4	42.4324	3440.37	6.4716	TCYDIDECSEQPSVCGSHTICNNHPGTFR	[2] Carbamidomethyl C|[8] Carbamidomethyl C|[15] Carbamidomethyl C|[21] Carbamidomethyl C	P14543	Nidogen-1 OS=Homo sapiens GN=NID1 PE=1 SV=3	28.8865	Rc	Bc	1.35204e-10	105.187	796115	785126	412330	378990	87509.9	83659.1	876115	961974	628318	503844	122778	157550	58494.8	46239.5	51323	47557.8	38294	49563.4	386225	417037	32742.1	58218.8	40548.6	55414.9	32860.1	38313.7	53284	58389.8	54808.4	53209.5	4.22599e+06	3.75043e+06	481062
52.22_3440.3409n	0	1	#40361	2	52.2247	3440.34	6.1048	TCYDIDECSEQPSVCGSHTICNNHPGTFR	[2] Carbamidomethyl C|[8] Carbamidomethyl C|[15] Carbamidomethyl C|[21] Carbamidomethyl C	P14543	Nidogen-1 OS=Homo sapiens GN=NID1 PE=1 SV=3	Infinity	Rc	PCa	0.0991847	211.313	0	0	0	0	0	0	0	0	0	0	0	0	0	0	0	0	0	0	0	0	0	0	0	0	0	0	0	0	0	0	17377	19647.3	0
52.31_3440.3630n	0	1	#7829	3	52.3104	3440.36	6.1048	TCYDIDECSEQPSVCGSHTICNNHPGTFR	[2] Carbamidomethyl C|[8] Carbamidomethyl C|[15] Carbamidomethyl C|[21] Carbamidomethyl C	P14543	Nidogen-1 OS=Homo sapiens GN=NID1 PE=1 SV=3	50.1446	Rc	BPH	9.14093e-05	174.154	34298.7	3463.04	5168.2	6696.49	2108.57	1013.49	54243.9	53340	29340.7	25801.3	1270.91	354.183	4967.6	3858.2	225.506	279.009	0	0	8847.84	10138.9	1265.58	1085.13	0	0	4982.68	579.119	3820.66	418.153	1216.39	17902.8	539864	484828	64476.5
48.36_1504.7224n	0	1	#3661	2	48.3614	1504.72	7.2686	GGADTYSVPSVLSPR		P14543	Nidogen-1 OS=Homo sapiens GN=NID1 PE=1 SV=3	1.42011	BPH	PCa	0.000565473	26.5214	134562	124124	103661	122475	134672	135060	80621	88322.8	86370.7	89237.8	132189	124601	145818	144331	199320	211658	193118	200225	98530.7	111063	105078	100222	117438	119025	89562.3	89097.9	109282	147584	126888	117901	131324	119930	129180
81.90_3517.6789n	0	1	#7804	3	81.8965	3517.68	8.7632	QELFPFGPGQGDLELEDGDDFVSPALELSGALR		P14543	Nidogen-1 OS=Homo sapiens GN=NID1 PE=1 SV=3	110.918	Rc	Bc	0.00429136	248.289	9560.23	317145	2476	35307.7	316.761	5705.91	15436.6	143007	1349.09	0	16253	0	18946	920.805	378.642	5968.1	0	55.1903	104.129	44.9492	1294.5	2547.75	831.552	0	0	59.4801	3220.94	292.728	28.5807	150.204	747374	32934.6	10259.9
82.39_3517.6808n	0	1	#5959	3	82.3879	3517.68	8.7914	QELFPFGPGQGDLELEDGDDFVSPALELSGALR		P14543	Nidogen-1 OS=Homo sapiens GN=NID1 PE=1 SV=3	68.0232	Rc	Bc	0.078481	141.95	328120	7311.36	69867.9	9645.09	22878.9	142988	118651	31973.3	10761.7	0	1366.07	13497.4	21887.3	516.782	1434.24	4700.64	17849.7	11171.4	116.091	0	1995.84	895.422	0	0	0	207.206	7800.84	8131.7	1253.23	1732.23	41676.9	701215	232134
82.85_3517.6775n	0	1	#6202	3	82.8508	3517.68	8.5784	QELFPFGPGQGDLELEDGDDFVSPALELSGALR		P14543	Nidogen-1 OS=Homo sapiens GN=NID1 PE=1 SV=3	109.484	PCa	Bc	0.00312634	224.06	17864.1	1913.99	851385	30456.7	170829	43342.9	48470.7	5516.69	295.587	3145.69	245.818	7814.96	2364.46	43041.9	6786.82	14552.2	244.904	876.08	45.9711	0	6025.07	1804.65	0	0	1568.96	492.207	121.122	469.932	121.563	112.446	15401.5	34232.8	75483
84.55_2969.4647n	1	1	#6471	3	84.5537	2969.46	8.5825	ESHPGLFPPTFGAVAPFLADLDTTDGLGK		P14543	Nidogen-1 OS=Homo sapiens GN=NID1 PE=1 SV=3	8.95746	PCa	Bc	1.07265e-10	69.2631	620755	700899	1.79371e+06	1.74184e+06	241243	230896	774274	859491	790801	874295	463430	313809	477257	440097	161782	172543	156198	164542	316061	309770	211405	221348	62984.3	45822.6	38146	39465.1	91602.3	80011	71834.7	100625	459629	489152	619660
40.65_2443.1914n	0	1	#6480	3	40.6522	2443.19	5.5779	NLYFTDWKMNSVVALDLAISK	[9] Oxidation M	P14543	Nidogen-1 OS=Homo sapiens GN=NID1 PE=1 SV=3	6.68075	PCa	Bc	3.29514e-05	92.1638	334247	54765.9	20299.3	17654.6	118975	131302	138963	141846	41203.5	36531	33909.4	30719.8	35887.6	51059.5	24677.7	29278.4	39941.3	31747.7	28875.8	14320.5	42158.6	21330.9	13422.2	4137.04	17445.7	13258.4	13466.7	9783.32	10954.8	9082.65	99284.5	71740.2	137040
16.58_1282.5459n	0	1	#12282	3	16.5752	1282.55	6.1651	HQCSVHAECR	[3] Carbamidomethyl C|[9] Carbamidomethyl C	P14543	Nidogen-1 OS=Homo sapiens GN=NID1 PE=1 SV=3	3.55766	Rc	Bc	0.0609894	73.6591	780.145	2039.28	22.7958	1247.26	7141.49	7315.26	8475.71	9062.41	4184.18	8241.68	9145.53	4208.63	3866.28	3828.14	11171	13924.2	9372.84	5620.45	6774.42	6250.36	2110.82	2370.54	4439.84	3485.35	3689.93	3838.52	1606.84	2933.97	3514.88	4665.72	12763.8	9025.4	3550.09
58.30_1742.8416n	2	2	#5804,#48	1,2	58.2999	1742.84	10.6145	YAASSYLSLTPEQWK		P0CG04	Ig lambda-1 chain C regions OS=Homo sapiens GN=IGLC1 PE=1 SV=1	2.20306	BPH	Bc	0.00209102	70.1474	6.49184e+06	6.73396e+06	5.21361e+06	5.18905e+06	6.48292e+06	6.41221e+06	7.68146e+06	7.91104e+06	5.11771e+06	4.89137e+06	8.08723e+06	7.54003e+06	4.35238e+06	4.16524e+06	1.00501e+07	1.05237e+07	9.59415e+06	9.41935e+06	3.09673e+06	3.05608e+06	3.57238e+06	3.13755e+06	1.46063e+06	1.31791e+06	2.67303e+06	2.58512e+06	4.01201e+06	5.07012e+06	4.26193e+06	3.63109e+06	7.81854e+06	7.99876e+06	1.55019e+07
20.32_863.3706n	0	1	#841	1	20.3185	863.371	9.819	TVAPTECS	[7] Carbamidomethyl C	P0CG04	Ig lambda-1 chain C regions OS=Homo sapiens GN=IGLC1 PE=1 SV=1	20.7667	Rc	Bc	0.0212269	277.363	39280.2	53544.5	52325.9	47575.8	7532.04	5510.51	14629.6	16462.8	103508	111852	2190.77	1.82583e+06	28699	28483.8	31176.2	34117.4	4605.08	6304.65	44844.7	47377	19722.7	17375.4	747.14	4721.53	5349.92	5751.75	10660.5	14722.7	39073.7	36697.3	27185.6	63906.6	68408.2
21.07_863.3702n	0	1	#99	1	21.0673	863.37	9.988	TVAPTECS	[7] Carbamidomethyl C	P0CG04	Ig lambda-1 chain C regions OS=Homo sapiens GN=IGLC1 PE=1 SV=1	2.1421	BPH	Bc	0.134636	88.5606	1.87972e+06	1.91189e+06	1.36717e+06	1.49993e+06	1.35517e+06	1.28846e+06	1.64925e+06	1.75968e+06	829324	852365	2.05268e+06	41468.3	749873	744169	3.31566e+06	3.33772e+06	2.67477e+06	371127	547897	565568	848028	764323	524.507	592088	16572.4	737539	1.0044e+06	1.02503e+06	733654	1.00065e+06	50864.5	2.06877e+06	3.34632e+06
21.08_863.3804n	0	1	#3853	2	21.0844	863.38	9.988	TVAPTECS	[7] Carbamidomethyl C	P0CG04	Ig lambda-1 chain C regions OS=Homo sapiens GN=IGLC1 PE=1 SV=1	1.98071	PCa	Bc	3.77299e-05	45.2179	209585	167233	147155	222735	131853	135232	127063	143993	78651.5	107516	109808	76064.8	90664.7	84186.8	139185	132614	174765	116829	82159.8	85311.7	68077.9	55835.1	61490.2	159137	55607.2	103352	61140.2	46562.3	57798.5	73671.7	61161.4	103543	112952
22.12_863.3667n	0	1	#629	1	22.1246	863.367	9.8188	TVAPTECS	[7] Carbamidomethyl C	P0CG04	Ig lambda-1 chain C regions OS=Homo sapiens GN=IGLC1 PE=1 SV=1	6.15259	Rc	BPH	0.163616	229.969	93949.4	88736.2	47632.8	51996.2	114784	79908.7	110907	97703.5	107996	105079	63183.5	13533.5	71965.4	55068.4	18249.6	23476.2	38043.8	22791.2	90257.7	71393.2	97503.7	95012.5	642191	1760.83	962257	77137.5	74279.6	124344	84447.1	81938.9	2.17144e+06	74443.6	107798
22.75_863.4103n	0	1	#5977	2	22.7532	863.41	9.8188	TVAPTECS	[7] Carbamidomethyl C	P0CG04	Ig lambda-1 chain C regions OS=Homo sapiens GN=IGLC1 PE=1 SV=1	1.68802	BPH	Rc	0.012274	48.7843	61948.7	55127.3	49096.3	48479.4	54512.8	45198.8	47729	49629	53471.4	41939.4	104525	65359.2	50238.1	46004.7	98857.3	110517	130399	113401	53593.3	46551.3	73242.1	63577.7	158651	58444.1	113770	80025.4	37274.2	32802.2	61844	78692.9	80654.8	40493.6	33238.4
25.46_1710.7509n	3	3	#29135,#347,#116	1,2,3	25.4639	1710.75	10.4372	SYSCQVTHEGSTVEK	[4] Carbamidomethyl C	P0CG04	Ig lambda-1 chain C regions OS=Homo sapiens GN=IGLC1 PE=1 SV=1	2.35653	BPH	Bc	0.281575	85.3364	6.31928e+06	6.4894e+06	4.2042e+06	4.40819e+06	6.52769e+06	312462	1.05073e+06	8.87418e+06	3.7652e+06	3.62809e+06	6.76296e+06	7.05595e+06	2.98259e+06	2.82548e+06	1.27429e+07	1.2215e+07	1.07542e+07	378133	2.3227e+06	2.28025e+06	3.47882e+06	3.14147e+06	189168	193886	3.42568e+06	2.95205e+06	3.74172e+06	396645	3.91457e+06	4.16307e+06	344352	6.78248e+06	469105
26.38_1710.7480n	0	2	#34093,#822	1,2	26.3763	1710.75	10.3555	SYSCQVTHEGSTVEK	[4] Carbamidomethyl C	P0CG04	Ig lambda-1 chain C regions OS=Homo sapiens GN=IGLC1 PE=1 SV=1	2.76095	Rc	Bc	0.730326	281.357	55861.6	53565.7	26704.7	25912.2	44889	1.3375e+06	1.66947e+06	24622.4	35279.6	27926.6	224701	30899.1	27758	27742	42466.7	90857.8	42420.7	1.76785e+06	39754.9	31737.1	28227.1	26803	580.499	307397	20643.2	26804.2	26914.3	1.0185e+06	37491.5	32599	37276.6	33678.7	3.79261e+06
27.20_1710.7631n	1	2	#1085,#341	2,3	27.2021	1710.76	10.4183	SYSCQVTHEGSTVEK	[4] Carbamidomethyl C	P0CF74	Ig lambda-6 chain C region OS=Homo sapiens GN=IGLC6 PE=4 SV=1	2.26864	Rc	PCa	0.0476824	176.014	359953	366180	296014	283044	446883	1.32307e+06	1.13073e+06	401512	389673	396812	791466	679502	1.28247e+06	1.54102e+06	787329	580081	544066	1.67507e+06	1.30007e+06	1.29269e+06	1.01695e+06	825834	1.72563e+06	397318	821332	881640	750951	1.15137e+06	712171	612245	7.3338e+06	317030	650803
15.55_1016.5447n	0	3	#17902,#1020,#4266	1,2,3	15.5464	1016.54	9.8816	AGVETTKPSK		P0CG04	Ig lambda-1 chain C regions OS=Homo sapiens GN=IGLC1 PE=1 SV=1	15.3575	Rc	Bc	0.0838585	266.819	130.904	906.58	1737.7	0.691684	22279	22080.9	16136.2	17391	27349.5	65714.4	26170.4	337782	16787	12183.1	24089.7	15108.4	39243	4867.16	23011.1	23998.4	15254.5	13492.6	8942.17	5289.05	4632.92	4386.62	4444.91	4101.35	1030.51	5549.81	983.485	7932.31	35768.4
16.63_1016.5490n	0	3	#7265,#229,#955	1,2,3	16.6266	1016.55	9.7893	AGVETTKPSK		P0CG04	Ig lambda-1 chain C regions OS=Homo sapiens GN=IGLC1 PE=1 SV=1	2.80434	BPH	Bc	0.255348	115.799	1956.74	52432.2	29983.3	2081.31	490792	452470	360552	408239	203520	442352	536023	138086	259155	239208	1.9596e+06	613520	661732	21797.8	211475	199622	216154	196625	155378	142254	171125	158729	242758	257584	14413.3	170956	169962	273512	1.08652e+06
53.48_2042.0311n	1	1	#1077	2	53.482	2042.03	10.0062	ANPTVTLFPPSSEELQANK		P0CG04	Ig lambda-1 chain C regions OS=Homo sapiens GN=IGLC1 PE=1 SV=1	1.54645	BPH	Bc	0.0933569	57.9261	1.58029e+06	1.58532e+06	2.59757e+06	2.59299e+06	1.74053e+06	1.62733e+06	2.24011e+06	2.31698e+06	1.94524e+06	1.90295e+06	2.27568e+06	2.04666e+06	1.21272e+06	1.1472e+06	3.26957e+06	3.34565e+06	2.69706e+06	2.58148e+06	860865	811501	1.46198e+06	1.3615e+06	656387	630586	1.12404e+06	1.15478e+06	1.51173e+06	1.62607e+06	1.75671e+06	1.80971e+06	1.48967e+06	1.48625e+06	3.86354e+06
84.29_2210.1429n	0	2	#4116,#2728	2,3	84.288	2210.14	10.434	ATLVCLISDFYPGAVTVAWK	[5] Carbamidomethyl C	P0CG04	Ig lambda-1 chain C regions OS=Homo sapiens GN=IGLC1 PE=1 SV=1	1.83689	Rc	BPH	0.0629034	73.3624	1.28855e+06	1.27226e+06	1.9715e+06	1.78799e+06	1.42502e+06	1.4344e+06	711943	670314	630402	681040	1.25013e+06	787710	1.57708e+06	1.48439e+06	884368	817926	114805	98854.3	259307	293160	2.59364e+06	2.14547e+06	1.61376e+06	1.44369e+06	1.49841e+06	1.03445e+06	1.31969e+06	865035	308927	360029	2.75757e+06	3.0443e+06	1.80895e+06
20.46_833.3505n	1	1	#2076	1	20.4556	833.35	9.4515	TVAPAECS	[7] Carbamidomethyl C	P0CF74	Ig lambda-6 chain C region OS=Homo sapiens GN=IGLC6 PE=4 SV=1	2.09711	Rc	Bc	0.000754186	43.7727	593871	644816	686157	697106	333230	301394	546377	540443	897684	856844	398547	357143	501384	483685	260158	265000	251824	235877	576265	558973	345282	312782	59388.4	68030.6	398133	411176	397198	421869	427328	411141	705715	710130	1.15043e+06
46.62_2123.0626n	1	1	#2947	4	46.6241	2123.06	8.5121	YAASSYLSLTPEQWKSHR		P0CF74	Ig lambda-6 chain C region OS=Homo sapiens GN=IGLC6 PE=4 SV=1	7.99284	BPH	Rc	0.000115028	107.93	76055.8	83609.7	82485.8	63153	704670	663471	275950	307731	35710.8	62473.1	1.23489e+06	1.21696e+06	157368	125251	1.36783e+06	1.37927e+06	2.75508e+06	2.50011e+06	205121	237686	135930	134451	181053	128354	173129	176873	145516	128148	148997	117842	77263.8	109949	154860
33.39_1738.7627n	0	1	#51789	1	33.3886	1738.76	---	SYSCRVTHEGSTVEK	[4] Carbamidomethyl C	A0M8Q6	Ig lambda-7 chain C region OS=Homo sapiens GN=IGLC7 PE=4 SV=2	Infinity	Rc	BPH	0.0331486	210.893	0	0	0	0	0	0	0	0	788.719	752.118	0	0	0	0	0	0	0	0	0	0	0	0	0	0	0	0	0	0	0	0	0	0	145.13
16.07_1085.5322n	1	1	#13573	3	16.0664	1085.53	8.2619	VTHEGSTVEK		A0M8Q6	Ig lambda-7 chain C region OS=Homo sapiens GN=IGLC7 PE=4 SV=2	1.92886	BPH	Bc	0.0658922	103.892	137.177	531.729	137.892	0	8039.44	10465.8	8088.37	8918.48	2621.56	1990.59	12548.9	4415.64	6968.5	6604.02	12083.6	15747.3	8083.15	672.342	4367.4	3641.88	5750.66	5570.86	6352.49	3970.15	3317.42	3403.79	3343.16	3447.66	1168.46	2627.18	1283.03	3754.65	4979.72
25.17_1085.5556n	1	1	#3118	2	25.1705	1085.56	8.1134	VTHEGSTVEK		A0M8Q6	Ig lambda-7 chain C region OS=Homo sapiens GN=IGLC7 PE=4 SV=2	1.88124	Bc	Rc	0.0918436	57.4879	84932.3	89087.6	90100.6	103071	77989.4	37381.1	22149.7	29104.7	86609.4	85339.8	143476	136062	125669	116606	97882.1	69359.5	130548	84806.3	106661	105365	179745	170094	13404.7	23460.9	146899	154801	90359.5	54945.8	203498	172549	25643.5	53080.6	38293.9
26.19_1085.5334n	1	1	#5914	2	26.1934	1085.53	7.9013	VTHEGSTVEK		A0M8Q6	Ig lambda-7 chain C region OS=Homo sapiens GN=IGLC7 PE=4 SV=2	1.27192	Rc	Bc	0.0632024	50.4323	91544.4	94239.5	105944	117515	55438.7	75683.2	85372.3	104562	125202	90693	64480.8	53391.8	68893	63795.1	65574.7	88074.7	96590.3	116668	83305.5	79173.1	55430	64212.5	50063	171435	49753	62025.4	64803.5	104663	69491.2	53280.7	63274	75360.2	151313
32.95_1900.9225n	0	1	#16779	3	32.9487	1900.92	8.0347	VTHEGSTVEKTVAPAECS	[17] Carbamidomethyl C	A0M8Q6	Ig lambda-7 chain C region OS=Homo sapiens GN=IGLC7 PE=4 SV=2	12.5245	PCa	BPH	3.7119e-07	96.9335	13808.3	13250.1	23515.8	17382.8	1436.9	899.295	6658.58	2404.16	8871.66	4274.31	126.176	906.183	442.59	464.757	153.239	162.038	591.036	509.491	1875.45	2154.69	1502.1	2285.22	369.225	198.061	1288.24	693.255	928.13	1398.58	935.797	763.771	4171.09	6176.75	6280.74
43.90_677.3849n	1	1	#7285	2	43.904	677.385	6.5202	GSVFLR		P0C0L4	Complement C4-A OS=Homo sapiens GN=C4A PE=1 SV=2	1.98849	BPH	PCa	0.0147477	54.2607	10248.9	9892.53	17951.3	16708.8	18758.4	18638.9	19664.6	19358.7	9861.29	9697.77	53267.5	64098.2	22198.1	21290.3	17699.6	14859.8	26573.6	17977.3	29764.3	32097.5	16869.8	15827.6	39880.7	43783.9	32447.9	35148.4	17912.8	29271.6	25943.2	25464	10162	8413.93	11971.8
60.36_3131.4333n	1	1	#31667	2	60.3572	3131.43	7.4821	LQETSNWLLSQQQADGSFQDPCPVLDR	[22] Carbamidomethyl C	P0C0L4	Complement C4-A OS=Homo sapiens GN=C4A PE=1 SV=2	7.74247	Bc	Rc	0.00459154	315.018	0	0	33086.8	0	0	0	0	0	0	114.461	1574.99	2081.62	1570.59	2396.43	0	298.065	1230.52	2288.57	0	783.485	5830.88	6136.61	0	0	8337.27	8248.58	17444.1	16122.7	9244.81	7860.37	0	0	0
62.13_1562.8311n	1	1	#41431	1	62.1288	1562.83	7.1896	TTNIQGINLLFSSR		P0C0L4	Complement C4-A OS=Homo sapiens GN=C4A PE=1 SV=2	43.337	Bc	BPH	0.0520306	193.49	4795.06	0	1063.05	11038	0	0	350.589	973.744	6890.6	2392.25	342.788	0	292.584	0	0	0	0	0	40.03	9.21523	4908.32	4414.49	0	0	6359.26	6731.64	1461.76	4828.64	0	965.178	274.505	60.3355	522.027
46.98_1212.6228n	0	1	#32720	1	46.9842	1212.62	6.9263	GLCVATPVQLR	[3] Carbamidomethyl C	P0C0L5	Complement C4-B OS=Homo sapiens GN=C4B PE=1 SV=2	5.29779	Bc	BPH	0.423715	246.228	0	0	429.704	936.805	0	0	0	119.022	459.032	7519.54	0	0	559.132	89.985	1953.47	1302.44	0	0	0	849.143	996.284	1206.46	0	0	0	4236.85	2762.49	1794.22	3277.15	10913.1	758.492	1011.35	0
17.32_971.4354n	0	2	#11346,#599	1,2	17.3152	971.435	6.4193	DKGQAGLQR		P0C0L5	Complement C4-B OS=Homo sapiens GN=C4B PE=1 SV=2	4.51654	Rc	Bc	7.31909e-09	54.1084	88316.9	84404.6	69859.2	73634.6	76084.5	80165.5	141887	150092	130892	271274	142118	312419	89869.2	78172	113855	124023	115929	43475	185052	182244	87782	80523.9	53897.6	41907.3	69639.7	66395.2	49761.8	64576.5	45332.5	59585.5	383414	344026	165576
72.36_2482.2705n	2	2	#4778,#2070	2,3	72.361	2482.27	8.2574	VTASDPLDTLGSEGALSPGGVASLLR		P0C0L5	Complement C4-B OS=Homo sapiens GN=C4B PE=1 SV=2	1.3863	PCa	Bc	0.261635	65.3405	604984	511777	455418	398581	931828	886146	623207	676014	580101	557710	944076	882299	312483	340132	246648	253507	1.08359e+06	926553	251599	243335	719259	538119	518773	519344	532270	189409	478651	667961	166654	160483	690196	708739	776719
52.09_2289.1299n	1	1	#2459	4	52.0875	2289.13	6.7635	EGAIHREELVYELNPLDHR		P0C0L5	Complement C4-B OS=Homo sapiens GN=C4B PE=1 SV=2	3.39819	Bc	PCa	8.94819e-06	55.0038	99073.6	88580.8	201471	175673	243888	212773	213410	211525	100531	108182	281238	273531	137841	170338	346707	334865	320902	273343	139737	120440	920580	925675	885444	226048	800616	318010	693724	342184	173356	338740	355984	123395	210612
45.68_1544.7672n	0	1	#2663	3	45.6755	1544.77	5.7294	DHAVDLIQKGYMR		P0C0L5	Complement C4-B OS=Homo sapiens GN=C4B PE=1 SV=2	6.46825	PCa	Bc	0.0210635	174.084	13084.1	9711.03	14839.4	14138.5	754678	672996	53041.1	53807.3	40503.2	37018.7	61421.7	115740	42729	39666.4	197812	195058	79624.1	87770.6	20948.3	80764.5	10849.7	12260.7	49734.2	18586.3	14124.3	17411.1	21044.3	23918.3	82096.9	7202.59	22280.2	46693.2	85994.2
46.30_1773.8587n	1	1	#3407	3	46.3041	1773.86	6.4413	FSDGLESNSSTQFEVK		P0C0L5	Complement C4-B OS=Homo sapiens GN=C4B PE=1 SV=2	1.90384	BPH	Rc	0.0105837	62.1156	245710	221842	810650	765590	352496	408036	304639	301038	152097	173853	484442	476530	295147	290231	555987	561398	487418	498747	208357	214371	266009	209049	462365	366970	217884	255817	289626	326958	230880	176516	117504	103139	211032
53.67_1107.5866n	0	1	#4737	2	53.6705	1107.59	6.8951	YVLPNFEVK		P0C0L5	Complement C4-B OS=Homo sapiens GN=C4B PE=1 SV=2	1.65558	BPH	Rc	0.550774	68.6732	47475.3	31946.8	21862	15937.8	174163	146460	96180.1	163523	80424.5	77603.6	145383	98451.5	52121.5	51236.3	113151	113453	178972	181281	23982.4	57561.5	57488.5	41159.2	149353	68052.4	98556.2	29293.9	70827	77443.9	70014.5	113517	36930.9	44622.7	76596.5
65.84_2224.1239n	0	1	#8377	2	65.8376	2224.12	8.0596	ALEILQEEDLIDEDDIPVR		P0C0L5	Complement C4-B OS=Homo sapiens GN=C4B PE=1 SV=2	2.97663	BPH	PCa	0.109876	98.616	33338.7	30781.9	23844.6	13593.4	10653.8	35949.3	49638.1	49077.4	5315.61	16535.6	124306	117206	41370.8	19133.5	44822.7	45855.3	173987	181641	26168	25415.3	6137.34	134571	82434	76111.4	139754	6287.18	14260.8	4506.72	19727.6	49868.6	68639.2	48711.7	23608.5
65.43_1656.8987n	0	1	#10216	3	65.426	1656.9	7.5809	DFALLSLQVPLKDAK		P0C0L5	Complement C4-B OS=Homo sapiens GN=C4B PE=1 SV=2	2.9827	BPH	Rc	0.0117508	95.4019	19890.9	17041	9539.98	12096.8	76080.4	80610.3	30325.1	28055	2946.91	11008.1	98811.8	84416.4	18135.9	14622.2	27100.1	28759.4	74588.6	72891.6	19083	19980.1	43787.9	38605.5	28201.4	46381.2	45737	46589.5	44572.3	23780.7	19645.7	19018.8	14431.5	16051.9	17947.3
73.66_1629.9268n	0	1	#11713	3	73.6611	1629.93	8.0388	HLVPGAPFLLQALVR		P0C0L5	Complement C4-B OS=Homo sapiens GN=C4B PE=1 SV=2	12.9811	Bc	Rc	1.26947e-06	97.7152	1448.85	8647.74	13588.1	36239.7	9402.63	9503.27	3033.38	2722.05	8990.77	7843.51	2675.07	1152.76	14494.7	10590.9	7539.91	7582.52	1341.46	2872.43	6754.2	4485.74	10628.5	11294.3	77029.5	87175.6	86704.7	9633.03	82199.3	95973.7	43952.4	37204	5136.4	504.207	3804.8
80.41_2899.3833n	0	2	#55463,#12965	2,3	80.4079	2899.38	7.5883	EVYMPSSIFQDDFVIPDISEPGTWK		P0C0L5	Complement C4-B OS=Homo sapiens GN=C4B PE=1 SV=2	2.36668	BPH	Rc	0.155423	88.8757	1750.79	8153.29	4965.27	10215.5	46560.5	51211	27356.3	29902.8	7974.67	11762	77320.7	67285.3	14819.5	17502.7	26023.5	26659	50782.2	50783.2	8026.28	8844.66	19586.1	10847	27296.8	26500.9	35736.5	4027.86	41527.9	37131	16890.2	19819.2	12395	10718	21369.7
70.89_3655.7504n	0	1	#13231	3	70.8895	3655.75	6.8845	ECVGFEAVQEVPVGLVQPASATLYDYYNPERR	[2] Carbamidomethyl C	P0C0L5	Complement C4-B OS=Homo sapiens GN=C4B PE=1 SV=2	5.01113	PCa	Rc	0.216518	135.02	57506.8	23402.4	28792.4	2955.64	224698	263160	41462.1	28454.6	11213.3	12515.6	51567.9	107531	21085.4	13519.3	2873.6	3697.59	49014.6	70262.5	6436	5813.14	2023.79	13684.6	15080.3	26871.3	14315.6	0	10275.5	80760.1	17195.7	17246.6	48743	17290.6	23239.8
77.73_2768.6637n	0	1	#18690	3	77.7305	2768.66	6.8819	LLLFSPSVVHLGVPLSVGVQLQDVPR		P0C0L5	Complement C4-B OS=Homo sapiens GN=C4B PE=1 SV=2	32.68	Bc	BPH	0.754802	191.607	537.584	547.924	376.772	546.209	505.624	658.747	3015.85	4105.45	625.594	240.422	1868.11	296.467	278.861	66.8086	2445.93	2218.24	9.61244	20.9238	198.752	846.94	2.15033	5058.01	85272.6	152620	15.9721	0.797691	11.5138	26493.4	114.78	41.8785	207.732	677.358	298.13
78.78_2768.6001n	0	1	#15723	3	78.7821	2768.6	7.9135	LLLFSPSVVHLGVPLSVGVQLQDVPR		P0C0L5	Complement C4-B OS=Homo sapiens GN=C4B PE=1 SV=2	14.163	Bc	Rc	0.0497025	178.203	1401.16	1528.08	4136.74	778.858	66595.7	67404.7	1618.44	1580.62	3805.17	4203.81	3584.85	6548.1	2195.06	1296.23	328.717	649.463	8769.76	4632.9	252.319	110.627	29554	17264.7	422.498	171.028	86908.3	33438.6	59510	3622.63	1917.88	255.482	9493.29	2778.72	312.977
35.27_1114.4999n	0	1	#27285	1	35.2748	1114.5	7.0247	CSVFYGAPSK	[1] Carbamidomethyl C	P0C0L5	Complement C4-B OS=Homo sapiens GN=C4B PE=1 SV=2	7.68604	Bc	BPH	0.368489	121.987	101.503	1366.29	1316.12	1173.18	879.876	507.582	387.081	0	4654.69	5753.68	73.2667	70.2504	975.209	721.602	238.957	324.282	0	152.113	405.211	1204.3	3629.61	288.12	0	0	6015.42	6056.2	5617.9	5065.76	2738.66	2602.09	1855.05	2417.42	392.042
51.63_1338.6565n	0	1	#42703	1	51.6302	1338.66	7.2853	GSFEFPVGDAVSK		P0C0L5	Complement C4-B OS=Homo sapiens GN=C4B PE=1 SV=2	51.6025	Bc	BPH	0.00559066	215.008	0	0	326.004	259.416	0	0	0	0	349.746	0	0	0	179.009	0	0	0	0	0	257.175	0	334.036	8129.47	0	0	0	6260.19	2857.15	0	48.7844	4878.52	315.221	0	158.517
51.16_1853.8784n	2	2	#12065,#49	1,2	51.1587	1853.88	10.1893	AIPVAQDLNAPSDWDSR		P10451	Osteopontin OS=Homo sapiens GN=SPP1 PE=1 SV=1	30.4027	Rc	Bc	1.00677e-10	99.6239	6.22337e+06	6.21306e+06	3.33412e+06	3.50864e+06	886775	799476	7.58982e+06	8.04974e+06	6.62282e+06	6.09614e+06	1.89568e+06	1.6839e+06	791134	764804	280104	300315	353913	351834	3.94791e+06	3.76759e+06	447133	472402	39520.8	156758	120342	316169	276613	553824	270807	291336	2.00642e+07	2.02362e+07	8.78481e+06
28.93_1386.6161n	0	2	#8146,#223	1,2	28.931	1386.62	8.9842	ISHELDSASSEVN		P10451	Osteopontin OS=Homo sapiens GN=SPP1 PE=1 SV=1	3.93574	Rc	Bc	0.0332174	83.69	1.22785e+06	1.28063e+06	1.00334e+06	941832	84443.7	203979	258740	102719	1.55298e+06	1.44933e+06	618340	512849	304649	343539	1.23573e+06	1.26096e+06	603780	522574	860470	853216	284043	256722	194065	148894	316538	259523	214806	415423	229681	262150	182956	2.91897e+06	275600
57.65_1800.8623n	2	2	#23471,#282	1,2	57.651	1800.86	9.9364	YPDAVATWLNPDPSQK		P10451	Osteopontin OS=Homo sapiens GN=SPP1 PE=1 SV=1	8.51002	Rc	Bc	1.0102e-09	68.7484	1.56909e+06	2.56601e+06	1.0593e+06	1.17004e+06	697768	656634	1.93778e+06	1.89438e+06	2.1416e+06	2.00382e+06	1.29515e+06	973846	748155	1.14533e+06	810609	841289	774414	823232	2.09257e+06	2.09211e+06	1.03226e+06	927971	213876	135891	690083	280472	623176	480769	431645	266942	9.92728e+06	9.94587e+06	2.95977e+06
59.39_2447.2074n	2	2	#4022,#395	2,3	59.3942	2447.21	9.6736	QLYNKYPDAVATWLNPDPSQK		P10451	Osteopontin OS=Homo sapiens GN=SPP1 PE=1 SV=1	14.2266	Rc	Bc	4.12559e-12	78.4489	3.62571e+06	2.91618e+06	3.31928e+06	3.42204e+06	959699	945695	6.23514e+06	6.59565e+06	5.89539e+06	5.26435e+06	1.64606e+06	1.76552e+06	772240	713211	620601	619955	617076	593519	3.35442e+06	3.25065e+06	480720	501190	402423	397701	338707	385835	721589	580270	342107	274625	1.14887e+07	1.15008e+07	6.24905e+06
48.14_2887.4111n	0	2	#15602,#726	2,3	48.1385	2887.41	9.0628	QNLLAPQNAVSSEETNDFKQETLPSK		P10451	Osteopontin OS=Homo sapiens GN=SPP1 PE=1 SV=1	4.56144	PCa	BPH	1.14071e-07	67.8455	755163	827249	1.40093e+06	1.43666e+06	207237	197711	1.33863e+06	1.55883e+06	1.73905e+06	1.61831e+06	332808	308529	171463	190308	117470	128202	75491.4	85266.4	510232	509236	233889	145019	219502	198903	258764	280177	340253	401579	220950	190412	1.11994e+06	1.18104e+06	1.10405e+06
20.36_801.4203n	0	2	#3207,#750	1,2	20.3614	801.42	8.9685	QETLPSK		P10451	Osteopontin OS=Homo sapiens GN=SPP1 PE=1 SV=1	4.46564	Rc	Bc	4.66649e-08	55.4382	59482.7	93142.1	105913	64394.8	97628	86913.8	204166	217931	217418	208208	95856.2	89426	81879.3	89001.6	127100	137313	155142	130476	165579	170919	82215.8	70238.2	29665.9	64815.3	27994.4	29852.5	39553.6	57668.4	64466.3	65170.8	110567	591775	229134
21.36_801.4157n	0	1	#1769	2	21.3587	801.416	9.2372	QETLPSK		P10451	Osteopontin OS=Homo sapiens GN=SPP1 PE=1 SV=1	3.65767	Rc	Bc	0.000191057	111.722	155225	136876	58114.6	118852	27804.2	31256.7	35078.6	34941.2	33075	48467	26101.4	74783.3	38915.4	39190	47729.4	42298.9	53648.1	39035.5	38928.4	40651.7	25700.5	22919.9	22310.4	23564.2	24267.2	22887.6	29199.8	16752.3	24365.5	37796.4	380012	65420.9	54842.1
37.74_964.4756n	0	1	#883	1	37.7436	964.476	9.3645	GDSVVYGLR		P10451	Osteopontin OS=Homo sapiens GN=SPP1 PE=1 SV=1	2.40299	Rc	Bc	0.00165805	105.977	457983	499083	431905	465753	178795	157149	266874	265279	635525	599850	65786.9	57446.3	593209	564180	64674.4	64749.2	57464.5	61782.6	819892	762631	444890	417141	134136	110118	305464	302827	333120	302282	294746	279278	1.25417e+06	1.22854e+06	537688
23.48_2362.0296n	0	3	#22782,#4598,#2706	2,3,4	23.4847	2362.03	9.5615	GKDSYETSQLDDQSAETHSHK		P10451	Osteopontin OS=Homo sapiens GN=SPP1 PE=1 SV=1	5.53674	PCa	BPH	0.0120695	140.104	149319	1.14082e+06	478234	405681	49978.2	28517.7	47418.3	43401.5	86431.6	76461.1	37279.4	39682.4	59265.2	51746.7	25206.7	26473.8	36863.5	36256.8	66821.4	73064.9	58499.3	43218.2	29962.6	24736.2	46886.5	54504.4	102097	139492	36717.9	45917.1	93593.3	72136.8	29169.1
26.02_2362.0346n	0	3	#13960,#2773,#18667	2,4,5	26.022	2362.03	9.698	GKDSYETSQLDDQSAETHSHK		P10451	Osteopontin OS=Homo sapiens GN=SPP1 PE=1 SV=1	8.82073	Rc	Bc	0.00335451	157.802	55787.1	61694.9	43547.4	60407.4	62730.6	7178.61	61367.4	774056	417849	20965.1	10519.9	40824.7	19946.6	19253.6	10558.2	18485.4	17919.3	3351.49	90150.8	81378.8	8043.67	10258	2746.03	7720.89	31227.4	15563.3	35167.7	44303.8	36947	31812	22899.4	941553	86588.4
26.04_2362.0292n	0	1	#3955	3	26.0391	2362.03	9.698	GKDSYETSQLDDQSAETHSHK		P10451	Osteopontin OS=Homo sapiens GN=SPP1 PE=1 SV=1	5.72947	Rc	Bc	0.000102169	101.135	80886.6	91113.5	105593	122528	79304.3	120305	316830	579635	536318	69285.8	39293.2	62583.2	57042.5	72213.3	39839.6	84669.4	18386.8	74967.7	160584	142311	35170.2	43253.5	20595.9	46604.1	34323.5	32827.9	44275	69916.3	70021.3	91122.3	39034.3	1.01735e+06	317560
27.33_2362.0276n	0	1	#3829	3	27.3306	2362.03	8.498	GKDSYETSQLDDQSAETHSHK		P10451	Osteopontin OS=Homo sapiens GN=SPP1 PE=1 SV=1	3.55689	Rc	BPH	0.01745	156.163	118913	109920	93333.3	69323.1	46402.9	50205.8	118203	35637.5	101948	525168	74530.3	39568.8	100456	99803.3	42503.2	37796.2	17716.7	32662.3	88624.6	87708.4	71140.6	70832.1	21605.5	43901.8	69141.6	51194	99932.2	47976.9	88905.2	77824	1.19597e+06	73795.6	93612.4
27.33_2362.0287n	0	1	#12532	2	27.3306	2362.03	---	GKDSYETSQLDDQSAETHSHK		P10451	Osteopontin OS=Homo sapiens GN=SPP1 PE=1 SV=1	47.8118	Rc	BPH	0.000632339	248.917	407.444	107.997	303.052	208.394	563.686	1585.82	8106.07	66.4858	759.329	20695.3	0	0	1417.3	4699.38	0	0	0	0	275.745	931.304	0	0	0	0	3521.32	455.404	7369.74	8876.68	7059.49	2050.71	282814	4570.87	9707.89
31.84_2115.8263n	0	1	#8148	2	31.8398	2115.83	9.0168	ANDESNEHSDVIDSQELSK		P10451	Osteopontin OS=Homo sapiens GN=SPP1 PE=1 SV=1	3.33507	Rc	BPH	0.168818	77.4856	83044	93168.5	63572.3	64494.7	27207.4	25412.9	61796	65425.2	83818.5	75266.4	11322.3	16466.3	73087.6	49749.6	18665.7	19049.9	11659.1	12309.3	37595.7	30985.8	58681.8	109643	173.034	124.436	91589.6	53117.1	223202	97375.9	81687.8	103860	216522	199433	69830.7
30.70_2244.0060n	0	1	#12254	2	30.7026	2244.01	8.3045	KANDESNEHSDVIDSQELSK		P10451	Osteopontin OS=Homo sapiens GN=SPP1 PE=1 SV=1	20.5037	Rc	Bc	0.000121589	155.747	2868.91	6775.5	11770.4	19454.4	567.926	712.201	68740.4	59043.2	113597	112243	0	0	11104.3	9481.56	0	0	0	154.82	34038.7	32140.9	1764.66	2573.58	190.804	0	1790.12	1641.98	4816.13	14205	3337.84	3236.51	126777	140170	75024
25.71_2176.9175n	0	1	#15603	3	25.7134	2176.92	7.6394	DSYETSQLDDQSAETHSHK		P10451	Osteopontin OS=Homo sapiens GN=SPP1 PE=1 SV=1	Infinity	PCa	Bc	0.00257255	316.228	20329.5	22207.1	6593.02	25238.2	0	0	0	0	3304.95	0	0	0	99.4434	102.106	0	0	0	0	0	0	0	0	0	0	0	0	0	0	0	0	124.919	0	0
44.18_3239.4217n	0	1	#16392	3	44.1783	3239.42	7.9613	RPDIQYPDATDEDITSHMESEELNGAYK	[18] Oxidation M	P10451	Osteopontin OS=Homo sapiens GN=SPP1 PE=1 SV=1	5.70302	Rc	BPH	0.0283846	131.081	1305.42	2045.16	3780.73	11825.9	152.269	72.3285	19810.2	22365.2	18495	21179.8	0	83.8745	10180.4	5552.07	584.443	76.3082	141.56	100.656	9628.57	5411.6	3794.77	1734.02	0	0	7374.95	6217.95	3860.88	3266.75	8277.37	4751.89	62409.9	44009.3	8647.69
18.99_786.3826n	1	1	#6946	1	18.9926	786.383	7.0563	VANPCVK	[5] Carbamidomethyl C	P01008	Antithrombin-III OS=Homo sapiens GN=SERPINC1 PE=1 SV=1	1.65435	PCa	BPH	0.676967	71.2255	11499.3	11953.2	60066.8	11195.7	22822.2	17612.6	22472.3	21427.5	36791.1	51362.4	6949.46	27661.6	22354.3	24507.6	5484.35	6989.51	6644.4	1650.01	28316.3	30958.2	33741.8	31323.3	699.924	3043.1	3605.34	23360.6	18645.8	23469.5	16271	13089	0	30950.5	37379.4
26.24_786.4174n	1	1	#50	2	26.2392	786.417	7.0563	VANPCVK	[5] Carbamidomethyl C	P01008	Antithrombin-III OS=Homo sapiens GN=SERPINC1 PE=1 SV=1	2.21657	BPH	Rc	0.0287902	63.865	1.07048e+06	1.10497e+06	831104	887510	2.60247e+06	497132	452143	2.07126e+06	729320	700526	3.19747e+06	2.74586e+06	1.30416e+06	1.29093e+06	2.89782e+06	2.99833e+06	3.87414e+06	552972	921339	907580	1.81758e+06	1.6529e+06	1.45813e+06	1.38259e+06	1.39217e+06	1.51321e+06	1.21683e+06	381856	1.34545e+06	1.42192e+06	754299	1.41522e+06	375768
25.17_1873.8317n	1	1	#2197	3	25.1705	1873.83	7.1475	ATEDEGSEQKIPEATNR		P01008	Antithrombin-III OS=Homo sapiens GN=SERPINC1 PE=1 SV=1	2.03496	BPH	PCa	0.529361	94.1526	94856.8	91653.1	44508	123702	376008	18456.5	60429.3	139633	95724.4	37185	558177	491526	61143.1	49551.4	297348	93451	442725	12364.5	99186.3	96671.6	95364.4	86621.9	1702.73	3548.44	341549	314007	199710	5548.72	181869	122022	7724.18	203737	11166.8
58.95_1273.7132n	0	1	#6568	1	58.9456	1273.71	10.1212	LLVVYPWTQR		P69891	Hemoglobin subunit gamma-1 OS=Homo sapiens GN=HBG1 PE=1 SV=2	950.036	Bc	BPH	0.00422903	258.554	4.38442	34.7736	1837.26	5510.53	192.099	6.4568	194.154	123.906	2243.17	93.5184	0	19.2141	21.1925	970.172	0.00899913	3.56425	44.8268	4.97645	24.1758	75.7175	17.9036	20.842	600176	499713	74.117	3375.71	432.487	386.967	648.29	852.605	332.82	75.899	377.094
60.01_1273.7185n	0	1	#53	2	60.0142	1273.72	10.1212	LLVVYPWTQR		P69891	Hemoglobin subunit gamma-1 OS=Homo sapiens GN=HBG1 PE=1 SV=2	36.2713	Bc	Rc	0.00367549	176.907	230076	184331	220794	257408	1.22536e+06	1.23366e+06	1.38972e+06	1.43302e+06	205224	252471	5.69418e+06	5.29776e+06	451878	446402	2.70356e+06	2.89377e+06	7.79613e+06	7.4882e+06	246310	280584	1.07405e+06	983633	7.06346e+07	7.10647e+07	8.20922e+06	8.38472e+06	1.07164e+06	1.28646e+06	313927	312603	163839	161670	599327
18.21_962.4164n	0	1	#303	2	18.2097	962.416	9.4434	DCQDIANK	[2] Carbamidomethyl C	P02679	Fibrinogen gamma chain OS=Homo sapiens GN=FGG PE=1 SV=3	7.24471	Bc	Rc	7.35609e-08	80.2397	75802.4	44762.8	22008.4	133416	151339	186034	106287	117417	62193.8	55044.9	583630	110679	149829	158472	717233	751509	695526	151601	128981	128253	640058	601325	1.07363e+06	917446	534896	429383	609621	439891	307709	310684	8008.12	59473.1	132802
18.23_962.4138n	0	1	#4698	1	18.2268	962.414	9.4434	DCQDIANK	[2] Carbamidomethyl C	P02679	Fibrinogen gamma chain OS=Homo sapiens GN=FGG PE=1 SV=3	2.95053	Bc	Rc	0.0017422	64.6532	27751.9	25787.3	20917	35093	12056.1	11693.2	7712.22	7813.95	25885.7	29985.9	21939.9	1568.29	25878	25643	30544.2	36763.7	16733.2	4109.41	28674.4	26636.6	101583	92444.6	42253.9	38116.9	42143.8	48843.6	60004.2	46019.4	49904.9	48161.4	1836.22	37092.3	21932.1
34.90_1193.4988n	1	1	#457	2	34.9034	1193.5	9.3973	DNCCILDER	[3] Carbamidomethyl C|[4] Carbamidomethyl C	P02679	Fibrinogen gamma chain OS=Homo sapiens GN=FGG PE=1 SV=3	2.09324	Bc	Rc	0.0018515	48.8109	629199	739360	593815	610730	1.21475e+06	1.14329e+06	550836	605675	560629	537927	1.0967e+06	1.04663e+06	538832	505578	1.42949e+06	1.54992e+06	1.61174e+06	1.585e+06	564203	560307	1.0649e+06	940967	1.65545e+06	2.18843e+06	789488	766620	1.1725e+06	2.16854e+06	680543	655510	751062	637520	634860
58.91_2206.0559n	0	1	#587	3	58.9113	2206.06	9.5018	EGFGHLSPTGTTEFWLGNEK		P02679	Fibrinogen gamma chain OS=Homo sapiens GN=FGG PE=1 SV=3	5.46121	Bc	BPH	3.39564e-10	57.5083	1.08708e+06	544170	615206	594782	458387	585611	590839	576003	515902	341610	238942	302094	269627	414101	335913	324260	405696	427229	379592	450431	1.74794e+06	1.59781e+06	4.12229e+06	3.69713e+06	1.15511e+06	1.24257e+06	1.69953e+06	2.19965e+06	1.02632e+06	887402	749759	713044	865179
59.95_2206.0540n	0	1	#1708	3	59.9457	2206.05	9.1863	EGFGHLSPTGTTEFWLGNEK		P02679	Fibrinogen gamma chain OS=Homo sapiens GN=FGG PE=1 SV=3	4.80239	BPH	PCa	5.38166e-05	69.6439	346338	346150	218113	205300	489656	363442	259015	294931	398109	494952	2.05226e+06	1.8239e+06	416353	215624	2.43171e+06	2.60497e+06	2.92999e+06	3.03612e+06	461225	432835	435277	342408	1.15843e+06	676047	284953	269442	385113	386687	293376	239882	342296	322288	429147
35.19_1512.7190n	0	1	#14027	1	35.1948	1512.72	9.651	YLQEIYNSNNQK		P02679	Fibrinogen gamma chain OS=Homo sapiens GN=FGG PE=1 SV=3	50.1485	Bc	Rc	0.00216681	146.357	0	0	0	0	2837.58	4726.05	199.236	0	3119.03	3318.25	405.121	409.304	1069.7	1279.69	1199.73	1262.17	541.671	663.427	156.151	202.949	40988.6	42035.2	0	10493.1	29306.6	28802.2	50213.5	49512.5	19628.1	16226.2	2814.45	51.1809	0
35.48_1512.7213n	0	1	#610	2	35.4805	1512.72	9.651	YLQEIYNSNNQK		P02679	Fibrinogen gamma chain OS=Homo sapiens GN=FGG PE=1 SV=3	5.00769	Bc	Rc	1.26478e-09	54.7457	326497	433482	211667	223219	704514	645675	228092	233761	386828	420932	1.09023e+06	1.00073e+06	481875	482354	1.436e+06	1.52701e+06	1.89604e+06	1.86812e+06	467544	459813	1.66726e+06	1.26506e+06	2.18941e+06	2.06397e+06	801639	797889	1.24818e+06	1.28512e+06	759576	719611	242953	245609	248864
21.67_1033.5194n	0	2	#758,#4682	2,3	21.6673	1033.52	8.6523	VGPEADKYR		P02679	Fibrinogen gamma chain OS=Homo sapiens GN=FGG PE=1 SV=3	6.43082	Bc	Rc	7.74345e-05	81.5739	35624.1	90036.4	108722	123540	224386	209284	44349	50391.1	35002.8	46010.6	332315	30284.9	84296.7	83593.7	453239	471441	606486	579202	87711.9	92795.4	465212	395306	398538	650700	284635	264698	340362	348344	44622.5	73572.3	30038.1	45108.5	55296.6
41.23_1133.5248n	1	1	#826	2	41.2295	1133.52	8.9671	TSTADYAMFK		P02679	Fibrinogen gamma chain OS=Homo sapiens GN=FGG PE=1 SV=3	1.78474	BPH	Bc	0.0289354	77.3512	657330	448593	634837	372740	3.09407e+06	3.06184e+06	2.16578e+06	2.56766e+06	843765	717579	3.37829e+06	3.0031e+06	1.26793e+06	1.13714e+06	1.88274e+06	1.90984e+06	2.76643e+06	2.76234e+06	1.67063e+06	1.67053e+06	1.09844e+06	978880	1.19346e+06	921585	1.19747e+06	1.32502e+06	1.58029e+06	1.68211e+06	1.10587e+06	934841	954016	899049	1.90147e+06
39.86_2767.3152n	0	2	#21287,#3479	2,3	39.8608	2767.32	9.4456	VAQLEAQCQEPCKDTVQIHDITGK	[8] Carbamidomethyl C|[12] Carbamidomethyl C	P02679	Fibrinogen gamma chain OS=Homo sapiens GN=FGG PE=1 SV=3	24.5127	Bc	BPH	3.68418e-09	108.247	14763.9	115574	13150.6	41295.3	22546	29538.7	15965.2	8214.31	35423.2	39964.4	4137.72	3640.22	20946.8	12773.6	13892.3	17098.5	7863.8	13107.5	19164.3	23034.7	44191.6	95275.2	36685.8	1.08228e+06	119218	143265	794139	570100	241938	198276	9824.97	11268.5	17929.3
40.58_2767.3142n	0	2	#16917,#3420	2,3	40.5779	2767.31	9.5258	VAQLEAQCQEPCKDTVQIHDITGK	[8] Carbamidomethyl C|[12] Carbamidomethyl C	P02679	Fibrinogen gamma chain OS=Homo sapiens GN=FGG PE=1 SV=3	6.55302	BPH	Rc	1.59809e-05	72.2284	166841	44433	114826	61964.9	278911	251660	110136	122881	110295	124864	894593	838210	155752	154458	1.2427e+06	1.31634e+06	1.24577e+06	1.24358e+06	137347	132422	1.00624e+06	895021	1.0971e+06	100618	559619	545220	160343	293006	283029	356530	132008	110433	132232
39.89_2767.3296n	1	1	#863	4	39.8865	2767.33	9.5258	VAQLEAQCQEPCKDTVQIHDITGK	[8] Carbamidomethyl C|[12] Carbamidomethyl C	P02679	Fibrinogen gamma chain OS=Homo sapiens GN=FGG PE=1 SV=3	6.99263	Bc	Rc	3.41796e-10	71.7626	252717	189612	179074	134921	785985	700193	274048	262272	253840	276653	1.63012e+06	1.71792e+06	606275	567502	2.72915e+06	2.89664e+06	3.88624e+06	3.8198e+06	549369	519599	1.83685e+06	1.753e+06	3.8914e+06	3.93364e+06	1.47201e+06	1.51743e+06	2.61168e+06	2.60885e+06	1.11086e+06	1.10472e+06	255128	204168	248566
39.09_1490.7280n	0	2	#3591,#1298	2,3	39.0865	1490.73	9.0966	YEASILTHDSSIR		P02679	Fibrinogen gamma chain OS=Homo sapiens GN=FGG PE=1 SV=3	9.0605	Bc	Rc	0.00199708	123.282	67197.8	191225	79886.6	288387	37266.3	34226.4	84383.7	104223	122168	81360.4	105884	90992.2	61235.3	30693.9	113448	117608	146142	146170	80243.9	71294.6	516805	443081	1.85573e+06	1.67575e+06	569936	116383	86312	102113	51470	49232.8	41685.4	65883.4	74414.6
37.80_1490.7375n	0	1	#1083	3	37.795	1490.74	8.933	YEASILTHDSSIR		P02679	Fibrinogen gamma chain OS=Homo sapiens GN=FGG PE=1 SV=3	7.24086	Bc	Rc	0.0200249	112.708	51141.3	47995.8	70876.3	42713.9	39543.5	36283.7	33487.7	38347.3	24039.8	24181.7	76069.7	75425.3	18015.5	31439.7	58850.9	60999	141658	46647	26739.8	26472.5	26485.5	29461.6	50733	17085.1	15427.7	334336	606628	653792	230156	202086	29334.6	29435.7	23575.7
37.80_1490.7156n	0	1	#3519	2	37.795	1490.72	8.933	YEASILTHDSSIR		P02679	Fibrinogen gamma chain OS=Homo sapiens GN=FGG PE=1 SV=3	3.88707	Bc	PCa	0.00394333	93.3876	42277.6	45051.5	43784.9	24792.6	28336.6	25681.6	28241.9	35211.8	25477.3	30686.2	54358.5	42611.1	24520.3	36775.7	36591.6	32622.3	33529.4	33962.6	31057.1	34989.5	36829.9	37787.4	30135.1	15890.2	37351.8	190138	273192	364566	159976	135087	41376	35430.8	19251.8
31.72_1035.5096n	0	2	#18355,#1145	1,2	31.7198	1035.51	8.4199	RLDGSVDFK		P02679	Fibrinogen gamma chain OS=Homo sapiens GN=FGG PE=1 SV=3	2.16255	Bc	Rc	6.27521e-06	41.7044	264383	338482	308282	312664	257170	232308	196707	202866	267703	243944	232347	256642	320418	249139	437940	477177	547459	654410	356743	314761	476043	503907	595555	1.02338e+06	375658	352316	486082	640408	313684	323957	179030	162410	207657
67.57_2416.0930n	0	2	#2135,#1325	2,3	67.5692	2416.09	9.6433	FGSYCPTTCGIADFLSTYQTK	[5] Carbamidomethyl C|[9] Carbamidomethyl C	P02679	Fibrinogen gamma chain OS=Homo sapiens GN=FGG PE=1 SV=3	11.261	BPH	Rc	0.000111705	104.699	162836	86939.1	148395	161890	559798	550204	179598	182659	64700.5	63187.9	1.54423e+06	1.52758e+06	418660	377196	1.82549e+06	1.85793e+06	2.32533e+06	2.30364e+06	228279	205206	77749	1.19344e+06	2.08661e+06	1.89209e+06	1.1835e+06	83662.7	84212.2	121274	94624.6	743187	57422.4	73673.4	111728
68.21_2416.0961n	0	2	#2689,#1942	2,3	68.2064	2416.1	9.9105	FGSYCPTTCGIADFLSTYQTK	[5] Carbamidomethyl C|[9] Carbamidomethyl C	P02679	Fibrinogen gamma chain OS=Homo sapiens GN=FGG PE=1 SV=3	16.5818	Bc	PCa	3.95316e-06	111.398	73513.9	50059.8	86157.9	73933.2	79008.3	80261.1	43910.8	35228.8	61292.3	64991.5	47832.1	87797	71695.8	66042	79622.3	107235	115706	178305	22051.4	30803.2	3.36916e+06	281049	167483	133965	98135.1	1.19982e+06	2.19805e+06	2.4742e+06	764572	64497.1	132645	75794.5	48300
61.19_1892.9153n	0	1	#2447	2	61.1915	1892.92	8.7854	ASTPNGYDNGIIWATWK		P02679	Fibrinogen gamma chain OS=Homo sapiens GN=FGG PE=1 SV=3	1.49313	Rc	BPH	0.453483	62.1264	795270	600289	275680	225637	223574	175279	220665	235780	265354	247557	238860	246884	257589	194821	264169	272050	273058	300040	234477	207331	377150	341896	241208	228793	219223	221525	407471	391677	785806	189786	735181	709310	458200
39.14_850.4384n	0	1	#2895	2	39.1379	850.438	8.1894	NWIQYK		P02679	Fibrinogen gamma chain OS=Homo sapiens GN=FGG PE=1 SV=3	2.67638	BPH	PCa	0.00537411	127.081	29107.4	34931.7	14944.6	60144.4	78479.2	76460.7	32809.5	27991.3	33502.2	29853.7	126324	101268	47710.8	31732	132021	141615	202596	205102	66271.1	64687.3	33003.2	28096.2	222141	170006	29853.6	22960.8	24001.6	8293.84	17798.9	26145.7	23579.3	21199.3	51659.5
51.06_1292.7426n	0	1	#3910	3	51.0644	1292.74	8.3892	QSGLYFIKPLK		P02679	Fibrinogen gamma chain OS=Homo sapiens GN=FGG PE=1 SV=3	3.50306	BPH	Bc	0.0199781	85.6551	64128.8	70495.9	24183	18925.2	167884	150557	102655	131559	32846.3	35385.6	253902	224592	38531.5	40958.4	327586	341732	427029	401953	51123.7	44888.2	25840.5	22182.7	37704.1	15394.8	119341	111777	155741	18297.4	17422.3	90702.3	87044.7	236030	54796.6
27.12_1559.6897n	0	1	#5012	2	27.1249	1559.69	8.7162	VAQLEAQCQEPCK	[8] Carbamidomethyl C|[12] Carbamidomethyl C	P02679	Fibrinogen gamma chain OS=Homo sapiens GN=FGG PE=1 SV=3	2.18285	Bc	PCa	0.1005	82.0434	20259.2	89245.5	15911.5	33985	42307.9	13737.8	5460.51	15194.2	32915.8	21807.8	56342.4	52349.7	53113.7	46717.4	113114	98592	98823.6	11460.7	55561.1	38906.7	83890.5	70987.3	1460.58	80568.6	90611.3	63253.8	101794	33248.5	74124.7	34888.9	72333.1	20408.4	38135.4
27.12_1559.6946n	0	1	#55189	1	27.1249	1559.69	8.7162	VAQLEAQCQEPCK	[8] Carbamidomethyl C|[12] Carbamidomethyl C	P02679	Fibrinogen gamma chain OS=Homo sapiens GN=FGG PE=1 SV=3	Infinity	Bc	PCa	0.00134777	316.228	0	0	0	0	0	0	0	0	0	0	0	0	124.264	0	0	0	0	0	0	0	215.884	351.088	0	0	2121.09	1429.56	0	0	0	105.716	0	0	0
41.59_3711.7830n	0	1	#5155	5	41.5895	3711.78	7.862	VAQLEAQCQEPCKDTVQIHDITGKDCQDIANK	[8] Carbamidomethyl C|[12] Carbamidomethyl C|[26] Carbamidomethyl C	P02679	Fibrinogen gamma chain OS=Homo sapiens GN=FGG PE=1 SV=3	4.52893	PCa	Bc	0.00616629	138.664	122108	107725	77379.8	41536.9	910360	908144	88507.9	130517	69768.3	54042.3	258879	252846	87434.5	59807.8	124621	132255	662541	687669	79410.3	79767.5	84663.5	112067	48929.3	40752.2	47762.7	48379.5	46215	46229.3	39690.5	39545.7	111148	107019	124496
54.50_1681.9505n	0	1	#6095	3	54.5048	1681.95	9.4206	IHLISTQSAIPYALR		P02679	Fibrinogen gamma chain OS=Homo sapiens GN=FGG PE=1 SV=3	20.5962	Bc	PCa	8.24606e-05	138.244	3950.18	94.1603	0	0.00561456	2718.33	5462.25	8571.76	6310.62	179.208	455.941	11842.5	2294.9	4156.83	55681.2	4441.18	4983.11	21958.3	12537.4	1557.54	1063.93	3466.72	81570.9	122056	92596	43340	37755.2	73082.2	72754.9	23369	21397.3	482.361	1941.02	4038.56
47.04_2535.2477n	0	1	#14222	2	47.0356	2535.25	8.7364	AIQLTYNPDESSKPNMIDAATLK	[16] Oxidation M	P02679	Fibrinogen gamma chain OS=Homo sapiens GN=FGG PE=1 SV=3	26.1087	Bc	PCa	0.0187925	149.329	178.642	0	249.664	710.141	5993.37	4844.6	133.613	0	535.695	1957.91	17921.5	15811.3	5827.63	3441.07	3698.23	5309.85	14527.3	12674.1	210.245	318.146	138172	128846	19624.8	21107.5	0	7163.44	26420.8	26001.3	8694.63	5251.16	333.032	3734.16	65.9844
68.87_2833.1673n	0	1	#18948	2	68.8666	2833.17	8.9938	LTYAYFAGGDAGDAFDGFDFGDDPSDK		P02679	Fibrinogen gamma chain OS=Homo sapiens GN=FGG PE=1 SV=3	225.543	Bc	Rc	0.0781045	230.314	0	0	0	858.409	12.9793	0	0	0	6947.14	1644.3	960.611	6758.45	0	143.211	16675.2	20247.7	5487.81	9226.78	0	0	0	2563.99	71323.7	0	40947.8	0	66299.4	74.9935	90.5878	0	569.538	155.658	0
69.62_2833.1678n	0	1	#20348	2	69.6152	2833.17	9.0415	LTYAYFAGGDAGDAFDGFDFGDDPSDK		P02679	Fibrinogen gamma chain OS=Homo sapiens GN=FGG PE=1 SV=3	Infinity	Bc	Rc	3.53129e-08	185.112	0	1782.52	0	0	0	0	0	0	6042	4033.41	0	0	0	109.05	91.3576	250.846	0	0	0	0	67470.9	485.335	2642.54	68488.3	621.158	259.238	1001.94	79459.8	17769.1	23196	0	0	0
52.12_2519.2055n	0	1	#27009	2	52.1218	2519.21	8.9708	AIQLTYNPDESSKPNMIDAATLK		P02679	Fibrinogen gamma chain OS=Homo sapiens GN=FGG PE=1 SV=3	23.3606	Bc	Rc	0.377343	155.867	355.275	160.634	1161.92	3082.65	14280.3	15237.4	1108.02	954.546	625.266	613.938	10415.6	14239.4	2675.86	2624.21	174.544	0	20974.2	29395.2	0	71.3617	12286.6	14059.6	0	26065	75.4081	32787.4	84909.5	64827.3	9126.57	11364.5	1646.55	1156.15	570.21
33.83_1149.5020n	0	1	#27323	1	33.8289	1149.5	7.9502	TSTADYAMFK	[8] Oxidation M	P02679	Fibrinogen gamma chain OS=Homo sapiens GN=FGG PE=1 SV=3	13.5658	Bc	Rc	0.729338	149.916	2968.12	453.061	808.553	2974.01	61.1955	168.595	53.7481	0	2809.6	3797.97	0	0	4630.95	4100.82	3044.46	3561.32	451.13	0	995.767	599.028	0	23423.7	0	151.295	851.836	349.234	5330.22	5773.58	6252.61	5212.1	164.983	153.394	0
67.08_1574.7818n	1	1	#437	3	67.0778	1574.78	8.8037	DLYSGLIGPLIVCR	[13] Carbamidomethyl C	P00450	Ceruloplasmin OS=Homo sapiens GN=CP PE=1 SV=1	7.20858	BPH	PCa	1.22889e-05	116.992	103632	108999	162933	130835	576074	570017	481955	515734	53778.3	97679.1	3.62471e+06	3.5832e+06	1.64705e+06	1.50284e+06	3.54478e+06	3.66482e+06	275544	270517	1.02902e+06	1.05334e+06	1.56312e+06	1.33862e+06	2.40885e+06	2.24018e+06	2.50758e+06	2.46156e+06	1.17209e+06	1.42599e+06	1.35141e+06	1.31083e+06	95665.1	58124.8	153504
71.06_1574.7843n	0	1	#2996	2	71.0609	1574.78	8.8037	DLYSGLIGPLIVCR	[13] Carbamidomethyl C	P00450	Ceruloplasmin OS=Homo sapiens GN=CP PE=1 SV=1	1.875	BPH	PCa	0.00654907	45.6024	466443	429157	550854	346065	546839	575911	465851	523705	366039	433613	1.15983e+06	1.23024e+06	1.17488e+06	1.2122e+06	927484	955834	343647	370303	731256	715193	1.248e+06	1.09836e+06	1.03974e+06	844692	686431	778389	669289	680092	430647	476316	276355	279735	364435
59.40_2504.2278n	1	1	#1204	3	59.4028	2504.23	8.3063	SGAGTEDSACIPWAYYSTVDQVK	[10] Carbamidomethyl C	P00450	Ceruloplasmin OS=Homo sapiens GN=CP PE=1 SV=1	3.04584	Rc	Bc	4.5133e-08	41.2161	1.52679e+06	1.10266e+06	1.37727e+06	1.64727e+06	609304	624915	2.19229e+06	2.31882e+06	1.93463e+06	1.86563e+06	1.1298e+06	1.06394e+06	831692	789339	720303	738304	574037	608195	1.66437e+06	1.67383e+06	675491	599544	620504	554318	501942	517283	521334	576546	449096	435521	2.24442e+06	2.23876e+06	1.29714e+06
59.56_2504.1791n	0	1	#5234	2	59.5571	2504.18	8.3063	SGAGTEDSACIPWAYYSTVDQVK	[10] Carbamidomethyl C	P00450	Ceruloplasmin OS=Homo sapiens GN=CP PE=1 SV=1	2.96051	Rc	BPH	0.016024	64.6936	262873	16677.1	257885	376728	29403.6	27764	221048	217727	259302	218719	107650	99283.3	79954	74544.9	64979	71145.8	30023.6	32402.8	120961	115202	114711	101382	18815.9	16406.3	139239	154603	132221	138042	93983.9	89539	338898	338734	110857
55.84_2530.2322n	2	2	#11896,#1720	2,3	55.8393	2530.23	7.7955	SVPPSASHVAPTETFTYEWTVPK		P00450	Ceruloplasmin OS=Homo sapiens GN=CP PE=1 SV=1	1.38543	Rc	BPH	0.228007	42.6341	648074	853086	677727	513759	1.34249e+06	1.3126e+06	1.38579e+06	1.37787e+06	558912	493310	946227	920906	641518	559118	644320	671838	813672	843160	598655	570893	951754	792723	679972	621244	894493	941249	778434	793173	625488	598077	1.31332e+06	1.32684e+06	1.30005e+06
55.69_2530.3304n	0	1	#7039	4	55.6936	2530.33	7.6708	SVPPSASHVAPTETFTYEWTVPK		P00450	Ceruloplasmin OS=Homo sapiens GN=CP PE=1 SV=1	14.1299	Bc	Rc	2.10972e-06	133.908	8383.11	39686.2	26940.6	11605.5	445.304	1391.47	1201.21	735.791	6300.94	2163.94	129.175	2569.4	20728.3	17356.8	14857.7	19302.8	38304.2	16778.2	5384.79	10030.9	42346.3	118614	151951	112233	121267	135461	88393	105859	51257.9	71829.4	2579.61	4899.11	13978.6
67.69_1468.8318n	0	1	#51333	1	67.6892	1468.83	8.684	DIASGLIGPLIICK	[13] Carbamidomethyl C	P00450	Ceruloplasmin OS=Homo sapiens GN=CP PE=1 SV=1	Infinity	Rc	BPH	0.00590159	221.529	0	0	0	0	0	0	345.104	625.244	0	0	0	0	0	0	0	0	0	0	0	0	0	0	0	0	0	0	0	0	0	0	0	595.939	121.248
67.76_1468.8257n	0	1	#1902	2	67.7578	1468.83	9.0181	DIASGLIGPLIICK	[13] Carbamidomethyl C	P00450	Ceruloplasmin OS=Homo sapiens GN=CP PE=1 SV=1	1.61986	BPH	PCa	0.0821074	56.5539	171197	168251	182949	33146.8	370628	356513	421720	468248	170678	164470	398864	574310	434653	431215	412972	464067	360247	297805	291885	396272	597304	75002.3	245315	201775	413254	340167	316740	299234	162055	202084	260406	316465	357128
68.08_1468.8278n	0	1	#47916	1	68.0835	1468.83	8.7572	DIASGLIGPLIICK	[13] Carbamidomethyl C	P00450	Ceruloplasmin OS=Homo sapiens GN=CP PE=1 SV=1	192.227	Bc	Rc	0.341133	316.228	0	0	0	0	0	77.9407	98.2975	93.4199	0	0	0	0	1304.38	0	0	0	0	0	0	0	0	0	0	0	5542.06	0	5627.71	0	0	2471.27	0	0	0
41.81_1430.6557n	0	1	#2380	2	41.8124	1430.66	7.985	QSEDSTFYLGER		P00450	Ceruloplasmin OS=Homo sapiens GN=CP PE=1 SV=1	2.25083	Bc	PCa	1.91018e-06	39.764	38528.1	13642.2	75101.3	27919.1	39458.6	34875.1	34586.3	39714.2	45556.1	50853.9	64913.1	60052.5	103996	68742.8	93783.5	97612.9	55719	69871.2	71446.5	78898.9	101678	101724	104855	100276	91250.2	100142	78195.2	82188.1	73197	67354.3	59539.9	37278.2	41617.2
41.81_1430.6299n	0	1	#42676	1	41.8124	1430.63	7.985	QSEDSTFYLGER		P00450	Ceruloplasmin OS=Homo sapiens GN=CP PE=1 SV=1	Infinity	Bc	PCa	7.24413e-05	211.171	0	0	0	0	0	0	0	0	0	0	0	0	0	0	0	0	0	0	0	0	0	63.1597	0	0	1764.18	2226.21	561.594	371.306	2899.06	2628.95	0	0	0
53.46_1518.7374n	0	2	#45893,#2530	1,2	53.4562	1518.74	8.4623	ALYLQYTDETFR		P00450	Ceruloplasmin OS=Homo sapiens GN=CP PE=1 SV=1	3.26456	Bc	PCa	0.000457685	102.83	182350	179853	190355	84659.2	129510	126130	148571	150675	115538	119422	192809	62993.5	167173	186869	265069	284622	163162	153345	101570	116308	385945	461427	1.75691e+06	172445	683421	262950	258378	246237	238287	192738	287030	170374	120297
67.40_2661.2330n	0	2	#11884,#3647	2,3	67.4007	2661.23	6.7823	TYYIAAVEVEWDYSPQREWEK		P00450	Ceruloplasmin OS=Homo sapiens GN=CP PE=1 SV=1	2.89535	Bc	Rc	0.000140551	57.6098	279655	511395	416907	568048	351097	395452	334193	311911	235917	253805	431031	426290	430451	422873	1.06067e+06	1.03912e+06	493251	541419	240672	203798	367668	1.1933e+06	1.44513e+06	1.32434e+06	604638	323911	482427	588097	366941	647598	234486	215377	195831
68.07_2661.2220n	0	1	#11282	2	68.0664	2661.22	7.0346	TYYIAAVEVEWDYSPQREWEK		P00450	Ceruloplasmin OS=Homo sapiens GN=CP PE=1 SV=1	31.7175	Bc	Rc	0.00427556	194.368	200.339	372.072	31425.9	7651.39	788.441	1038.57	0	0	6835.28	11240.1	0	163.315	12587.9	8945.81	35530.2	60322	0	631.505	88.74	240.115	182597	9585.58	21987.8	19232.7	11433	103399	162225	175333	67824.7	29020.9	15473.5	1108.56	0
19.43_631.3533n	0	2	#4037,#8111	1,2	19.4297	631.353	5.5569	VFNPR		P00450	Ceruloplasmin OS=Homo sapiens GN=CP PE=1 SV=1	7.73867	BPH	Bc	0.121101	114.825	7968.56	10338.7	16935.3	26509.5	16203.2	15100.7	8765.42	9013.18	7553.07	9796.88	223220	10610.1	47153.4	16435.2	100466	85204.3	51697.7	4889.22	20653.9	18453.4	17573.9	14064	2947.39	11800.5	5410.12	3755.22	4784.34	4468.94	4275.21	5711.43	0	7334.92	5691.34
33.95_1902.8209n	0	1	#4169	2	33.9489	1902.82	8.5911	NNEGTYYSPNYNPQSR		P00450	Ceruloplasmin OS=Homo sapiens GN=CP PE=1 SV=1	1.99685	Rc	BPH	0.233911	64.3396	42388.5	92384.9	17689.3	90923.4	251938	227976	185933	191377	72930.2	89036.7	124274	108694	70806.1	78327.2	71113	76036.3	65607.4	71372	62627.8	57101	23495.6	121576	46476.3	68679.1	166998	188212	148211	134575	108929	91915.8	320231	271381	199157
16.80_1195.5756n	0	1	#4804	3	16.798	1195.58	6.8567	QKYTVNQCR	[8] Carbamidomethyl C	P00450	Ceruloplasmin OS=Homo sapiens GN=CP PE=1 SV=1	3.74209	BPH	PCa	0.00214116	84.2728	148.85	1920.9	2281.23	204.776	20372.1	20297.8	17817.7	21331.9	10543.9	11135.6	45821	29076.3	18194	19478.2	45541.3	48517.4	87691.6	71431.3	16192.9	14922.5	18125.6	16124.8	22630.7	19156.3	11556.5	10904.1	13245.5	15302.8	11926.6	13696.8	3850.96	8383.9	14388.7
41.08_2473.1161n	0	1	#15420	2	41.081	2473.12	7.4343	MFTTAPDQVDKEDEDFQESNK		P00450	Ceruloplasmin OS=Homo sapiens GN=CP PE=1 SV=1	7.34836	BPH	PCa	0.0616356	207.616	9493.38	167.046	0	0	0	297.797	1018.63	2675.25	0	575.161	700.56	506.205	0	166.775	46847.5	47483.5	3662.28	4344	750.727	85.5316	1963.71	1645.65	0	0	5852.18	5405	5907.6	6481.21	17589.5	16865.3	54975.5	21841.1	1338.94
41.13_2473.1060n	0	1	#5308	3	41.1324	2473.11	7.4343	MFTTAPDQVDKEDEDFQESNK		P00450	Ceruloplasmin OS=Homo sapiens GN=CP PE=1 SV=1	2.92774	Bc	PCa	0.000607729	62.4884	36325.8	8090.27	25181.3	6648.67	23970.5	19318.7	23024.2	16594.5	13832.3	26776.5	66161.8	50528.9	11877.7	35858.6	27841.7	28647.3	36496.8	28941.6	23656.2	19233.2	35561.5	25380	35340.4	24665.1	97889.8	97601.1	99404.6	107597	32643.6	28770.2	49436.7	39775.7	36717.6
61.92_3692.5961n	0	1	#10082	3	61.9229	3692.6	6.9231	ADDKVYPGEQYTYMLLATEEQSPGEGDGNCVTR	[30] Carbamidomethyl C	P00450	Ceruloplasmin OS=Homo sapiens GN=CP PE=1 SV=1	14.579	Rc	Bc	0.000545257	133.615	11420.1	3201.8	50709.6	59296.5	111795	93959.5	82648.4	89954.1	22228.2	8851.66	1029.67	1057.6	10726.9	13013.5	595.284	424.155	1870.07	1184.36	32867.6	17354.8	7159.82	6231.81	1773.88	0	4913.03	7099.13	10523.1	11489.2	12198	3828.18	193762	165644	232677
76.98_2486.2460n	0	1	#10836	3	76.9819	2486.25	7.5797	GPEEEHLGILGPVIWAEVGDTIR		P00450	Ceruloplasmin OS=Homo sapiens GN=CP PE=1 SV=1	235.519	Bc	Rc	4.34639e-10	132.839	841.215	594.673	156.549	568.777	959.389	2685.86	147.149	33.3905	57.127	36.9682	3696.26	1215.48	61.7156	163.429	9036.31	10070.1	6869.66	7589.82	663.513	720.608	2952.8	77848.9	89227.8	82062.3	93482.4	81655.6	109617	135125	47555.6	47773.9	19.1544	8.72879	69.3951
82.42_2668.2547n	0	1	#36460	2	82.4222	2668.25	8.1125	GVYSSDVFDIFPGTYQTLEMFPR		P00450	Ceruloplasmin OS=Homo sapiens GN=CP PE=1 SV=1	137.929	Bc	BPH	0.0429127	316.228	277.915	1027.12	0	0	0	49.9305	0	35.3635	11018.2	10253.6	215.012	0	0	0	0	0	0	0	0	0	299.213	87.1237	0	0	0	0	8747.57	11177.2	3249.64	6095.79	394.665	4880.47	42.3256
82.97_2668.2550n	0	1	#26918	2	82.9708	2668.25	8.2575	GVYSSDVFDIFPGTYQTLEMFPR		P00450	Ceruloplasmin OS=Homo sapiens GN=CP PE=1 SV=1	5.88796	PCa	BPH	0.0736926	207.328	10018.3	9684.99	185.348	10982.2	1238.61	1031.47	49.2821	0	18278.1	12692.3	65.3103	2473.56	0	0	4379.26	3978.78	0	0	0	0	76.0378	416.122	0	0	16822.7	14852.8	0	0	0	0	12088.7	0	1846.34
83.02_2668.2646n	0	1	#10970	3	83.0222	2668.26	8.2575	GVYSSDVFDIFPGTYQTLEMFPR		P00450	Ceruloplasmin OS=Homo sapiens GN=CP PE=1 SV=1	1.26131	PCa	Bc	0.388886	59.5173	50443.8	46741.2	37040.8	52999.8	60774.8	62487.3	36830.3	30410.3	56299.7	67571.4	59713.7	64554.8	42644.9	61250.3	65907.2	71266.9	11765	11508.8	17811.7	16469.5	16741.5	23899.3	65009.2	49756.1	63637.4	62762.9	35590.1	34297.5	22635.1	23351	55273.1	38734.8	34077.5
37.62_2489.0869n	0	1	#22313	2	37.6236	2489.09	6.9922	MFTTAPDQVDKEDEDFQESNK	[1] Oxidation M	P00450	Ceruloplasmin OS=Homo sapiens GN=CP PE=1 SV=1	176.901	Rc	BPH	0.0034186	290.151	269.226	450.051	889.089	510.314	0	0	0	0	1076.28	12056.5	0	0	116.362	415.848	0	0	0	0	0	75.272	10994.5	10069.5	0	621.881	242.621	5657.65	4687.37	4573.2	21239.5	18388.4	99367.9	5328.85	0
65.07_3030.3682n	1	1	#262	4	65.0717	3030.37	5.1784	ISKTMSGLECQAWDSQSPHAHGYIPSK	[5] Oxidation M|[10] Carbamidomethyl C	P00747	Plasminogen OS=Homo sapiens GN=PLG PE=1 SV=2	13.924	BPH	Bc	3.493e-05	94.7019	614943	724547	1.34559e+06	1.7672e+06	2.43909e+07	2.19104e+07	2.9996e+07	3.32997e+07	1.13096e+07	1.02182e+07	1.21867e+08	1.02398e+08	1.34035e+07	1.08428e+07	2.98675e+07	3.07145e+07	6.92437e+07	5.99275e+07	2.56038e+07	2.56024e+07	1.09995e+07	2.85578e+06	2.92594e+06	3.17963e+06	3.78575e+06	2.51044e+06	2.22334e+06	3.14286e+06	1.52731e+06	2.00255e+06	1.92948e+06	4.23821e+06	1.89419e+07
50.45_2238.0512n	3	3	#11655,#2385,#16166	2,3,4	50.4529	2238.05	5.5136	AFQYHSKEQQCVIMAENR	[11] Carbamidomethyl C	P00747	Plasminogen OS=Homo sapiens GN=PLG PE=1 SV=2	2.60141	BPH	Rc	0.000514825	57.7823	397888	402866	333687	371418	985580	933940	950747	986616	270235	215278	1.49815e+06	1.39023e+06	471917	454157	478843	519583	862414	799181	369010	364665	546607	495099	384601	578191	467792	526276	374418	410879	445325	476825	251174	203899	235007
37.30_2125.0067n	0	1	#9143	2	37.3036	2125.01	7.2269	ATTVTGTPCQDWAAQEPHR	[9] Carbamidomethyl C	P00747	Plasminogen OS=Homo sapiens GN=PLG PE=1 SV=2	1.80197	Bc	PCa	0.976431	64.1445	3560.65	1640.41	12870.8	13303.7	14748.4	13083.5	9966.13	10147.3	19900.7	22034.8	12476.3	11815.6	8737.84	9700.53	16986.5	17017.2	8326.8	9926.1	13428.1	12853.3	18060.1	20444.9	75.8499	2562.01	25922.7	37232.2	29255.1	30503.9	29071.4	25371.5	8173.13	13870.2	30726.9
45.64_3071.3779n	0	1	#10972	3	45.6412	3071.38	7.0319	KLYDYCDVPQCAAPSFDCGKPQVEPK	[6] Carbamidomethyl C|[11] Carbamidomethyl C|[18] Carbamidomethyl C	P00747	Plasminogen OS=Homo sapiens GN=PLG PE=1 SV=2	7.66305	Bc	BPH	0.00152323	131.96	10718.6	2552.08	10671.3	9425.46	843.675	2309.42	2118.23	1224.79	9999.64	10192.3	0	0	5660.72	8653.55	556.179	1281.14	0	83.7812	11457.6	3798.22	18716.4	17325.2	1353.79	106.198	41396.6	42967.3	34661.9	61790.9	16657.4	6342.88	40338.3	16193.9	2140.09
33.47_1792.7126n	0	1	#13200	3	33.4744	1792.71	7.1485	CTTPPPSSGPTYQCLK	[1] Carbamidomethyl C|[14] Carbamidomethyl C	P00747	Plasminogen OS=Homo sapiens GN=PLG PE=1 SV=2	4.93769	Rc	Bc	2.20771e-05	109.238	6446.81	2856.07	4509.06	6659.04	13368.2	11953.8	8657.01	11854.6	2635.92	7776.61	6744.25	11380.7	4210.95	2648.92	3117.28	3033.18	2588.47	2014.62	9147.09	9157.98	1818.8	6078.21	5105.96	157.788	321.578	331.288	1308.9	2258.19	949.114	647.905	1349.51	20262.9	10093.7
56.39_3075.0931n	0	1	#17212	3	56.3908	3075.09	6.7476	YDYCDILECEEECMHCSGENYDGK	[4] Carbamidomethyl C|[9] Carbamidomethyl C|[13] Carbamidomethyl C|[16] Carbamidomethyl C	P00747	Plasminogen OS=Homo sapiens GN=PLG PE=1 SV=2	1.22947	BPH	Bc	0.25991	175.968	1935.64	1205.45	1006.48	492.388	43866.2	41395.2	236.849	26182.7	2000.55	1713.75	37021.5	42079.3	1948.39	1030.01	10154.9	10637.9	13065.6	25385.9	2599.96	862.44	753.427	739.773	0	0	23589.6	696.481	32722.8	44324.7	14086.4	849.293	3049.18	2649.91	56626.3
88.60_3032.6722n	1	1	#28246	5	88.5996	3032.67	5.8738	YILQGVTSWGLGCARPNKPGVYVRVSR	[13] Carbamidomethyl C	P00747	Plasminogen OS=Homo sapiens GN=PLG PE=1 SV=2	35.9655	Bc	PCa	0.826279	194.739	1344.46	1261.68	324.101	349.547	176.515	341.804	1532.43	4276.93	5197.28	5881.49	14582.9	78.6806	2049.25	4186.02	4743.96	642.731	9.58071	53.1056	878.354	1143.52	437014	94613.1	158.992	210570	762.815	102.534	64.3419	126.48	321.023	256.309	326.804	264.643	494.889
39.62_1313.6574n	0	1	#62	2	39.6179	1313.66	7.3646	RVDTVDPPYPR		P04004	Vitronectin OS=Homo sapiens GN=VTN PE=1 SV=1	12.1061	Bc	Rc	0.00740325	173.402	1.54003e+06	1.6889e+06	1.03593e+06	1.21549e+06	2.0392e+06	1.96212e+06	2.2528e+06	2.17096e+06	1.11502e+06	1.04205e+06	5.00003e+06	4.55474e+06	1.26099e+06	1.44053e+06	3.16216e+06	3.33158e+06	8.52376e+06	8.15178e+06	1.37013e+06	1.31269e+06	1.89751e+06	1.70767e+06	7.14732e+07	6.81436e+07	6.26597e+06	6.55564e+06	2.04529e+06	2.12061e+06	1.44147e+06	1.40402e+06	1.05559e+06	971308	1.73638e+06
41.32_1665.7918n	2	2	#2080,#478	2,3	41.3152	1665.79	5.8695	DWHGVPGQVDAAMAGR		P04004	Vitronectin OS=Homo sapiens GN=VTN PE=1 SV=1	3.56256	Rc	Bc	2.44869e-05	58.3382	1.13681e+06	170293	1.02942e+06	221335	460386	460640	1.03144e+06	1.0805e+06	1.52205e+06	1.54824e+06	412508	362090	495794	626496	375583	404655	735794	722491	619947	585485	390684	288410	217191	166385	323807	332894	333321	340651	378718	349200	1.78845e+06	1.30692e+06	1.61078e+06
69.12_1645.8148n	0	1	#835	2	69.118	1645.81	8.3509	DVWGIEGPIDAAFTR		P04004	Vitronectin OS=Homo sapiens GN=VTN PE=1 SV=1	1.29323	PCa	BPH	0.794662	50.729	489762	542068	788041	115786	1.03097e+06	1.03793e+06	831099	927745	502194	475635	846099	870200	355365	400878	396598	409403	627237	582708	350587	373623	844529	78321.6	416568	495787	570581	658931	636316	958618	395875	389593	653271	625544	989235
34.97_1303.5438n	0	1	#25317	1	34.9719	1303.54	7.8199	GQYCYELDEK	[4] Carbamidomethyl C	P04004	Vitronectin OS=Homo sapiens GN=VTN PE=1 SV=1	17.1134	Bc	BPH	0.0141067	132.472	0	161.965	1604.61	166.312	986.529	660.518	981.096	441.219	1852.21	673.982	0	0	562.949	929.904	0	0	0	0	707.152	734.124	1758.38	1766.37	0	0	6489.4	9821.61	8035.38	7775.95	6964.16	7601.66	2671.6	4479.51	5001.17
35.01_1303.5965n	1	1	#2178	2	35.0062	1303.6	7.8199	GQYCYELDEK	[4] Carbamidomethyl C	P04004	Vitronectin OS=Homo sapiens GN=VTN PE=1 SV=1	1.73922	Bc	Rc	2.82687e-05	29.6963	421505	727807	460291	416730	702916	634813	680001	661470	332178	328513	620209	578138	484129	511998	550257	583101	501364	548172	441829	426885	992082	609819	654629	1.11234e+06	703294	823600	761496	712346	701722	649936	387078	363757	610615
35.43_1303.5631n	0	1	#39208	1	35.4291	1303.56	6.8478	GQYCYELDEK	[4] Carbamidomethyl C	P04004	Vitronectin OS=Homo sapiens GN=VTN PE=1 SV=1	12.2027	Bc	BPH	0.047824	275.961	0	2162.63	0	0	0	0	0	205.991	84.563	0	0	0	230.911	405.851	0	0	0	0	238.993	641.936	2022.37	65.6438	0	0	3095.07	3575.08	4787.43	431.451	4386.45	156.493	491.841	0	0
16.44_1068.4667n	0	1	#2707	3	16.4436	1068.47	6.229	CTEGFNVDK	[1] Carbamidomethyl C	P04004	Vitronectin OS=Homo sapiens GN=VTN PE=1 SV=1	2.01765	BPH	Rc	0.0279754	101.785	879.572	5189.6	7168.95	137.209	64192.4	63902.9	55900	67723.8	8564.87	17403	111705	20978.1	34113	36241.3	54610.8	90262.9	78523.8	22316.6	36485.9	33319.3	41425.4	37435.5	37811	29980.6	35809.8	32981.6	29675.9	29356.9	23656.8	25881.7	23413.3	13525.6	27158.1
47.20_1421.6761n	1	1	#2828	2	47.2014	1421.68	7.9337	FEDGVLDPDYPR		P04004	Vitronectin OS=Homo sapiens GN=VTN PE=1 SV=1	2.17723	Bc	PCa	0.000259958	68.1601	673139	573888	561934	614130	388557	372876	466969	482639	404098	353076	685341	647335	648267	628675	680505	691534	482442	516189	592496	642483	766539	695172	2.42417e+06	2.4319e+06	849847	903241	677201	748494	581203	571731	417554	453160	510489
48.62_1421.7062n	0	1	#2759	3	48.6185	1421.71	7.9337	FEDGVLDPDYPR		P04004	Vitronectin OS=Homo sapiens GN=VTN PE=1 SV=1	4.8955	Bc	Rc	0.00547955	135.431	181083	186311	124630	141656	378824	374988	261412	269196	95893.9	97801.3	784942	756216	204697	189043	419472	433652	641500	585633	136905	138077	245390	230283	2.9812e+06	2.82532e+06	480744	492156	248418	250781	198700	210453	124923	122897	134965
24.63_1196.5508n	0	1	#3347	2	24.6275	1196.55	7.483	CTEGFNVDKK	[1] Carbamidomethyl C	P04004	Vitronectin OS=Homo sapiens GN=VTN PE=1 SV=1	1.24433	Rc	BPH	0.739728	41.21	76772.4	92059.9	103872	79106.9	116938	30163.5	115130	116788	183485	170912	133173	113906	89920.6	73972.6	87629.4	43309.1	101466	59025.3	120889	134437	79753.2	73703.5	62207.9	46952.1	150225	171929	126602	97767.8	147915	135996	207553	143884	47901.5
44.34_3481.3674n	0	1	#9425	3	44.344	3481.37	8.5937	CQCDELCSYYQSCCTDYTAECKPQVTR	[1] Carbamidomethyl C|[3] Carbamidomethyl C|[7] Carbamidomethyl C|[13] Carbamidomethyl C|[14] Carbamidomethyl C|[21] Carbamidomethyl C	P04004	Vitronectin OS=Homo sapiens GN=VTN PE=1 SV=1	2.47447	PCa	BPH	0.0298744	114.043	58125.3	62704.7	88050.9	89844.7	45749.3	46369	107336	105383	136326	219009	122195	89042.6	16782	20423.6	2779.77	283.965	968.588	711.582	68592.4	65736.1	48947.6	29556.7	966.38	1149.56	90515.6	90025.1	102272	192674	5380.52	4249.41	110283	93848.2	105221
34.21_3609.4643n	0	1	#12027	3	34.206	3609.46	5.885	KCQCDELCSYYQSCCTDYTAECKPQVTR	[2] Carbamidomethyl C|[4] Carbamidomethyl C|[8] Carbamidomethyl C|[14] Carbamidomethyl C|[15] Carbamidomethyl C|[22] Carbamidomethyl C	P04004	Vitronectin OS=Homo sapiens GN=VTN PE=1 SV=1	20.1078	Rc	BPH	5.51087e-05	195.73	11304.4	134.687	43662.8	43959.9	1019.01	869.896	16714	19878.8	60731.3	49260.3	0	0	340.57	440.036	0	0	0	305.242	9009.3	7723.29	0	109.671	0	0	2381.87	2757.74	3715.54	4738.93	4891.15	2329.66	10313.6	9785.83	6961.32
64.19_2172.1343n	1	1	#13303	2	64.186	2172.13	5.2356	DQGSCGSCWAFGAVEAISDR	[5] Carbamidomethyl C|[8] Carbamidomethyl C	P07858	Cathepsin B OS=Homo sapiens GN=CTSB PE=1 SV=3	3.03116	Bc	PCa	0.00904081	134.41	24385.1	29397	22039.6	32183.4	12098.2	12820.3	14950.5	19277.3	67291.7	20664	7050.2	291.831	196997	167739	4358.66	4305.6	1048.28	717.091	93388.7	87991.1	94300.7	90864.9	129154	212648	48528.6	44373.4	21646.4	34540.6	28788.8	68424	45033.2	64815.5	20994.3
40.04_1285.6436n	1	1	#28839	1	40.0408	1285.64	6.47	EQWPQCPTIK	[6] Carbamidomethyl C	P07858	Cathepsin B OS=Homo sapiens GN=CTSB PE=1 SV=3	9.94151	Bc	PCa	0.00346483	192.844	0	0	959.841	98.9125	135.913	165.836	0	0	908.357	2747.96	104.672	0	4855.75	2509.28	0	0	0	0	583.218	297.949	3757.93	4729.09	0	0	9432.44	7206.66	2575.75	994.47	10785.8	10392.6	2097.02	3116.93	1804.73
46.15_981.5892n	1	1	#63	2	46.1498	981.589	9.3528	VLNLGPITR		P07911	Uromodulin OS=Homo sapiens GN=UMOD PE=1 SV=1	2.1103	BPH	PCa	0.0111856	81.8931	1.10951e+06	1.06235e+06	537276	540791	2.95e+06	2.81914e+06	2.66286e+06	2.82923e+06	55383.3	145892	5.9745e+06	5.50307e+06	1.27493e+06	1.15941e+06	2.5992e+06	2.63439e+06	4.03327e+06	3.7993e+06	2.02117e+06	2.04843e+06	870383	802826	2.58409e+06	2.30907e+06	2.64559e+06	2.81037e+06	2.21177e+06	2.54368e+06	2.19803e+06	2.22562e+06	1.62231e+06	1.60262e+06	2.33975e+06
46.61_981.5906n	0	1	#5219	1	46.6069	981.591	9.3528	VLNLGPITR		P07911	Uromodulin OS=Homo sapiens GN=UMOD PE=1 SV=1	20.4701	Rc	Bc	1.45856e-06	147.93	40311.8	43628	28605	29989.2	2087.83	3516.3	18048.5	17116.1	2302.89	10146	120.946	252.063	16449.5	9579.89	739.164	911.858	760.178	721.515	31815.5	43303.4	1429.2	1800.04	1564.71	1633.38	1417.46	4842.06	6494.76	5182.75	7719.84	8278.71	124439	138487	34328.4
37.28_1735.6952n	2	2	#7120,#75	1,2	37.2779	1735.7	9.8913	STEYGEGYACDTDLR	[10] Carbamidomethyl C	P07911	Uromodulin OS=Homo sapiens GN=UMOD PE=1 SV=1	15.7976	Rc	Bc	4.3355e-06	115.869	6.54217e+06	7.48043e+06	1.91091e+06	1.74132e+06	457430	424712	613715	652394	1.32911e+06	1.13456e+06	213509	182868	474092	528020	589260	616050	79907.4	82540.4	2.0918e+06	2.0555e+06	292741	226470	59311.8	76878.1	247873	368753	448032	506365	492589	427885	1.06742e+07	8.55952e+06	5.58642e+06
41.96_1174.5949n	0	1	#145	2	41.961	1174.59	9.2984	MAETCVPVLR	[5] Carbamidomethyl C	P07911	Uromodulin OS=Homo sapiens GN=UMOD PE=1 SV=1	9.10107	Rc	PCa	7.00206e-08	78.5546	122367	80730.7	177512	71888.3	318972	289576	273267	324814	417679	334411	302580	388430	314437	213504	477100	490959	938005	1.01269e+06	713374	741783	344571	330170	397269	303705	235662	249681	264993	269240	284512	269540	5.42852e+06	4.52628e+06	2.27706e+06
41.98_1174.5702n	0	1	#4085	1	41.9781	1174.57	9.2984	MAETCVPVLR	[5] Carbamidomethyl C	P07911	Uromodulin OS=Homo sapiens GN=UMOD PE=1 SV=1	8.95876	Rc	PCa	1.39661e-05	70.0684	6007.5	4755.84	28450	6906.16	23882.2	21415.9	13013.6	13721	32999.2	34282.6	17345.6	14315.2	17483	15099	15551	14126.9	18855.3	23321.4	33096.2	29173.9	19188.8	25110.3	2130.09	1539.73	29984.5	35438.9	39407.2	42437.4	48676.4	46651.1	349259	303779	195282
42.46_1174.5859n	0	1	#784	2	42.4581	1174.59	9.1153	MAETCVPVLR	[5] Carbamidomethyl C	P07911	Uromodulin OS=Homo sapiens GN=UMOD PE=1 SV=1	4.39293	PCa	BPH	0.332155	217.864	66256	1.4487e+06	47055.4	155346	59471.1	41643.5	65481.2	51954.3	46111.5	35151.8	23480.2	34923.9	38942.8	26832.6	62463.3	58080.3	55864.5	72884.1	40169.3	45545.7	42782.6	81431.2	40855.5	368645	28197.2	18203.9	54746.1	41699.3	51126.8	47634.1	42497.1	105512	101081
42.46_1174.5767n	0	1	#17742	1	42.4581	1174.58	9.1153	MAETCVPVLR	[5] Carbamidomethyl C	P07911	Uromodulin OS=Homo sapiens GN=UMOD PE=1 SV=1	148.039	PCa	BPH	0.000867747	262.931	1231.78	99221.3	206.927	11699.7	20.572	2.89573	1741.87	2271.97	853.867	376.238	0	0	116.969	428.322	6.90336	19.5006	0	0	8.26018	214.615	1118.6	2270.93	0	0	2178.21	1679.91	3571.82	3773.97	2559.06	2938.08	1616.94	3514.14	149.472
42.85_1174.5828n	0	1	#770	2	42.8467	1174.58	9.3815	MAETCVPVLR	[5] Carbamidomethyl C	P07911	Uromodulin OS=Homo sapiens GN=UMOD PE=1 SV=1	2.93242	PCa	Rc	0.113764	152.845	1.61896e+06	314354	428203	200648	74510.1	65826	89090.1	81682.9	107105	126883	106855	89464.7	75113.6	89519	140614	143660	150896	120548	103092	102484	138289	101124	277533	220740	50731.7	52671.8	61850.7	69642.8	53699.1	52451.4	105151	133246	116643
20.05_790.4065n	0	2	#787,#232	1,2	20.0499	790.407	9.3627	FVGQGGAR		P07911	Uromodulin OS=Homo sapiens GN=UMOD PE=1 SV=1	12.4747	Rc	Bc	3.54575e-05	135.964	52730.7	1.77381e+06	403346	90057.4	140219	127524	175654	181889	405581	397329	141615	173427	202698	202074	240034	239814	143101	91790.4	767052	738013	121815	110649	57493.1	66414.8	47740.8	47868.9	50808	80354	82119.4	87134.4	41560.3	1.80382e+06	1.0946e+06
20.91_790.4037n	0	2	#1994,#586	1,2	20.9099	790.404	9.0828	FVGQGGAR		P07911	Uromodulin OS=Homo sapiens GN=UMOD PE=1 SV=1	4.65695	PCa	Bc	0.070178	208.64	1.88908e+06	163830	84461.9	435321	125090	120078	101498	104600	65144.8	67465.9	127732	138978	78872.5	59708.4	115841	119813	147100	127563	100399	94486.5	69880	56903.8	62381	48883.8	97074.8	93105.7	60050	49321.6	64995.8	75221.1	2.02349e+06	105701	130288
49.59_1128.5887n	2	2	#2289,#247	1,2	49.5928	1128.59	9.092	DWVSVVTPAR		P07911	Uromodulin OS=Homo sapiens GN=UMOD PE=1 SV=1	3.25257	Rc	Bc	7.0356e-07	59.5999	1.65949e+06	1.09705e+06	1.1684e+06	2.90163e+06	848925	820882	1.49765e+06	1.5857e+06	2.46784e+06	1.91706e+06	1.36082e+06	1.0618e+06	1.29911e+06	1.24451e+06	1.57549e+06	1.64906e+06	1.53519e+06	1.44838e+06	2.52605e+06	2.44158e+06	698158	571101	870351	945964	560229	559236	595321	739254	680994	687314	1.30384e+06	1.30598e+06	1.82695e+06
43.70_953.4925n	0	2	#1579,#253	1,2	43.6981	953.492	9.4398	YFIIQDR		P07911	Uromodulin OS=Homo sapiens GN=UMOD PE=1 SV=1	6.75289	Rc	Bc	7.78503e-05	94.2069	571963	576712	587619	545771	84959.2	94635	197806	178847	390642	447659	241677	165667	477111	497921	372312	395650	205686	113749	1.3112e+06	1.28038e+06	319841	224813	74786.9	154813	164525	177489	155848	164610	208546	182660	554887	534341	487233
18.42_1239.5339n	0	1	#301	3	18.4154	1239.53	8.7686	CSGFNDRDNR	[1] Carbamidomethyl C	P07911	Uromodulin OS=Homo sapiens GN=UMOD PE=1 SV=1	4.38325	Rc	Bc	0.000968116	115.307	294186	261270	282595	309021	112626	101832	120974	134741	185362	190042	184014	123707	149912	160893	277747	271956	240235	205181	430318	413316	133097	118292	74688.2	89265.4	99712.9	89699.2	80382.9	87671.4	89483.2	99580.8	59768	174062	235229
18.42_1239.5221n	0	1	#436	2	18.4154	1239.52	8.7686	CSGFNDRDNR	[1] Carbamidomethyl C	P07911	Uromodulin OS=Homo sapiens GN=UMOD PE=1 SV=1	4.42565	Rc	Bc	0.000409099	83.3568	248301	247074	281456	308296	118787	105816	131692	141054	307219	318720	151436	124705	168121	162551	183407	197953	118471	103016	559038	533029	115565	102537	33666.4	41927.2	83822.6	95223.4	88032.2	105248	142125	132078	69411.2	191184	276185
47.10_1116.5438n	0	1	#353	2	47.1042	1116.54	8.9747	VFMYLSDSR		P07911	Uromodulin OS=Homo sapiens GN=UMOD PE=1 SV=1	2.89101	Rc	Bc	9.4277e-08	52.3928	624974	651414	397078	400621	427311	339295	474020	543907	554057	612414	843061	766115	562061	481761	631915	617715	789977	801916	747497	723553	394924	353043	521535	374542	371769	484593	351256	429086	425087	273252	1.07467e+06	1.13677e+06	1.18057e+06
21.22_947.4622n	0	2	#4273,#485	1,2	21.2216	947.462	9.2263	SGSVIDQSR		P07911	Uromodulin OS=Homo sapiens GN=UMOD PE=1 SV=1	3.60525	Rc	Bc	3.6701e-06	44.2451	526276	489832	328168	410303	150716	160992	248510	256238	225592	244511	167486	191488	182539	176885	158247	161530	191890	158734	338202	322202	101028	84064	89340	217157	134160	218079	129543	79963.9	107252	145825	92876.2	691965	323341
54.25_1457.6703n	0	2	#11752,#492	1,2	54.2477	1457.67	9.4943	INFACSYPLDMK	[5] Carbamidomethyl C	P07911	Uromodulin OS=Homo sapiens GN=UMOD PE=1 SV=1	1.96203	Rc	Bc	0.00072993	61.9358	1.16872e+06	1.21699e+06	610675	756992	837840	886492	929842	966482	719060	769082	948903	902949	829323	936649	1.0759e+06	1.223e+06	940207	944273	1.23224e+06	1.18095e+06	620884	683780	813707	665873	755770	835531	789174	582932	693935	903674	985010	1.05955e+06	1.18259e+06
17.02_917.3639n	0	2	#11899,#498	1,2	17.0209	917.364	8.9106	WHCQCK	[3] Carbamidomethyl C|[5] Carbamidomethyl C	P07911	Uromodulin OS=Homo sapiens GN=UMOD PE=1 SV=1	6.25405	Rc	Bc	3.06449e-06	87.3023	81947.2	97897.7	95528	77417.2	110916	109839	146902	159899	209222	404076	237748	425269	214404	195234	261020	275010	171323	59646	768409	746584	154622	141609	101823	77523.5	80532.4	79371.9	94752.5	111489	55350.3	82423.3	199310	264550	369855
50.83_913.4477n	0	2	#4380,#585	1,2	50.8301	913.448	8.6057	FSVQMFR		P07911	Uromodulin OS=Homo sapiens GN=UMOD PE=1 SV=1	2.65657	Rc	Bc	1.62518e-05	57.9228	637803	687224	511907	682609	443691	459474	502160	505412	430518	329409	329558	285179	325807	307061	394958	422913	393068	426230	568516	548882	433177	372636	268639	323614	193634	270504	301938	308324	242039	504884	941603	898077	787563
48.99_3982.5695n	0	2	#10293,#1869	3,4	48.99	3982.57	9.7702	GDGWHCECSPGSCGPGLDCVPEGDALVCADPCQAHR	[6] Carbamidomethyl C|[8] Carbamidomethyl C|[13] Carbamidomethyl C|[19] Carbamidomethyl C|[28] Carbamidomethyl C|[32] Carbamidomethyl C	P07911	Uromodulin OS=Homo sapiens GN=UMOD PE=1 SV=1	44.0647	PCa	BPH	0.0470476	138.425	2.05194e+06	2.2709e+06	1.14074e+06	1.48545e+06	4053.75	3521.67	9246.2	10768.2	19076.3	12456.3	5159	8158.28	22124.8	26924	15686	17411.4	3249.57	3834.96	28959.2	27535.1	16462.4	16285.8	0	580.043	8587.47	5965.7	10725.5	81842.3	102345	15471.3	40881.2	41968	44834.2
49.99_3982.5732n	0	2	#4201,#592	3,4	49.9872	3982.57	9.9743	GDGWHCECSPGSCGPGLDCVPEGDALVCADPCQAHR	[6] Carbamidomethyl C|[8] Carbamidomethyl C|[13] Carbamidomethyl C|[19] Carbamidomethyl C|[28] Carbamidomethyl C|[32] Carbamidomethyl C	P07911	Uromodulin OS=Homo sapiens GN=UMOD PE=1 SV=1	69.0796	Rc	Bc	1.64491e-09	125.938	472002	509407	579681	347879	79126.1	78812.4	364013	381525	818073	303232	330252	295317	398354	367147	967067	993138	52369.1	46764.8	3.44101e+06	3.33904e+06	33212.1	28493	4681.83	40625.6	53037	55904.4	141038	76713.4	53645	131535	1.99232e+06	2.3005e+06	4.23229e+06
56.70_1412.7618n	0	2	#21240,#606	1,2	56.6994	1412.76	9.5021	TALQPMVSALNIR		P07911	Uromodulin OS=Homo sapiens GN=UMOD PE=1 SV=1	4.97656	Rc	PCa	0.000884606	121.426	85457.6	174606	132529	37605.4	97505.6	102715	103259	135210	148803	106496	271990	201838	247828	158150	217230	222172	138138	140046	662390	122817	92871.2	93732.8	179141	205379	111270	162773	162042	138451	135486	212395	119539	125084	168773
41.81_1023.5220n	0	1	#765	2	41.8124	1023.52	8.6752	VGGTGMFTVR		P07911	Uromodulin OS=Homo sapiens GN=UMOD PE=1 SV=1	3.79756	Rc	PCa	0.000158678	94.1634	105190	36253.1	120812	52839.3	94087.1	111597	120775	154387	128261	95179.1	72220.5	75944.9	215257	126996	142246	149269	110985	132788	382827	379779	183956	177611	84238.3	71393.8	68261.4	73745.9	86678.3	97000.3	92667.6	91779.4	137915	105388	240363
41.81_1023.5110n	0	1	#13292	1	41.8124	1023.51	8.6752	VGGTGMFTVR		P07911	Uromodulin OS=Homo sapiens GN=UMOD PE=1 SV=1	8.23525	Rc	Bc	0.00599338	164.86	8810.6	1501.73	15182.2	3890.34	217.436	784.643	693.439	4992.36	3875.09	7396.6	0	138.596	4718.48	2834.66	95.0598	0	0	0	10957	17094.9	3492.92	2887.42	0	0	2296.48	2460.23	2189.16	1924.97	4275.27	2126.25	3450.72	2938.3	8780.16
43.53_981.4591n	0	1	#880	1	43.5267	981.459	9.09	TLDEYWR		P07911	Uromodulin OS=Homo sapiens GN=UMOD PE=1 SV=1	4.97987	Rc	Bc	7.55683e-05	79.3592	1.15954e+06	1.18269e+06	506943	513536	136261	127248	179876	172147	455995	507447	90324.9	68106.3	247338	223127	141941	149594	75660.2	76703.3	360558	348540	225461	209695	18849	23950.6	165318	174827	144441	146250	161987	151568	1.27833e+06	1.2878e+06	685762
34.11_1704.7853n	0	2	#34920,#1024	1,2	34.1117	1704.79	9.9052	DSTIQVVENGESSQGR		P07911	Uromodulin OS=Homo sapiens GN=UMOD PE=1 SV=1	4.8618	Rc	Bc	0.000106788	71.7168	843351	513663	388667	443187	293578	265097	207098	205710	283005	286490	312804	297338	168669	175069	469973	491422	215681	238251	682291	669012	416356	185817	95775.8	14780.9	123783	394384	346945	135833	131660	101850	1.12819e+06	1.03461e+06	839642
47.83_1428.7383n	0	2	#49300,#1351	1,2	47.8271	1428.74	9.1601	TALQPMVSALNIR	[6] Oxidation M	P07911	Uromodulin OS=Homo sapiens GN=UMOD PE=1 SV=1	1.45427	Bc	PCa	0.0501459	38.6915	700843	726691	748019	763234	427560	432127	528201	553672	684480	707297	438393	440764	1.01471e+06	997157	792404	828658	766453	792102	1.27381e+06	1.25425e+06	732204	684698	819296	736809	1.06093e+06	1.06082e+06	978081	1.07655e+06	1.13661e+06	835392	516829	473342	595118
38.72_1190.5722n	0	2	#31924,#1545	1,2	38.7151	1190.57	8.8059	MAETCVPVLR	[1] Oxidation M|[5] Carbamidomethyl C	P07911	Uromodulin OS=Homo sapiens GN=UMOD PE=1 SV=1	3.38757	Rc	Bc	9.47718e-05	62.029	165256	444110	164384	333231	96130.3	73916.1	123301	149426	184104	208441	188919	247382	84847.7	41398.7	151946	173226	233846	175326	167000	171863	92705.6	78950	185578	63002.6	104677	39954.1	45778.3	135146	33809.3	29684.5	315379	325369	297680
19.06_854.3584n	0	1	#1710	2	19.0611	854.358	9.2122	CSGFNDR	[1] Carbamidomethyl C	P07911	Uromodulin OS=Homo sapiens GN=UMOD PE=1 SV=1	2.13138	Rc	Bc	0.739819	68.5409	69330.7	68586.3	102679	85328.5	68919.3	59538.1	74062.4	77166.6	105705	119295	92146.7	98486.6	132279	123647	94049.6	97051.1	100417	66035	214982	211479	80863.8	75382.8	89184	116753	48940.9	54544	52492.6	55434.7	52456.2	63292.3	8.27716	80659.3	85419.7
16.82_1052.4526n	0	1	#4460	2	16.8152	1052.45	7.6891	LECGANDMK	[3] Carbamidomethyl C|[8] Oxidation M	P07911	Uromodulin OS=Homo sapiens GN=UMOD PE=1 SV=1	4.15913	Rc	Bc	5.66752e-05	93.7555	27157.2	63703.6	66128	20026.5	39988.6	41346.6	55204.9	67583.3	215151	244791	88591.4	100520	68988	64119.4	98528.2	95198.5	51159.6	12811.5	193065	162594	47657.9	44385.8	26858.1	18362.5	14151	12803.8	15581.6	18848.3	9565.27	24154.2	39670.1	94610.2	90031.3
29.65_665.3403n	0	1	#7751	2	29.6453	665.34	8.9908	SLGFDK		P07911	Uromodulin OS=Homo sapiens GN=UMOD PE=1 SV=1	3.94544	Rc	BPH	6.54881e-05	87.1598	19303.9	15968.3	21475.9	13621.2	7988.55	10403.5	17420	15342.3	9694.81	7993.82	3380.52	2554.42	12075.5	13393.2	3410.11	3982.03	736.773	913.183	16160.5	15786.4	16068.2	11071.8	11897.5	5340.4	11055.1	10191.8	13193.2	14107.9	10630.6	19233.3	43675.1	17607.7	17764.1
53.91_2185.0481n	0	1	#7962	3	53.9105	2185.05	7.8976	DWVSVVTPARDGPCGTVLTR	[14] Carbamidomethyl C	P07911	Uromodulin OS=Homo sapiens GN=UMOD PE=1 SV=1	2.069	BPH	PCa	4.3656e-05	46.8558	79580	47890.2	43519.5	33545.1	94823.1	115479	83900.4	100877	41056.7	49432.1	128451	214413	120676	155304	128775	153776	134899	158954	120499	112077	132492	128233	303278	179971	170966	112813	107157	137166	82331.3	66633.9	49499.7	47100	59701.3
21.31_1036.4164n	0	1	#8122	1	21.3073	1036.42	9.1653	LECGANDMK	[3] Carbamidomethyl C	P07911	Uromodulin OS=Homo sapiens GN=UMOD PE=1 SV=1	5.32726	Rc	Bc	0.000285285	87.7658	134480	105846	25171.7	69456.6	27027.7	21216.5	14209.3	18449.2	28031	31301.1	26562.5	816.045	4892.93	4305.89	19780.7	14920	16192.2	15724.9	19653.7	18289.1	5189.13	3721.33	1291.74	473.194	11820.5	9808.6	20881.1	13252.1	23110.3	25084.4	167624	60071.7	52665.6
64.15_2271.1131n	0	1	#8171	4	64.1517	2271.11	6.7729	ACAHWSGHCCLWDASVQVK	[2] Carbamidomethyl C|[9] Carbamidomethyl C|[10] Carbamidomethyl C	P07911	Uromodulin OS=Homo sapiens GN=UMOD PE=1 SV=1	3.41076	Rc	Bc	0.00751564	97.0245	103459	201186	84139.2	103316	787291	786607	932029	953502	63823.1	78270.8	937678	833443	274709	238270	449565	441054	469292	420623	160184	193727	217402	175920	340473	256716	87036.9	81057.7	88551.5	102205	68454.7	73299.3	534962	791527	827626
40.33_1132.5211n	0	1	#15315	1	40.3322	1132.52	8.6328	VFMYLSDSR	[3] Oxidation M	P07911	Uromodulin OS=Homo sapiens GN=UMOD PE=1 SV=1	3.93675	Rc	PCa	0.00583094	144.235	7330.31	457.455	537.135	444.133	0	0	2739.18	391.432	6831.53	8708.65	0	0	6472.17	4995.53	0	0	0	0	13468.2	11860.4	9633.74	8154.25	0	6049.65	4922.04	3672.87	2782.12	1960.79	4269.93	3928.36	2224.41	8348.23	4037.77
65.05_4721.0413n	0	1	#17075	4	65.0546	4721.04	8.4423	LSPGLGCTDVDECAEPGLSHCHALATCVNVVGSYLCVCPAGYR	[7] Carbamidomethyl C|[13] Carbamidomethyl C|[21] Carbamidomethyl C|[27] Carbamidomethyl C|[36] Carbamidomethyl C|[38] Carbamidomethyl C	P07911	Uromodulin OS=Homo sapiens GN=UMOD PE=1 SV=1	18.365	Rc	BPH	0.000821291	121.981	45750.4	174999	111954	132516	51975.5	48494.8	23001	24021.6	13331.4	21135.9	4567.7	658.879	13747.2	20831.5	27478.4	25198.9	0	256.593	4712.31	12368	24989.4	34798	139.774	262.077	5521.02	6148.51	10683.9	13760.7	9563.94	17851.8	98858	56487.5	259818
25.61_595.3452n	2	2	#67,#777	1,2	25.6105	595.345	6.3896	GPPGLR		P12109	Collagen alpha-1(VI) chain OS=Homo sapiens GN=COL6A1 PE=1 SV=3	3.76822	BPH	PCa	1.80657e-06	48.8083	546200	549738	507826	539149	1.30161e+06	1.11674e+06	992251	1.39898e+06	637472	610619	5.51233e+06	5.1147e+06	1.6504e+06	1.60347e+06	3.3823e+06	3.54557e+06	3.08463e+06	2.88645e+06	2.06818e+06	2.05358e+06	1.33811e+06	1.31454e+06	1.60547e+06	1.89663e+06	2.90184e+06	3.39831e+06	2.34589e+06	2.6426e+06	2.46273e+06	2.82375e+06	335494	383126	1.20396e+06
50.32_1579.8392n	1	1	#2155	3	50.3158	1579.84	7.969	VFSVAITPDHLEPR		P12109	Collagen alpha-1(VI) chain OS=Homo sapiens GN=COL6A1 PE=1 SV=3	2.53373	Rc	Bc	0.000816502	60.7465	130783	127217	78219	68667.7	92940.4	105693	124716	127052	84045.2	47042.9	52268.2	63728.1	38107.8	47642.4	81543	89902	97218	197968	47316.2	55316.3	179681	96412.8	67700.1	87117.9	26891.8	33711.8	44676.2	73903.3	51947.7	61323.1	353150	378401	89818.9
58.83_3224.5192n	0	1	#3111	3	58.8256	3224.52	6.028	DPEGLFLQDNIVAEFSVDETGQMSATAKGR		P02753	Retinol-binding protein 4 OS=Homo sapiens GN=RBP4 PE=1 SV=3	1.66293	BPH	Bc	0.29846	56.3717	1.41656e+06	1.36784e+06	986884	1.00959e+06	934853	904973	1.49756e+06	1.56331e+06	589421	565972	1.67666e+06	1.51668e+06	577554	554637	2.38692e+06	2.47818e+06	1.75116e+06	1.84589e+06	513251	533681	1.2899e+06	1.06659e+06	850694	549878	549699	535771	858401	962009	899244	757234	1.37595e+06	1.29389e+06	1.21076e+06
16.70_1133.3556n	0	1	#11508	2	16.6952	1133.36	6.8751	MCSCCECK	[2] Carbamidomethyl C|[4] Carbamidomethyl C|[5] Carbamidomethyl C|[7] Carbamidomethyl C	P12109	Collagen alpha-1(VI) chain OS=Homo sapiens GN=COL6A1 PE=1 SV=3	86.5442	Rc	Bc	6.78823e-07	150.12	98.3402	238.989	413.794	38.4925	315.302	293.674	1336.91	1880.06	3321.97	1333.45	66.7496	262.846	70.3243	55.6453	220.077	196.821	156.325	29.3175	439.761	1568.28	0	0	90.0845	11.4897	15.7265	16.4108	1.78688	53.3212	89.0874	128.583	324.457	13907	280.236
21.55_1912.7679n	1	1	#27054	2	21.5473	1912.77	5.7986	GDEGEAGDPGDDNNDIAPR		P12109	Collagen alpha-1(VI) chain OS=Homo sapiens GN=COL6A1 PE=1 SV=3	7.18842	PCa	Bc	0.0087668	87.6961	7789.45	7421.5	1691.85	6003.9	1152.99	879.94	95.393	440.381	7795.97	3727.44	1047.74	0	1755.15	1907.5	1128.11	1722.04	900.893	1164.93	2237.43	2399.29	888.004	451.804	0	0	0	301.191	1255.58	506.205	995.325	748.898	2982.94	3881.45	1955.21
59.56_1908.9268n	3	3	#11612,#93,#625	1,2,3	59.5628	1908.93	10.149	AQGFTEDTIVFLPQTDK		P41222	Prostaglandin-H2 D-isomerase OS=Homo sapiens GN=PTGDS PE=1 SV=1	5.89874	PCa	Bc	1.39202e-09	50.0803	7.48731e+06	7.19946e+06	1.32224e+07	1.32483e+07	3.18132e+06	3.37796e+06	6.77041e+06	7.27033e+06	1.07093e+07	1.03002e+07	2.63445e+06	2.53634e+06	4.70389e+06	4.28422e+06	4.35451e+06	4.6471e+06	6.01708e+06	6.04889e+06	4.15996e+06	4.13602e+06	1.31259e+06	1.21972e+06	1.24401e+06	1.39229e+06	483202	721770	2.26995e+06	2.49147e+06	1.54443e+06	1.35185e+06	3.08811e+06	2.88247e+06	8.52777e+06
54.16_1742.8565n	2	2	#14880,#156	1,2	54.162	1742.86	9.9846	TMLLQPAGSLGSYSYR		P41222	Prostaglandin-H2 D-isomerase OS=Homo sapiens GN=PTGDS PE=1 SV=1	5.38115	Rc	Bc	5.13658e-07	78.2981	5.05328e+06	1.95562e+06	1.8766e+06	3.16871e+06	1.9565e+06	1.78924e+06	3.74e+06	3.87204e+06	4.14436e+06	3.94038e+06	841119	666368	893092	956087	1.77842e+06	1.7695e+06	2.88827e+06	2.76578e+06	1.25976e+06	1.21597e+06	392673	561208	292571	238323	409441	398157	875411	1.15454e+06	742975	837624	3.88954e+06	3.66979e+06	7.51485e+06
24.01_776.3640n	0	1	#280	2	24.0104	776.364	9.0146	GPGEDFR		P41222	Prostaglandin-H2 D-isomerase OS=Homo sapiens GN=PTGDS PE=1 SV=1	2.48416	BPH	Bc	5.15808e-06	40.7027	423281	439273	851478	865561	391343	341269	626857	682616	658790	658212	490373	424772	548432	510466	794936	748026	1.29255e+06	1.04333e+06	539631	526993	344842	304603	242098	222774	259348	226262	293198	294250	278759	319321	188497	291900	540964
49.89_1758.8416n	1	1	#388	2	49.8929	1758.84	9.3743	TMLLQPAGSLGSYSYR	[2] Oxidation M	P41222	Prostaglandin-H2 D-isomerase OS=Homo sapiens GN=PTGDS PE=1 SV=1	4.81126	PCa	Bc	2.55717e-11	36.652	2.05013e+06	1.84874e+06	589234	2.7774e+06	1.81062e+06	1.5869e+06	2.8376e+06	3.20121e+06	2.90252e+06	2.70173e+06	2.70988e+06	2.1933e+06	1.43255e+06	1.29046e+06	1.84895e+06	1.94758e+06	2.34938e+06	2.17855e+06	1.41841e+06	1.39252e+06	765320	663196	251845	406424	297213	316470	371295	604939	515423	444107	1.40482e+06	1.53808e+06	1.77539e+06
50.45_1758.8468n	0	1	#1709	2	50.4529	1758.85	9.1919	TMLLQPAGSLGSYSYR	[2] Oxidation M	P41222	Prostaglandin-H2 D-isomerase OS=Homo sapiens GN=PTGDS PE=1 SV=1	2.5305	PCa	Bc	0.00085693	78.5263	881367	1.01348e+06	2.66415e+06	717743	318891	292190	464222	465537	930824	1.00223e+06	209755	198789	483791	466859	491627	522840	359055	346847	394834	372062	289866	335129	362769	343030	253221	285497	470682	291012	319509	507354	651934	558154	837768
31.70_772.3566n	0	1	#1057	1	31.7027	772.357	9.1709	FTAFCK	[5] Carbamidomethyl C	P41222	Prostaglandin-H2 D-isomerase OS=Homo sapiens GN=PTGDS PE=1 SV=1	3.54615	PCa	Bc	1.72439e-05	53.3959	652430	628897	946504	825941	274978	177735	536611	593376	839387	965886	293316	387694	444177	441033	255675	193945	124362	127697	393907	509879	167122	114413	85997	170376	162476	78856.4	178296	177505	273385	408118	516627	453712	454473
32.06_772.3619n	0	1	#548	2	32.0627	772.362	9.1709	FTAFCK	[5] Carbamidomethyl C	P41222	Prostaglandin-H2 D-isomerase OS=Homo sapiens GN=PTGDS PE=1 SV=1	2.60181	BPH	Bc	0.000130463	62.3825	497023	522524	518347	507153	620581	583524	713787	811917	407660	461504	1.27002e+06	818519	245739	215946	533601	530239	943741	661977	323084	266874	127397	96866.6	84336.9	92266.3	374448	312933	315408	333425	219377	276508	184498	196976	692072
58.21_2574.1654n	0	2	#2717,#882	2,3	58.2142	2574.17	9.0406	AQGFTEDTIVFLPQTDKCMTEQ	[18] Carbamidomethyl C|[19] Oxidation M	P41222	Prostaglandin-H2 D-isomerase OS=Homo sapiens GN=PTGDS PE=1 SV=1	6.9285	PCa	Bc	3.20909e-10	57.8631	1.83352e+06	1.81796e+06	2.7403e+06	2.6723e+06	949575	885428	2.31125e+06	2.37563e+06	1.88323e+06	1.88377e+06	446386	337759	516419	518819	634362	660885	610900	625112	536641	559011	348512	297320	106627	84778.6	220065	194347	496564	365751	390900	288378	1.21719e+06	1.18879e+06	1.57477e+06
60.81_2558.1442n	0	2	#2544,#913	2,3	60.8144	2558.14	9.6364	AQGFTEDTIVFLPQTDKCMTEQ	[18] Carbamidomethyl C	P41222	Prostaglandin-H2 D-isomerase OS=Homo sapiens GN=PTGDS PE=1 SV=1	3.32245	Rc	Bc	0.00598567	88.325	1.85945e+06	1.81661e+06	401880	392149	1.36117e+06	2.73878e+06	2.10567e+06	1.83059e+06	641564	535702	300886	196667	1.63431e+06	1.46841e+06	151534	167581	303655	313396	944087	829560	973553	864948	106426	91688.6	316108	287949	601338	404973	509122	294212	2.69018e+06	1.9555e+06	3.57348e+06
30.95_840.4057n	0	1	#3339	1	30.954	840.406	9.2607	MATLYSR		P41222	Prostaglandin-H2 D-isomerase OS=Homo sapiens GN=PTGDS PE=1 SV=1	3.01145	Rc	Bc	0.000643644	92.2175	17392.1	23303.9	84993.2	112462	62707.6	56208.3	93985.7	107968	184849	185425	7607.59	11906.8	73400.3	38662.4	16932.9	14982.3	23108.3	26335.3	116671	102939	30928.4	31827.8	7938.82	8419.76	31192.9	31991.7	55255.5	113153	44400.9	47158	131574	116796	228898
30.97_840.4121n	0	1	#949	2	30.9712	840.412	9.2607	MATLYSR		P41222	Prostaglandin-H2 D-isomerase OS=Homo sapiens GN=PTGDS PE=1 SV=1	2.28912	PCa	Bc	0.000903667	69.1775	254092	265431	135039	152603	363462	446376	382716	446180	234220	236403	211330	307532	144337	123828	244121	241024	402350	354348	174926	169183	68023.2	78018.9	185892	86712.9	104465	77003.4	131965	358141	95694.9	88161.3	239735	221178	535165
25.49_856.4152n	0	1	#2152	2	25.4905	856.415	8.751	MATLYSR	[1] Oxidation M	P41222	Prostaglandin-H2 D-isomerase OS=Homo sapiens GN=PTGDS PE=1 SV=1	2.40106	PCa	Bc	0.0159144	53.436	114176	120761	149761	157710	73504	12922	49225.6	187478	145003	144087	73528.1	82980.6	82565.4	72589.9	154952	153227	114039	24482.6	67674.7	63607.8	66908.7	57444.1	14105.8	28635	62017.8	46782.8	56192.3	9049.51	71035	68711.2	8263.62	44800.3	16314.7
70.86_856.4169n	0	1	#10858	2	70.8552	856.417	7.9558	MATLYSR	[1] Oxidation M	P41222	Prostaglandin-H2 D-isomerase OS=Homo sapiens GN=PTGDS PE=1 SV=1	8.6432	PCa	Bc	0.000426489	78.2761	17835.2	19999	23243.4	738.889	4430.75	8047.13	9498.81	10192	15906.3	13408.2	2127.73	3300.99	9208.72	11153.5	5251.06	4843.56	2521.19	2596.3	3128.36	2754.37	1374.63	1717.46	0	0	1713.15	0	1416.24	2400.65	2591.8	3051.6	16068.4	7818.56	10805.6
45.54_1202.6259n	2	2	#4809,#98	1,2	45.5383	1202.63	9.2852	VTSIQDWVQK		P00738	Haptoglobin OS=Homo sapiens GN=HP PE=1 SV=1	2.4602	Bc	PCa	1.52986e-07	47.6224	1.92805e+06	1.94888e+06	1.45337e+06	1.51978e+06	2.56303e+06	2.47769e+06	1.79129e+06	1.83644e+06	1.73354e+06	1.66098e+06	4.26183e+06	4.43456e+06	2.06996e+06	2.03946e+06	6.1834e+06	6.3979e+06	7.43241e+06	7.24219e+06	2.75357e+06	2.44989e+06	5.26075e+06	4.70133e+06	6.06699e+06	5.61302e+06	5.6538e+06	5.72984e+06	3.88752e+06	4.49535e+06	2.60413e+06	2.51717e+06	1.98137e+06	1.87553e+06	1.77258e+06
17.52_1273.6313n	0	2	#33859,#178	1,3	17.5209	1273.63	9.6657	HYEGSTVPEKK		P00738	Haptoglobin OS=Homo sapiens GN=HP PE=1 SV=1	9.39957	Bc	Rc	3.29105e-05	125.512	123677	103873	35011.6	25283.9	989282	980470	232985	271542	89253.6	106452	929360	987118	84212.9	75113.7	1.58709e+06	1.54692e+06	2.53644e+06	2.25452e+06	167396	161822	1.20115e+06	1.07388e+06	1.2011e+06	1.02151e+06	2.23039e+06	1.45283e+06	849130	967782	314236	371790	97059.6	270689	114020
40.02_979.4928n	0	1	#191	2	40.0237	979.493	9.2681	VGYVSGWGR		P00738	Haptoglobin OS=Homo sapiens GN=HP PE=1 SV=1	2.99172	BPH	Rc	0.000445542	70.0767	651394	638415	429272	596787	1.23252e+06	1.13406e+06	612711	627640	476253	503443	1.8043e+06	1.68292e+06	450549	452468	2.57447e+06	2.71408e+06	3.77437e+06	3.4357e+06	629653	589834	1.17575e+06	982647	1.46756e+06	1.29727e+06	1.91859e+06	1.87907e+06	1.52169e+06	1.53993e+06	815367	791473	777061	749895	725168
50.64_2171.0039n	0	2	#6943,#1013	2,3	50.6415	2171	9.4021	SPVGVQPILNEHTFCAGMSK	[15] Carbamidomethyl C	P00738	Haptoglobin OS=Homo sapiens GN=HP PE=1 SV=1	3.28783	Bc	Rc	0.0441847	117.923	286428	377067	262388	291156	151758	132098	129396	104980	260654	209453	517692	530184	240832	210411	340873	354420	331206	271114	249481	287690	347101	338125	116813	1.63718e+06	141980	126592	257208	2.38146e+06	930457	266118	222376	207870	179012
51.51_2171.0433n	0	2	#4017,#335	2,3	51.5102	2171.04	9.2711	SPVGVQPILNEHTFCAGMSK	[15] Carbamidomethyl C	P00738	Haptoglobin OS=Homo sapiens GN=HP PE=1 SV=1	8.03985	BPH	Rc	0.000202222	106.364	72173.1	121074	112191	222374	1.07985e+06	1.05474e+06	374089	399387	100043	109427	1.82132e+06	1.91585e+06	313723	349888	2.26581e+06	2.44634e+06	4.81888e+06	4.62949e+06	298722	249448	642019	546310	1.68975e+06	2.88647e+06	2.37866e+06	2.61995e+06	2.09063e+06	217517	155096	825239	311035	288898	249855
20.22_894.4649n	0	2	#4475,#383	1,2	20.2214	894.465	9.2412	NPANPVQR		P00738	Haptoglobin OS=Homo sapiens GN=HP PE=1 SV=1	2.55928	BPH	Rc	0.0183221	66.7096	123054	211995	78999.6	54906	477368	431667	220888	214218	163666	130950	716505	113172	83919.1	137958	472785	469770	695016	650665	224793	227883	646392	574215	192754	457798	333657	84189.6	267359	662688	230082	261708	55913.3	148187	117336
20.92_894.4559n	0	2	#7194,#736	1,2	20.9185	894.456	8.4892	NPANPVQR		P00738	Haptoglobin OS=Homo sapiens GN=HP PE=1 SV=1	1.3441	Bc	Rc	0.980758	75.737	385909	266629	206759	302413	196783	188539	171546	195072	199436	210256	233408	158645	227982	185633	300463	282587	289473	266612	229943	200769	293280	243990	518884	178155	676415	653894	114734	112126	102610	127239	312635	281139	227121
55.25_1289.7233n	0	2	#6135,#636	1,2	55.2535	1289.72	9.5647	DIAPTLTLYVGK		P00738	Haptoglobin OS=Homo sapiens GN=HP PE=1 SV=1	22.5011	Bc	Rc	0.0112583	149.448	38326.2	33829.4	123072	88799	24568.7	27178.1	23113.5	19718.8	25217.8	24545.6	72009.8	355621	54472.7	43697.8	18536.9	21902.7	108459	35994.5	51079.9	63278.7	26777.6	2.13741e+06	232388	466912	39593.7	1.97188e+06	21010	16450.6	12604.1	555204	10472.5	11917.8	17467
56.25_1289.7231n	0	1	#5168	1	56.2537	1289.72	9.5977	DIAPTLTLYVGK		P00738	Haptoglobin OS=Homo sapiens GN=HP PE=1 SV=1	34.4142	Bc	PCa	0.000322204	145.923	1045.5	2542.87	3598.26	1.7114	614.235	586.483	13770.6	15218.5	774.371	856.475	11300.5	7103.99	555.281	275.316	87559.4	74958.9	9832.49	77076.1	9053.69	8131.09	508627	16833.6	77479	25163	242174	8648.75	177495	207457	73384.5	5204.12	12533.4	10190.4	13507
56.27_1289.7229n	0	1	#393	2	56.2708	1289.72	9.5977	DIAPTLTLYVGK		P00738	Haptoglobin OS=Homo sapiens GN=HP PE=1 SV=1	12.1641	Bc	Rc	2.44022e-08	82.5199	143741	259099	137824	160371	223690	260753	185306	175063	113533	103386	1.71405e+06	1.31767e+06	248562	257852	2.21564e+06	2.20907e+06	3.58319e+06	3.46145e+06	335940	333034	2.71082e+06	649789	3.31456e+06	2.82272e+06	2.25294e+06	529186	1.81602e+06	1.83862e+06	682867	144409	107787	84645.9	129516
32.31_1438.6542n	0	1	#420	2	32.3141	1438.65	9.6222	TEGDGVYTLNNEK		P00738	Haptoglobin OS=Homo sapiens GN=HP PE=1 SV=1	4.40961	BPH	Rc	4.71642e-06	85.9491	311588	215927	186609	244538	1.17008e+06	1.11394e+06	329697	341527	236146	218391	1.14747e+06	1.10653e+06	329625	316990	2.10106e+06	2.20035e+06	1.43538e+06	1.43852e+06	414931	383556	978755	1.07049e+06	646522	585914	1.37897e+06	1.48419e+06	1.08312e+06	1.09745e+06	533425	507036	210123	201556	242234
32.47_1438.6559n	0	1	#11389	1	32.4686	1438.66	9.6222	TEGDGVYTLNNEK		P00738	Haptoglobin OS=Homo sapiens GN=HP PE=1 SV=1	98.8981	Bc	Rc	0.00157668	158.802	259.02	661.126	645.639	0	6850.12	6873.97	583.936	195.125	0	1134.04	1838.96	1230.45	447.077	371.595	8456.97	9558.61	2313.85	1820.71	918.373	447.01	42191.4	40631.5	0	1253.01	73408.7	75103.5	56705.9	58748.9	21613.7	16788.7	1036.33	816.754	970.206
50.03_1833.9136n	0	1	#529	3	50.0301	1833.91	9.2724	VMPICLPSKDYAEVGR	[5] Carbamidomethyl C	P00738	Haptoglobin OS=Homo sapiens GN=HP PE=1 SV=1	4.82694	BPH	Rc	0.00227768	97.9849	154729	163030	158190	167646	893053	904348	296164	273669	112632	68283.2	976117	864933	121708	154674	690043	740627	1.99001e+06	1.8578e+06	185687	166428	653600	476700	926959	851304	755177	712051	645097	357071	121410	231744	236979	254894	169441
50.68_1833.8967n	0	1	#450	2	50.6758	1833.9	9.2724	VMPICLPSKDYAEVGR	[5] Carbamidomethyl C	P00738	Haptoglobin OS=Homo sapiens GN=HP PE=1 SV=1	2.01812	BPH	Rc	0.0040413	60.6215	844625	796178	955339	1.39721e+06	2.22094e+06	2.16826e+06	2.06054e+06	2.14645e+06	833624	677104	4.43161e+06	4.11836e+06	941131	908290	2.74595e+06	2.96212e+06	4.54877e+06	4.29776e+06	923220	906096	2.73833e+06	2.43009e+06	4.09925e+06	3.71854e+06	2.37297e+06	2.50297e+06	2.10937e+06	2.21049e+06	1.68321e+06	2.15237e+06	928979	899305	1.42558e+06
27.45_922.5151n	0	2	#5371,#550	1,2	27.4506	922.515	9.5361	ILGGHLDAK		P00738	Haptoglobin OS=Homo sapiens GN=HP PE=1 SV=1	5.69985	Bc	Rc	1.53749e-06	77.6302	140135	102041	73230.5	47862	63793.5	144430	151845	66518.9	27832.6	68207.3	66983.7	96309.2	108286	99619.4	124506	106872	133397	413780	70756.7	88037	730210	723150	147423	61918.1	728437	830326	578543	292218	285141	267994	94334.4	39752.5	126462
17.50_702.3120n	0	1	#11682	1	17.4952	702.312	8.2595	VSVNER		P00738	Haptoglobin OS=Homo sapiens GN=HP PE=1 SV=1	2.72963	BPH	Bc	0.0722123	119.801	16940.5	9500.23	11924.2	26292.7	10061.7	10444.8	13742	14469.6	34320.8	46396.5	17192.6	77913.6	21979	16798.1	169162	17484.7	17916.9	4547.95	31612.2	36450.1	22977.7	20324.4	14554	16548.1	14384	14383.9	8859.67	12652.1	9989.59	15917.6	21845.5	29443.1	13166.3
18.38_702.3622n	0	1	#579	2	18.3811	702.362	8.6796	VSVNER		P00738	Haptoglobin OS=Homo sapiens GN=HP PE=1 SV=1	2.54182	BPH	PCa	0.00217656	56.6037	36842.7	46835.2	70680.6	67193.3	94788.6	84261	80455.3	89612.9	65092.3	83952.9	240489	157444	109011	90880.3	286155	272775	374007	58721.2	121660	118245	229749	198823	199762	198360	234229	194638	127426	124643	60967.9	60262.8	8557.2	81073.6	72370.9
18.40_702.3659n	0	1	#578	1	18.3983	702.366	8.6796	VSVNER		P00738	Haptoglobin OS=Homo sapiens GN=HP PE=1 SV=1	11.8133	Bc	Rc	0.0024938	111.492	28864.9	27090.3	18480.9	22797.1	51761.1	50585.6	21142.7	21915	14571.2	18571.2	91280.2	12037.4	15767.4	17486.9	54842.5	203722	219797	8454.24	43999	37469.8	438324	376243	152370	150606	213385	246806	142191	149901	67713	61034.6	0	17532.9	19704.2
30.48_1856.9028n	0	2	#4645,#690	2,3	30.4797	1856.9	9.9266	AVGDKLPECEAVCGKPK	[9] Carbamidomethyl C|[13] Carbamidomethyl C	P00738	Haptoglobin OS=Homo sapiens GN=HP PE=1 SV=1	7.75148	Bc	BPH	1.40375e-08	59.4694	487188	501757	117495	174523	106108	128581	190752	172824	277177	281235	116230	90180.6	158407	160604	155743	170156	189031	305612	177339	180089	1.73224e+06	1.63692e+06	156048	838290	2.01723e+06	2.07453e+06	1.63486e+06	1.93446e+06	628485	550753	531678	273028	168988
19.54_1145.5324n	0	1	#798	2	19.5354	1145.53	9.6049	HYEGSTVPEK		P00738	Haptoglobin OS=Homo sapiens GN=HP PE=1 SV=1	1.89789	BPH	PCa	0.012775	49.1129	369218	399509	298229	333864	465286	411021	214376	233862	478291	450152	1.17162e+06	318678	304833	281309	885808	853661	1.08127e+06	984146	508193	545006	660947	606700	614058	679131	836353	652977	364671	438629	302194	354134	203150	315978	276332
22.24_759.3852n	0	2	#2285,#860	1,2	22.2447	759.385	8.9773	FTDHLK		P00738	Haptoglobin OS=Homo sapiens GN=HP PE=1 SV=1	3.15544	Bc	BPH	0.00019685	52.1446	83879.4	65184.8	79039.5	75467.6	156276	118207	175246	216335	103929	77254.2	51409.6	19388.5	122722	102855	54138.7	64996.6	84512.5	54060.5	124240	88423.7	299002	277924	123353	264112	411089	439358	258966	43339	138190	164092	100882	85256.6	129612
23.22_759.3856n	0	1	#2209	2	23.2161	759.386	8.8564	FTDHLK		P00738	Haptoglobin OS=Homo sapiens GN=HP PE=1 SV=1	3.38814	BPH	Rc	0.0388746	82.6833	40775.1	37203.8	61498.1	55882.7	180211	166562	101364	76843.4	52339.5	52333.1	191861	160625	40691.9	43406.6	241848	253047	436575	378430	63931.5	61029.2	199315	154264	274951	40773.7	66878.5	22824.5	65660.2	164745	32850.3	31275.6	80780.8	55725.6	49172.6
33.30_857.4836n	0	1	#929	2	33.3029	857.484	9.0861	QLVEIEK		P00738	Haptoglobin OS=Homo sapiens GN=HP PE=1 SV=1	13.7927	BPH	Rc	5.44799e-06	89.8783	25941.8	13635	20612.4	14406.9	72950	72584.4	39725.7	49378.3	11822.2	8666.49	335263	304113	29646	22828.6	451862	465148	799838	733013	43914.4	50227.1	40695.8	163980	107088	289485	379884	26547.5	226410	273671	110745	105844	22493	18394.6	25013.7
55.17_2729.3561n	2	2	#993,#1750	5,6	55.1678	2729.36	7.1744	NLFLNHSENATAKDIAPTLTLYVGK		P00738	Haptoglobin OS=Homo sapiens GN=HP PE=1 SV=1	14.9381	BPH	Bc	0.000114275	124.548	219560	220620	322098	330655	1.22931e+07	1.23123e+07	6.44515e+06	6.8051e+06	753281	745358	3.22743e+07	3.19364e+07	4.23607e+06	3.85145e+06	5.49759e+06	5.58247e+06	1.14939e+07	1.10872e+07	4.8283e+06	5.0259e+06	838037	672106	1.13486e+06	530497	1.4417e+06	649265	690724	828815	499089	467837	266572	401552	3.53639e+06
45.57_1043.5513n	0	1	#1089	2	45.5726	1043.55	8.8816	VMPICLPSK	[5] Carbamidomethyl C	P00738	Haptoglobin OS=Homo sapiens GN=HP PE=1 SV=1	1.83067	BPH	Rc	0.218151	58.8713	169490	168788	99797.4	119801	127915	122190	82906.4	90614.2	101382	78823.6	246852	188111	77271.8	60189.6	245697	246099	428576	356175	125566	95799.2	62507.1	56144.1	184083	174544	306225	296629	230765	278673	130970	35579.8	82844.3	70521.4	109221
43.77_919.4953n	0	1	#4611	1	43.7667	919.495	8.9274	GSFPWQAK		P00738	Haptoglobin OS=Homo sapiens GN=HP PE=1 SV=1	1.87007	Bc	Rc	0.505831	65.7306	158122	149413	85015.2	92922.7	110059	121480	122627	114935	83198.8	111423	150209	104906	90104.6	108200	53071.8	51743.5	109518	65840.1	138593	128731	412205	345936	9028.07	107661	189855	193012	101014	176340	137207	131947	72377	61379.7	127163
45.04_919.4633n	0	1	#1207	2	45.0412	919.463	9.1328	GSFPWQAK		P00738	Haptoglobin OS=Homo sapiens GN=HP PE=1 SV=1	2.7755	BPH	Rc	0.000855349	67.7324	312819	287684	140133	134807	420913	405959	202538	206142	121738	121614	470794	413131	112243	117517	483271	484349	916410	793884	189800	154486	324943	252516	421601	394007	561029	559946	471763	517103	228243	191914	156151	151593	146908
42.42_3431.5915n	0	2	#6817,#1376	3,4	42.4153	3431.59	9.4795	AVGDKLPECEADDGCPKPPEIAHGYVEHSVR	[9] Carbamidomethyl C|[15] Carbamidomethyl C	P00738	Haptoglobin OS=Homo sapiens GN=HP PE=1 SV=1	12.1975	Bc	BPH	2.55351e-14	47.8373	641111	573773	641636	484000	285787	268358	386971	395521	612706	564521	213236	175846	197931	251711	259925	267158	183601	181670	295948	288568	4.23172e+06	4.13143e+06	1.34502e+06	1.20602e+06	3.91468e+06	4.21424e+06	3.16648e+06	3.3553e+06	1.39391e+06	1.2856e+06	980561	715564	717694
45.74_3431.6147n	0	1	#3816	5	45.7383	3431.61	8.4724	AVGDKLPECEADDGCPKPPEIAHGYVEHSVR	[9] Carbamidomethyl C|[15] Carbamidomethyl C	P00738	Haptoglobin OS=Homo sapiens GN=HP PE=1 SV=1	4.99916	PCa	Bc	0.335162	171.891	45876.7	47793.2	85769.9	77545.8	1.14212e+06	2.24804e+06	738110	616936	95701	82265.3	50299.9	34348.4	74726.6	56065.7	1.0554e+06	1.52835e+06	55963.7	69798	90618.9	69747	152862	91189	98253.6	42442.4	129877	142007	97798.9	159261	73206.3	49308.2	51510	187879	191293
32.90_1310.5986n	0	1	#35319	1	32.8972	1310.6	9.226	TEGDGVYTLNDK		P00738	Haptoglobin OS=Homo sapiens GN=HP PE=1 SV=1	30.0391	Bc	BPH	0.0283093	251.166	0	0	0	0	1696.25	1248.8	0	0	0	0	100.24	119.287	0	0	658.449	0	158.024	150.475	0	0	1634.28	84.889	4175.16	0	25324.6	1106.02	1917.37	1360.19	0	38.0479	2202.94	424.479	0
32.99_1310.6093n	0	1	#1743	2	32.9944	1310.61	9.226	TEGDGVYTLNDK		P00738	Haptoglobin OS=Homo sapiens GN=HP PE=1 SV=1	2.58972	Bc	Rc	0.000272817	53.3899	351362	188448	136701	171815	457908	471688	208885	221297	141691	119868	402865	391041	144560	144820	449266	465698	510412	492797	136908	144358	326994	432430	333266	315551	671812	739604	505007	547379	356781	333028	263075	224731	201448
33.46_1310.5982n	0	1	#21016	1	33.4572	1310.6	9.1667	TEGDGVYTLNDK		P00738	Haptoglobin OS=Homo sapiens GN=HP PE=1 SV=1	73.2432	Bc	BPH	9.06234e-06	284.189	0	0	0	58.6861	0	65.0875	0	0	2037.58	83.3497	0	0	890.748	572.018	269.896	259.951	0	0	0	0	24376.9	23616.7	9018.16	0	1166.63	31393.2	19420.3	16916.8	12536.9	7499.81	64.0731	808.523	340.347
33.74_1707.8472n	0	1	#1978	3	33.7431	1707.85	9.5029	LRTEGDGVYTLNNEK		P00738	Haptoglobin OS=Homo sapiens GN=HP PE=1 SV=1	2.5678	BPH	Rc	0.00160078	69.2767	321662	121349	244869	402636	1.00073e+06	936298	392252	399093	276620	207191	1.69481e+06	1.23521e+06	302656	291368	1.18885e+06	1.22352e+06	1.23915e+06	1.23828e+06	497498	574368	508444	640983	802361	318727	885317	914983	830727	799153	403415	394436	245308	263271	287044
56.56_2834.3794n	2	2	#2023,#2048	4,5	56.5622	2834.38	6.9652	YVMLPVADQDQCIRHYEGSTVPEK	[12] Carbamidomethyl C	P00738	Haptoglobin OS=Homo sapiens GN=HP PE=1 SV=1	3.75004	BPH	Rc	0.00248526	101.245	725038	1.0368e+06	720559	620020	6.24741e+06	6.05212e+06	3.25645e+06	3.22922e+06	455335	415155	1.34257e+07	1.34984e+07	1.96829e+06	1.74126e+06	3.11645e+06	3.13324e+06	5.56751e+06	5.89623e+06	2.08297e+06	1.98009e+06	1.19366e+06	1.00123e+06	6.95281e+06	6.11226e+06	4.29581e+06	4.00951e+06	5.10497e+06	6.30316e+06	3.05215e+06	2.81206e+06	618961	534568	2.05101e+06
53.30_1794.0021n	0	2	#8440,#2208	2,3	53.302	1794	9.1392	VVLHPNYSQVDIGLIK		P00738	Haptoglobin OS=Homo sapiens GN=HP PE=1 SV=1	5.31652	Bc	Rc	1.80754e-07	82.6601	112775	42377.3	57651.7	36741	82460.9	69831.4	49470.2	73087.8	58882.1	66502.3	134525	170780	52403	55495.1	424353	447964	432425	502852	62528	51313	445119	301274	365990	192978	256370	399879	221518	263545	162819	153615	64621.6	59963.6	42561.5
23.95_808.3724n	0	2	#3292,#2283	1,2	23.9475	808.372	9.2187	DYAEVGR		P00738	Haptoglobin OS=Homo sapiens GN=HP PE=1 SV=1	1.37298	Bc	PCa	0.142989	37.1496	254685	293757	299748	291972	207694	118083	198875	220644	374878	370952	270451	206508	336212	300828	414367	357873	405011	310980	446655	464242	465182	424691	202395	156512	495805	476326	379644	390846	332986	288312	645502	330684	165413
44.14_1849.7365n	0	1	#2504	2	44.144	1849.74	8.4669	VMPICLPSKDYAEVGR	[2] Oxidation M|[5] Carbamidomethyl C	P00738	Haptoglobin OS=Homo sapiens GN=HP PE=1 SV=1	12.9774	Rc	Bc	1.46251e-06	94.2979	236384	280534	233404	228665	17295.6	18526.1	173189	184229	195627	197706	26238	18617.1	42463.4	44567.2	34928	38728.1	10933.6	1607.39	128860	127456	47955.7	41729.3	31334.7	35603.3	20137.2	21850.2	34539.2	22099.8	31733	19656.2	1.10593e+06	1.03055e+06	121655
44.14_1849.7468n	0	1	#10267	3	44.144	1849.75	8.4669	VMPICLPSKDYAEVGR	[2] Oxidation M|[5] Carbamidomethyl C	P00738	Haptoglobin OS=Homo sapiens GN=HP PE=1 SV=1	35.8615	Bc	BPH	0.00129761	214.242	6597.53	8562.64	32585.8	38788.2	528.418	217.615	29067.4	20126.4	1212.84	4453.58	70.7731	23.7022	2305.41	4519.03	56.2762	121.238	3414.26	54.3062	1546.8	1675.73	61806.3	51386.6	31332.3	343495	878.564	1387.57	1104.01	943.926	1252.65	855.478	100251	71560	3744.48
79.30_3873.6683n	0	1	#5907	3	79.2964	3873.67	9.7287	YQEDTCYGDAGSAFAVHDLEEDTWYATGILSFDK	[6] Carbamidomethyl C	P00738	Haptoglobin OS=Homo sapiens GN=HP PE=1 SV=1	16.4876	Bc	PCa	0.000321946	163.415	80959	87067.9	197454	189685	85355.6	105937	63938.3	61236.2	6768.56	2944.55	247370	272161	19092.5	19719.6	353562	491415	46849.4	10206.4	80262.8	21099.8	3.32193e+06	3.69118e+06	1.83177e+06	849509	1.20641e+06	1.47153e+06	1.2054e+06	681848	133356	138320	231567	193661	47244.3
42.30_1344.6371n	0	1	#12205	1	42.3038	1344.64	9.2675	SCAVAEYGVYVK	[2] Carbamidomethyl C	P00738	Haptoglobin OS=Homo sapiens GN=HP PE=1 SV=1	79.3483	Bc	Rc	0.000365792	130.167	278.632	661.832	5150.65	5364.15	0	0	1247.05	1493.33	4889	6338.77	0	0	12367.1	12469.2	3077.09	4203.11	0	3965.6	761.932	499.872	229116	218672	7359.74	9086.78	198689	213895	115077	127749	53186.4	51204	2702.95	2599.51	250.588
17.86_958.5080n	0	1	#18179	3	17.8554	958.508	7.8766	QKVSVNER		P00738	Haptoglobin OS=Homo sapiens GN=HP PE=1 SV=1	2.44877	Bc	Rc	0.000228638	243.878	0	0	35.8504	10824.8	1588.96	1292.4	2536.02	1729.43	436.902	55.1362	2553.42	25.0544	841.209	324.486	1072.73	1145.42	6494.6	4640.48	600.394	580.505	1518.44	1446.73	2658.09	1892.11	2234.68	1481.6	2741.63	2595.43	1706.5	327.623	0	0	695.649
45.21_1212.6111n	1	1	#28508	1	45.2126	1212.61	9.3666	DSPSVWAAVPGK		P07737	Profilin-1 OS=Homo sapiens GN=PFN1 PE=1 SV=2	5.4721	BPH	PCa	0.416143	179.014	447.62	1213.43	247.799	448.594	0	0	0	74.6276	7242.83	3271.67	0	0	11267.2	8583.23	0	0	12944.9	13637	17979.8	6432.86	8798.89	6667.32	0	0	1904.6	657.969	148.733	474.951	387.294	2246.56	679.968	1364.25	1137.05
37.98_1022.5163n	0	1	#643	2	37.9836	1022.52	7.1829	EGVHGGLINK		P07737	Profilin-1 OS=Homo sapiens GN=PFN1 PE=1 SV=2	1.21154	Rc	PCa	0.357122	66.2282	1.06765e+06	1.27262e+06	1.13047e+06	1.26364e+06	881954	830360	1.20811e+06	1.27007e+06	1.16632e+06	1.15047e+06	1.17837e+06	1.07173e+06	1.15974e+06	1.06786e+06	1.1136e+06	1.12467e+06	1.30326e+06	1.22472e+06	1.34756e+06	1.33546e+06	1.02209e+06	912641	2.85676e+06	2.93332e+06	860046	891780	857540	920755	824218	772871	1.52177e+06	1.27923e+06	1.53367e+06
34.41_1165.5243n	0	2	#20111,#775	1,2	34.4117	1165.52	8.6081	LVDTLPQKPR		P11684	Uteroglobin OS=Homo sapiens GN=SCGB1A1 PE=1 SV=1	1.64391	BPH	PCa	0.0376693	53.5989	897763	1.03876e+06	680542	659419	711208	716915	785058	700910	743211	760752	713111	621261	2.09136e+06	2.03198e+06	712231	728487	806604	872392	2.05438e+06	2.01734e+06	1.04407e+06	964378	987556	693392	653709	656745	673268	745311	670642	702924	794707	665872	800544
65.46_1642.8525n	2	2	#2543,#21374	2,3	65.4604	1642.85	9.5655	TFVNITPAEVGVLVGK		P07737	Profilin-1 OS=Homo sapiens GN=PFN1 PE=1 SV=2	4.9904	BPH	Bc	0.00278379	135.067	78936.6	97707.9	112385	226757	117426	145713	82688.6	91361.8	28078.6	149801	378729	258323	113781	107811	243190	232603	1.96385e+06	1.89161e+06	115780	132801	70335.9	111224	186867	159140	60815	46844.9	58176.1	66859.3	154067	175458	105783	76213.3	118382
40.65_1378.6607n	0	1	#3516	2	40.6522	1378.66	9.3892	STGGAPTFNVTVTK		P07737	Profilin-1 OS=Homo sapiens GN=PFN1 PE=1 SV=2	2.4044	BPH	Rc	0.0613848	86.1039	146763	38964.8	83219.6	49337.8	419834	495811	448443	377500	226783	221166	281809	337388	278150	382073	217906	228368	1.15667e+06	1.16462e+06	226524	168883	329627	216988	293874	94365.4	214402	185220	111086	112695	214113	206041	168392	122094	177514
66.31_2058.1066n	1	1	#108	3	66.3119	2058.11	6.356	GIASVLQELNVTVVTSLCR	[18] Carbamidomethyl C	P08246	Neutrophil elastase OS=Homo sapiens GN=ELANE PE=1 SV=1	3.22406	BPH	PCa	0.0200665	99.6021	1.29924e+06	1.60727e+06	1.04194e+06	403795	1.74225e+06	1.80839e+06	3.67781e+06	3.84607e+06	6.98316e+06	8.21062e+06	7.02819e+06	4.44773e+06	1.35529e+07	1.24126e+07	2.15826e+06	2.24589e+06	5.53354e+06	5.00708e+06	2.31623e+07	2.31741e+07	7.36159e+06	5.3442e+06	2.86697e+06	2.63918e+06	7.22219e+06	7.24148e+06	6.21024e+06	7.97476e+06	6.98814e+06	4.26636e+06	900895	997618	3.88965e+06
31.11_947.4753n	1	1	#774	2	31.1083	947.475	8.4963	SNVCTLVR	[4] Carbamidomethyl C	P08246	Neutrophil elastase OS=Homo sapiens GN=ELANE PE=1 SV=1	6.27857	BPH	PCa	0.00238924	99.579	68117.3	53554.4	78453.4	60389.8	96140.5	94053	68373.1	73560.8	85079.2	74601.3	155254	175418	82711.3	57895.6	1.03516e+06	1.08631e+06	960935	903611	134401	131818	81591.5	67088.7	697615	162353	61595.8	64787.8	57121.8	172588	405763	365897	98463.7	83333.7	103164
31.11_947.4689n	0	1	#8331	1	31.1083	947.469	8.4963	SNVCTLVR	[4] Carbamidomethyl C	P08246	Neutrophil elastase OS=Homo sapiens GN=ELANE PE=1 SV=1	2.91694	Bc	PCa	0.133127	116.203	2792.58	4478.9	6437.23	8333.05	10177	6646.98	8303.23	5919.52	21442.5	25828.6	7777.11	6413.56	5802.4	5498.5	63358.5	62205.1	38427.2	41977.9	18374.5	19277.4	14320.6	10714.3	37190.2	2564.92	8480.25	9197.7	9487.25	18187.1	94920.1	87680.8	8004.18	8350.88	12079.4
28.81_1064.5825n	2	2	#21155,#1378	1,2	28.811	1064.58	7.8453	VVLGAHNLSR		P08246	Neutrophil elastase OS=Homo sapiens GN=ELANE PE=1 SV=1	2.23827	Bc	PCa	0.00628077	70.133	47302.3	54277.9	109961	76517.8	56712.5	176626	143195	37113.5	89684.1	83092.4	245096	183871	71872.5	81142.3	128545	135530	208929	184706	99929.9	105976	95402.6	77668.5	173876	186266	112986	94426.4	80178.8	466189	370731	299603	174781	73639	50147.9
29.00_1499.6531n	2	2	#3930,#113	1,2	28.9996	1499.65	7.8727	WCATTANYDRDK	[2] Carbamidomethyl C	P14780	Matrix metalloproteinase-9 OS=Homo sapiens GN=MMP9 PE=1 SV=3	4.25584	PCa	BPH	0.576684	132.077	531674	563959	254057	326684	1.91307e+06	1.16817e+07	8.98176e+06	1.12824e+07	686678	669829	1.28219e+06	1.16508e+06	724600	760663	862134	914650	694014	611835	822847	830509	670908	432500	4.457e+06	343438	1.00714e+06	782564	588051	6.03775e+06	609209	593374	3.1154e+06	693754	1.04327e+06
58.27_1439.7910n	1	1	#1190	2	58.2656	1439.79	9.1219	LGLGADVAQVTGALR		P14780	Matrix metalloproteinase-9 OS=Homo sapiens GN=MMP9 PE=1 SV=3	5.59437	BPH	PCa	0.0261366	144.411	95786.2	107381	193940	103967	46554.8	41017.1	65234.7	59153.2	144354	69655.3	83706	128164	125699	117261	1.88197e+06	1.97679e+06	313504	334675	112829	111619	210899	153811	249610	238777	56054.7	33022.1	60354.2	42198.7	282420	222725	67599.4	59540.1	68377.2
62.80_1151.7298n	0	2	#41638,#1511	1,2	62.8002	1151.73	9.0267	SLGPALLLLQK		P14780	Matrix metalloproteinase-9 OS=Homo sapiens GN=MMP9 PE=1 SV=3	50.9668	BPH	Rc	0.0852663	177.717	3462.48	6730.42	3490.45	1950.45	35252.1	33676.4	13259.1	12865.8	1669.04	2327.88	39371.8	30624.1	9590.29	4069.57	1.82641e+06	1.96958e+06	244671	241566	2403.45	1078.22	1569.92	67135.6	169088	145296	1680.44	3293.59	1253.09	1241.32	5889.67	184950	9930.56	6732.9	1820
51.53_996.5000n	0	1	#1678	2	51.5273	996.5	8.6123	LFGFCPTR	[5] Carbamidomethyl C	P14780	Matrix metalloproteinase-9 OS=Homo sapiens GN=MMP9 PE=1 SV=3	4.74551	BPH	PCa	0.000582699	125.569	36567.2	87259.3	87464.5	49742.7	52314.5	47660	43158.2	38305.8	20742.2	24599	59428.1	97228.7	72292	63601.9	736765	815934	188451	142675	74763.7	63786.2	43936.9	34329.6	30485.2	91285	33130.8	50857.8	45086.8	27234.5	99632.5	38100.9	38341.1	39422.2	43823.4
19.32_1116.4790n	1	1	#1783	2	19.3183	1116.48	9.1217	SYSACTTDGR	[5] Carbamidomethyl C	P14780	Matrix metalloproteinase-9 OS=Homo sapiens GN=MMP9 PE=1 SV=3	2.15061	BPH	Rc	0.270606	75.6129	72525.2	69979.5	355773	124537	130693	95864.9	93499.3	96547.5	124269	149165	162152	88164.3	168793	132622	541470	583811	201204	154692	147280	150998	153942	141843	72610.5	104555	122553	144000	117529	115378	133204	150416	0	87911.9	125840
35.97_1671.7968n	0	1	#6965	2	35.9722	1671.8	7.455	LWCATTSNFDSDKK	[3] Carbamidomethyl C	P14780	Matrix metalloproteinase-9 OS=Homo sapiens GN=MMP9 PE=1 SV=3	1.34675	PCa	Rc	0.371132	50.7774	92743.8	143908	163760	155806	88267.5	82287.8	112033	117096	90003.9	101298	57747	52680.6	164676	166460	83886.5	89343.3	38820.2	49160.7	142848	133752	136448	109939	14981.7	29754.6	62276.1	81572.1	91532.3	119188	148665	126997	85084.6	72966.8	112549
38.60_1671.7932n	0	1	#2648	3	38.5951	1671.79	8.3008	LWCATTSNFDSDKK	[3] Carbamidomethyl C	P14780	Matrix metalloproteinase-9 OS=Homo sapiens GN=MMP9 PE=1 SV=3	10.1094	BPH	Rc	0.00738929	153.65	36234.1	93232.9	107282	233894	35743.4	36932.4	33307.7	41618	49063.8	51414.2	68700.7	59828.3	33517.4	14659.5	1.23036e+06	1.29315e+06	246656	226300	39691.8	42325.2	31100.2	18654.2	193959	44608	24883.9	17297.3	16426.8	43126.3	17319.9	13008.5	29252.3	32568.5	31516.4
32.31_872.3980n	0	1	#3140	2	32.3141	872.398	7.8038	CGVPDLGR	[1] Carbamidomethyl C	P14780	Matrix metalloproteinase-9 OS=Homo sapiens GN=MMP9 PE=1 SV=3	2.41826	BPH	Rc	1.36015e-05	67.0393	58798.8	68576.8	60059.4	54538.7	68354.7	57978.4	62823.2	72692.6	43226	43731.6	79204.1	83155.4	85619.4	76313	293361	309515	134556	134498	85565.7	69889.9	43536.1	61789.3	71196.3	70239.1	67030.9	49667	63313.7	56192.7	41085.2	55571.8	51320.6	52897.4	69029
18.96_1188.4782n	0	1	#3419	2	18.9583	1188.48	9.1756	EYSTCTSEGR	[5] Carbamidomethyl C	P14780	Matrix metalloproteinase-9 OS=Homo sapiens GN=MMP9 PE=1 SV=3	5.42144	BPH	Rc	0.0666653	144.941	16721	17410	50824	14215.4	31904.2	18818	24810.1	26091.9	32917.1	71534.8	27483.2	7052.82	20691.1	42343	437364	428910	63565.1	59717.4	27458.6	44942.8	44664.6	43822.2	6052.11	38496.2	6248.38	25761.4	15393.5	17063.3	60810.2	62059.2	1685.31	22773.1	24929.8
48.62_2072.8541n	0	1	#4174	2	48.6185	2072.85	9.4296	SDGLPWCSTTANYDTDDR	[7] Carbamidomethyl C	P14780	Matrix metalloproteinase-9 OS=Homo sapiens GN=MMP9 PE=1 SV=3	11.3564	BPH	Rc	0.484748	178.546	54692.2	22733.9	59435	66827.5	11807.8	11316.3	11903.3	16980.3	23302.2	15941.1	15409.3	19457.8	21976.9	30488.3	1.18761e+06	1.25916e+06	128136	127815	2882.4	5852.13	72157.3	65545.4	35769.4	33596.5	18322.5	12548.1	8289.7	10441.9	164456	18384.6	17990	20025.7	20754.6
76.74_1679.9002n	0	1	#6123	2	76.7417	1679.9	9.3666	AFALWSAVTPLTFTR		P14780	Matrix metalloproteinase-9 OS=Homo sapiens GN=MMP9 PE=1 SV=3	10.7581	BPH	Rc	7.04017e-05	153.794	7767.16	5864.33	7975.46	9946.11	15661.4	18550.4	9802.56	10243.8	13182.4	14716.1	31051.6	33299.6	28737.8	23933.9	494551	451442	55848	54323.3	19135.1	18403.5	52758.8	44754.9	123160	118361	11040.6	10652.2	13618.1	13095.9	74723.4	79603.9	8546.47	6102.97	3067.71
64.08_2011.9139n	0	1	#7642	3	64.0832	2011.91	8.3525	FGNADGAACHFPFIFEGR	[9] Carbamidomethyl C	P14780	Matrix metalloproteinase-9 OS=Homo sapiens GN=MMP9 PE=1 SV=3	19.1364	BPH	Rc	0.0268492	167.252	26135.7	21336.8	10884.2	46917.9	20322.7	22854.4	20456	19464.9	2724.27	12100.2	29374.9	30097.5	45407.3	36782.6	1.32555e+06	1.34105e+06	206262	191993	5077.22	5301.94	102893	99224	575627	250193	17065.2	17469.8	3846.19	7535.98	75230.8	153981	17833.4	32812.8	32159.8
67.27_2584.1618n	0	1	#11889	2	67.2664	2584.16	9.1077	SELNQVDQVGYVTYDILQCPED	[19] Carbamidomethyl C	P14780	Matrix metalloproteinase-9 OS=Homo sapiens GN=MMP9 PE=1 SV=3	111.578	BPH	Rc	0.0133081	193.276	576.727	205.807	566.038	9648.1	1521.86	2480.44	203.629	111.902	0	0	0	1401.11	34955.2	19862.1	361440	393247	36729.3	43247.6	1308.57	0	12747.8	4347.09	35420.9	31787.6	534.574	1464.41	406.631	745.445	1994.55	66090.8	3939.99	298.345	0
68.59_2584.1622n	0	1	#21765	2	68.5923	2584.16	8.0335	SELNQVDQVGYVTYDILQCPED	[19] Carbamidomethyl C	P14780	Matrix metalloproteinase-9 OS=Homo sapiens GN=MMP9 PE=1 SV=3	23.5792	Bc	Rc	0.686094	215.96	37039.1	11003	2057.17	3724.18	0	96.0768	0	0	0	0	0	0	3908.46	8463.49	4942.5	5099.97	210.089	0	0	441.216	35814.1	727.343	0	0	379.84	190.074	1544.86	261.229	63394.6	582.857	567.173	0	0
77.16_2520.1680n	0	1	#27426	2	77.1648	2520.17	8.4198	ADSTVMGGNSAGELCVFPFTFLGK	[6] Oxidation M|[15] Carbamidomethyl C	P14780	Matrix metalloproteinase-9 OS=Homo sapiens GN=MMP9 PE=1 SV=3	120.985	BPH	Rc	0.562557	194.097	1514.59	946.959	657.362	715.785	661.968	3169.64	1064.61	1346.19	54.2766	69.846	7764.23	0	849.83	252.905	115260	116378	3076.94	4010.05	0	0	9937.03	7091.27	5389.46	2363.65	0	865.981	0	225.423	14163.8	14527.5	246.901	202.654	76.9149
78.94_2504.1812n	0	1	#35880	2	78.9364	2504.18	8.5703	ADSTVMGGNSAGELCVFPFTFLGK	[15] Carbamidomethyl C	P14780	Matrix metalloproteinase-9 OS=Homo sapiens GN=MMP9 PE=1 SV=3	43.639	BPH	Rc	0.42976	230.975	8959.05	33579.9	693.629	83.1657	1724.85	547.06	0	0	0	112.741	0	0	54.297	84.4441	35197.3	47401.6	1838.69	2813.56	0	0	448.204	3688.27	0	0	688.632	3863.42	967.849	5222.85	8823.5	12150.1	757.094	2.90192	90.3523
31.74_1256.5201n	0	1	#51224	1	31.737	1256.52	8.3511	WCATTANYDR	[2] Carbamidomethyl C	P14780	Matrix metalloproteinase-9 OS=Homo sapiens GN=MMP9 PE=1 SV=3	38.8323	Bc	Rc	0.398743	316.228	322.534	710.521	2075.34	91.9831	0	0	0	0	0	0	0	0	0	0	330.379	181.628	0	0	0	0	0	0	0	0	51.4266	0	0	0	2974.34	2771.1	0	0	0
43.82_1422.7048n	1	1	#130	2	43.8183	1422.7	9.4799	STSESTAALGCLVK	[11] Carbamidomethyl C	P01861	Ig gamma-4 chain C region OS=Homo sapiens GN=IGHG4 PE=1 SV=1	2.35103	BPH	Bc	0.00330019	54.7368	1.43292e+06	1.40778e+06	1.4683e+06	1.35987e+06	2.74057e+06	2.43505e+06	2.19099e+06	2.12022e+06	1.49845e+06	1.51548e+06	4.65761e+06	3.68771e+06	2.3686e+06	2.29692e+06	4.35516e+06	4.4945e+06	7.05573e+06	5.9428e+06	1.00798e+06	985739	1.80676e+06	1.65846e+06	820451	795453	1.21152e+06	1.28561e+06	1.50065e+06	1.89639e+06	2.41725e+06	2.28258e+06	1.39953e+06	1.29951e+06	1.40472e+06
43.82_1422.7032n	0	1	#3698	1	43.8183	1422.7	9.4799	STSESTAALGCLVK	[11] Carbamidomethyl C	P01861	Ig gamma-4 chain C region OS=Homo sapiens GN=IGHG4 PE=1 SV=1	1.37806	BPH	PCa	0.490008	61.0899	42686.3	44346.2	134916	126124	164418	145132	98386	111263	59752.7	56007.2	108675	121826	244711	205642	127937	138545	126901	172393	54709.3	53338.9	184833	152707	7539.4	0	102052	105157	118393	160790	228823	212670	71106	71271.2	89981.5
60.01_2543.1587n	1	1	#318	3	60.0142	2543.16	10.0009	GFYPSDIAVEWESNGQPENNYK		P01861	Ig gamma-4 chain C region OS=Homo sapiens GN=IGHG4 PE=1 SV=1	2.00871	BPH	Rc	0.00100463	55.2524	3.12566e+06	3.14081e+06	2.27354e+06	2.25589e+06	7.75363e+06	8.65282e+06	6.08126e+06	6.03352e+06	2.58273e+06	2.48261e+06	1.12727e+07	1.17381e+07	4.34018e+06	4.4055e+06	1.02678e+07	1.04909e+07	7.89304e+06	8.17147e+06	4.01806e+06	3.79855e+06	5.42437e+06	5.38608e+06	6.66651e+06	5.77423e+06	5.26178e+06	5.83595e+06	6.40402e+06	7.07722e+06	6.16719e+06	5.76843e+06	4.02273e+06	2.9714e+06	5.59978e+06
18.80_1663.7634n	0	2	#6644,#1235	2,3	18.804	1663.76	8.9602	TYTCNVDHKPSNTK	[4] Carbamidomethyl C	P01861	Ig gamma-4 chain C region OS=Homo sapiens GN=IGHG4 PE=1 SV=1	3.34317	BPH	Bc	0.0116771	93.2549	122521	135766	94285.4	93334.9	618783	603790	167812	185041	108194	94117.1	365638	329270	334776	325053	409720	419393	646517	605639	111417	109604	73803.3	65095.6	47077.7	48277.5	246849	205970	106958	108580	93324.4	97942.4	3229.36	71799.2	135417
14.86_1663.7414n	0	1	#45017	3	14.8606	1663.74	7.1515	TYTCNVDHKPSNTK	[4] Carbamidomethyl C	P01861	Ig gamma-4 chain C region OS=Homo sapiens GN=IGHG4 PE=1 SV=1	136.194	PCa	Bc	0.00483433	225.909	125.314	29.827	0	0	0.44146	0	53.0713	18.4974	6607.68	14626.2	0	0	29.0027	77.4227	0	0	0	0	2762.51	1978.85	0.727702	2.73782	0	0	5.97922	17.7264	20.6465	42.9105	66.8486	0	66.8461	650.408	3476.52
62.64_1900.9340n	1	1	#2481	2	62.6374	1900.93	8.8019	TTPPVLDSDGSFFLYSR		P01861	Ig gamma-4 chain C region OS=Homo sapiens GN=IGHG4 PE=1 SV=1	2.14556	BPH	Bc	0.000342972	43.0648	337196	365552	293881	379636	779929	811910	433672	429075	444753	608389	645743	563489	884740	873628	703259	708584	1.00425e+06	1.06577e+06	353897	351445	254769	348827	245540	223308	475764	490052	363463	338901	282048	312040	250810	227916	302543
70.75_2942.3517n	0	1	#5935	3	70.7523	2942.35	9.2859	YGPPCPSCPAPEFLGGPSVFLFPPKPK	[5] Carbamidomethyl C|[8] Carbamidomethyl C	P01861	Ig gamma-4 chain C region OS=Homo sapiens GN=IGHG4 PE=1 SV=1	3.44259	BPH	Bc	3.02627e-05	84.2846	207353	229402	245297	79645.2	1.20621e+06	1.08948e+06	330041	379164	350846	391802	625478	580641	863395	579935	562133	589797	580167	795569	661721	707344	264337	110041	81092.8	116982	120700	159109	341562	224596	295394	187714	226261	219078	276206
55.51_3044.3120n	0	1	#9386	3	55.505	3044.31	7.4341	SRWQEGNVFSCSVMHEALHNHYTQK	[11] Carbamidomethyl C	P01861	Ig gamma-4 chain C region OS=Homo sapiens GN=IGHG4 PE=1 SV=1	2.06791	Rc	PCa	0.000601018	37.4657	50289.8	74199.7	56362.5	44945.7	78479.6	93321.1	108621	104038	112655	45791	103073	111708	97528.5	91786.5	97669.8	100332	62724.9	83161.2	157222	108342	140777	117427	37763.8	41647.3	129610	135839	96172	90918.3	88065.7	85309	130988	152435	101291
34.19_823.4874n	0	1	#518	2	34.1889	823.487	9.1529	GLPAPIEK		P01859	Ig gamma-2 chain C region OS=Homo sapiens GN=IGHG2 PE=1 SV=2	2.62955	BPH	PCa	6.09029e-05	64.4295	152600	86231.3	91991.8	116555	449064	434744	378429	419678	141319	151087	1.17684e+06	1.04908e+06	351260	348771	508998	532233	792276	780041	413797	414693	278104	286401	305115	253108	573245	631635	550237	578473	509165	486686	195798	175893	328450
64.32_1792.9553n	2	2	#3346,#697	2,3	64.3231	1792.96	9.367	VVSVLTVVHQDWLNGK		P01859	Ig gamma-2 chain C region OS=Homo sapiens GN=IGHG2 PE=1 SV=2	4.9933	BPH	PCa	4.83409e-06	93.5443	263186	326307	559298	794910	1.09884e+06	1.17491e+06	1.32856e+06	1.42528e+06	372565	341052	4.65839e+06	3.99762e+06	4.52562e+06	4.20433e+06	5.71992e+06	5.57772e+06	3.90848e+06	3.62773e+06	1.1155e+06	1.0378e+06	2.93583e+06	2.32541e+06	1.28943e+06	1.03274e+06	1.09341e+06	988909	1.16937e+06	2.02724e+06	1.8608e+06	2.27907e+06	821032	796241	696524
58.28_1920.8959n	1	1	#1619	2	58.2828	1920.9	8.0389	TTPPMLDSDGSFFLYSK	[5] Oxidation M	P01859	Ig gamma-2 chain C region OS=Homo sapiens GN=IGHG2 PE=1 SV=2	2.1973	PCa	Bc	0.000303934	54.6026	1.01818e+06	1.02473e+06	2.2803e+06	1.8367e+06	606937	568255	1.11691e+06	1.17472e+06	1.78202e+06	1.66777e+06	819750	719384	1.53802e+06	1.75779e+06	1.3228e+06	1.36498e+06	994258	1.07998e+06	1.14607e+06	1.97112e+06	1.03653e+06	902213	172121	143630	422061	376181	558519	537278	965828	836816	856671	733006	728208
63.27_1904.8948n	0	1	#1696	2	63.266	1904.89	8.7255	TTPPMLDSDGSFFLYSK		P01859	Ig gamma-2 chain C region OS=Homo sapiens GN=IGHG2 PE=1 SV=2	1.7535	BPH	PCa	0.181574	58.5895	375986	457034	393093	434473	608718	624027	668292	694601	538123	555000	1.32867e+06	938133	410772	347463	1.12352e+06	1.08419e+06	1.7019e+06	1.7291e+06	331992	384336	328317	493137	315320	228919	419822	443383	765951	908237	899624	1.02273e+06	1.05722e+06	962484	698243
61.16_2907.3904n	1	1	#1713	3	61.1572	2907.39	8.9372	CCVECPPCPAPPVAGPSVFLFPPKPK	[1] Carbamidomethyl C|[2] Carbamidomethyl C|[5] Carbamidomethyl C|[8] Carbamidomethyl C	P01859	Ig gamma-2 chain C region OS=Homo sapiens GN=IGHG2 PE=1 SV=2	1.98802	BPH	Bc	0.00793668	55.9695	833402	745288	836524	843912	1.4337e+06	1.25135e+06	1.45072e+06	1.5957e+06	505102	462519	1.08735e+06	1.12083e+06	1.24984e+06	1.24255e+06	1.16144e+06	1.22329e+06	1.32147e+06	1.91504e+06	543532	512719	1.04813e+06	973413	254481	225190	338840	353781	522361	553557	867016	586550	1.95852e+06	1.90764e+06	825377
64.71_2213.1660n	0	1	#4038	4	64.7117	2213.17	6.9911	VVSVLTVVHQDWLNGKEYK		P01859	Ig gamma-2 chain C region OS=Homo sapiens GN=IGHG2 PE=1 SV=2	3.84113	BPH	Bc	0.0338826	102.051	62619.7	192771	161585	246270	1.67681e+06	1.70786e+06	1.52116e+06	1.61254e+06	119237	170360	1.8189e+06	1.45195e+06	609491	510396	1.19761e+06	1.20224e+06	997940	911064	158285	153137	571715	478776	263649	145063	117508	115358	161355	178583	143608	170311	1.08685e+06	1.16353e+06	488269
63.49_2559.1385n	0	1	#9244	2	63.4889	2559.14	7.0536	GFYPSDISVEWESNGQPENNYK		P01859	Ig gamma-2 chain C region OS=Homo sapiens GN=IGHG2 PE=1 SV=2	3.81634	BPH	PCa	0.917851	133.787	9110.45	25772.2	25158.4	32768.6	42527.7	39570.2	43399.9	40728.8	94176.3	117371	30232.7	12932	619350	560192	11072.7	10990.7	10522.3	9116.73	234814	296683	338890	326050	394.163	251.474	151985	161559	79772.8	144932	142175	231914	10593.3	14207.3	55902
40.46_1073.5486n	3	3	#3602,#142,#2043	1,2,3	40.4637	1073.55	8.4929	IDSLLENDR		P10909	Clusterin OS=Homo sapiens GN=CLU PE=1 SV=1	2.99021	BPH	PCa	1.10286e-06	50.0187	906972	1.08216e+06	798798	985408	2.36469e+06	2.23132e+06	2.04122e+06	2.07288e+06	1.53103e+06	1.47553e+06	9.09409e+06	8.26905e+06	2.74527e+06	2.82139e+06	3.85936e+06	4.08204e+06	5.08029e+06	4.88788e+06	2.77437e+06	2.70469e+06	2.13115e+06	1.87779e+06	2.64797e+06	2.46621e+06	4.48846e+06	4.52806e+06	3.77257e+06	3.75309e+06	3.55423e+06	3.40957e+06	1.10622e+06	999047	1.54566e+06
35.26_1761.8062n	0	1	#46692	1	35.2577	1761.81	9.3979	EILSVDCSTNNPSQAK	[7] Carbamidomethyl C	P10909	Clusterin OS=Homo sapiens GN=CLU PE=1 SV=1	Infinity	Rc	BPH	0.0260029	316.228	1237.64	0	0	0	0	0	0	0	0	0	0	0	0	0	0	0	0	0	0	0	0	0	0	0	653.542	931.55	0	378	0	0	10500.5	8228.87	0
35.31_1761.8174n	1	1	#829	2	35.3091	1761.82	9.3979	EILSVDCSTNNPSQAK	[7] Carbamidomethyl C	P10909	Clusterin OS=Homo sapiens GN=CLU PE=1 SV=1	3.24555	Rc	Bc	4.33261e-06	58.4569	625863	810148	473148	526689	342930	314085	539647	520926	363048	371326	321569	260967	246749	233360	208413	225262	182119	197749	379523	393208	533349	279032	88337.9	55407.8	235981	243967	240914	296152	139215	175173	1.29397e+06	1.16422e+06	608143
49.35_1116.5636n	1	1	#1375	2	49.35	1116.56	8.0714	TLLSNLEEAK		P10909	Clusterin OS=Homo sapiens GN=CLU PE=1 SV=1	1.43211	BPH	Bc	0.000495717	27.4375	297307	262391	298707	325385	377350	379578	496005	496376	280956	217925	663672	704084	401204	398717	449096	469921	514113	487214	413785	408047	342369	324242	337424	291057	388074	346519	358269	384285	287404	368757	342331	320990	330442
22.19_1231.6410n	0	1	#21629	3	22.1932	1231.64	7.7683	TLIEKTNEER		P10909	Clusterin OS=Homo sapiens GN=CLU PE=1 SV=1	254.521	PCa	BPH	0.360853	280.953	4835.85	3626.15	0	449.144	0	0.012852	3.16118	3.75115	1.98217e-05	0	12.881	0.0815025	0	0	0.855503	0	4.67132	16.5493	0	0	0	0	816.803	191.336	0	4.52091	0.183545	0	0.00199246	0.00309151	0	0.300798	14.6858
67.43_1392.7006n	0	1	#2351	2	67.4321	1392.7	8.6107	ASSIIDELFQDR		P10909	Clusterin OS=Homo sapiens GN=CLU PE=1 SV=1	1.51871	PCa	Bc	0.142583	49.4919	198580	268106	345597	271483	374985	377102	353382	372612	647069	718251	436085	410950	343799	317030	145153	158898	207467	204300	339923	322277	207446	121192	249418	178706	338667	382379	416238	444150	156290	91373.8	176237	142412	186698
67.47_1392.6822n	0	1	#39635	1	67.4664	1392.68	8.3956	ASSIIDELFQDR		P10909	Clusterin OS=Homo sapiens GN=CLU PE=1 SV=1	Infinity	Rc	Bc	0.0627751	273.503	0	0	0	0	0	0	87.3408	95.2495	0	0	0	0	0	496.37	0	0	0	0	0	74.42	0	0	0	0	0	0	0	0	0	0	0	0	0
17.32_943.4447n	0	1	#4833	2	17.3238	943.445	6.657	HNSTGCLR	[6] Carbamidomethyl C	P10909	Clusterin OS=Homo sapiens GN=CLU PE=1 SV=1	2.05979	BPH	Bc	0.00948916	50.5967	39557.2	13461.2	20612.8	75187.8	99870.5	96100.4	102123	98003.8	79607.1	126387	166330	192940	101761	77188	111352	118745	136945	55598.3	109287	139908	82594.9	71825.9	86135	72846.7	61954.1	55549.4	46362.5	37326.1	32962.7	39907.2	52244.9	60834	67634.5
42.34_2313.1640n	0	1	#6455	2	42.3381	2313.16	8.7462	VTTVASHTSDSDVPSGVTEVVVK		P10909	Clusterin OS=Homo sapiens GN=CLU PE=1 SV=1	4.4675	Rc	BPH	0.0157451	75.5036	103407	88535	96100.9	80306.3	12876.2	13691	93135.7	105535	88713.6	73274.5	56979.4	38611	38783.4	32431	0	0	10825	15807.7	59738.1	60428	51889.1	51320.4	7785.76	9524.23	54806.5	54437	58985.7	55872.2	5765	4810.78	158709	154434	91164.6
72.28_2967.3754n	0	1	#7176	3	72.2839	2967.38	7.0747	LKELPGVCNETMMALWEECKPCLK	[8] Carbamidomethyl C|[12] Oxidation M|[13] Oxidation M|[19] Carbamidomethyl C|[22] Carbamidomethyl C	P10909	Clusterin OS=Homo sapiens GN=CLU PE=1 SV=1	11.0218	Rc	Bc	0.00032851	138.391	68688	76708.5	268016	190080	71092.9	63882.2	57572.3	67602.1	246068	141343	374879	378652	1.05609e+06	1.12062e+06	319205	242367	79465.7	84784.9	240134	193204	159128	79912.1	14598.9	11897.1	34447.6	53461.6	35067.5	39106.9	38588.2	29780.9	52944.3	60652.3	41349.2
22.72_778.3929n	0	1	#8245	1	22.7189	778.393	8.7008	ALQEYR		P10909	Clusterin OS=Homo sapiens GN=CLU PE=1 SV=1	3.33406	Rc	BPH	0.0624979	155.651	3010.46	20349.3	4176.87	8618.51	509.467	8615.67	19132.8	2424.74	4898.19	5919.9	20961.8	768.517	1512.02	4325.43	798.102	284.54	1051.28	3157.11	26.7742	8530.84	6570.21	6542.21	1633.42	1307.62	12443.5	10.0471	8369.49	3792.56	870.023	240.793	2282.3	13730.9	17452
26.65_1070.5611n	0	1	#17391	1	26.6506	1070.56	7.9311	EIQNAVNGVK		P10909	Clusterin OS=Homo sapiens GN=CLU PE=1 SV=1	4.89562	Rc	BPH	0.00285141	149.049	4061.72	11408.2	1392.9	9673.38	958.807	0	1566.22	11850.4	9837.18	9751.33	0	120.79	3236.57	1975.57	0	0	0	0	7122.96	6722.58	1464.65	1300.16	170.463	0	5646.32	4277.4	12991	9204.41	8462.46	5457.65	4696.59	22497.7	2830.24
62.05_1872.9270n	2	2	#135,#3595	2,3	62.0517	1872.93	8.4456	AGYIIPLQGPGLTTTESR		P10253	Lysosomal alpha-glucosidase OS=Homo sapiens GN=GAA PE=1 SV=4	1.89227	BPH	PCa	4.09979e-05	42.0707	4.4481e+06	4.61725e+06	4.10725e+06	5.0182e+06	4.64498e+06	4.48416e+06	4.75792e+06	5.03421e+06	5.47174e+06	5.30528e+06	1.24569e+07	1.07626e+07	5.11107e+06	4.79616e+06	1.3966e+07	1.48741e+07	8.77305e+06	8.76636e+06	5.60307e+06	5.50957e+06	6.19201e+06	5.64823e+06	4.93684e+06	3.96733e+06	5.4552e+06	5.6999e+06	5.301e+06	5.97415e+06	6.02789e+06	5.91107e+06	4.5945e+06	3.97067e+06	6.93003e+06
20.82_1204.5531n	0	2	#32461,#3426	1,2	20.8157	1204.55	7.843	AITQEQCEAR	[7] Carbamidomethyl C	P10253	Lysosomal alpha-glucosidase OS=Homo sapiens GN=GAA PE=1 SV=4	4.06076	Rc	Bc	0.0287087	179.238	103293	20875.7	10637.7	45101.7	5285.64	7745.92	4393.1	5999.83	12160	12639.5	6097.58	17649.1	8213.09	10031.1	9646.95	11424.1	7315.45	8403.32	11762.2	15802.5	11213.4	8783.5	4120.6	1284.89	10111.9	8580.2	1889.99	3298.79	9861.68	6007.11	161106	9258.62	7780.03
19.90_1204.5573n	0	1	#1839	2	19.8956	1204.56	7.7592	AITQEQCEAR	[7] Carbamidomethyl C	P10253	Lysosomal alpha-glucosidase OS=Homo sapiens GN=GAA PE=1 SV=4	7.29984	Rc	Bc	7.19127e-05	76.078	19149.2	113809	16405.2	12259.3	39311.9	34724.1	68471.9	75452.4	144063	136808	21785.7	15286.9	14782.4	22431.8	44137.2	41128.7	27965	27359.4	64433.3	63209.3	17091.9	14588.8	10837.9	8475.25	10860.2	7040.79	6908.3	17509	17190.6	18482.1	7496.95	149046	59675.4
20.02_1204.5484n	0	1	#20993	1	20.0156	1204.55	7.7592	AITQEQCEAR	[7] Carbamidomethyl C	P10253	Lysosomal alpha-glucosidase OS=Homo sapiens GN=GAA PE=1 SV=4	24.6257	Rc	Bc	0.0016249	192.392	584.99	1034.22	143.633	280.757	41.6162	0	960.998	627.835	13443.2	10397	0	0	0	25.435	125.72	203.029	0	0	1854.23	1758.51	0	0	0	0	0	0	78.4281	58.6886	766.606	907.771	109.121	17463.2	413.268
20.97_851.3439n	1	1	#10144	1	20.9699	851.344	7.7541	FDCAPDK	[3] Carbamidomethyl C	P10253	Lysosomal alpha-glucosidase OS=Homo sapiens GN=GAA PE=1 SV=4	3.38568	PCa	Bc	0.000906831	90.2044	206026	210679	149993	156847	30218	27238.6	41327.1	47007.1	235065	216372	10899.1	34978.3	75901.8	65026.6	24318.2	25569.2	7827.49	5556.72	122149	119743	41457.9	34575.3	1517.91	11331.9	13813.2	16712.7	53332.8	49398.9	79383.9	88580.9	96019	179966	105351
21.00_851.3705n	0	1	#2899	2	20.9987	851.37	7.7541	FDCAPDK	[3] Carbamidomethyl C	P10253	Lysosomal alpha-glucosidase OS=Homo sapiens GN=GAA PE=1 SV=4	1.17272	BPH	Rc	0.976572	75.5239	82321.6	64698.3	48275.5	75455.3	27826.6	26158.2	16096.7	21266.2	51553.1	56434.2	136321	21728.5	40014.2	16319.1	24563.7	24959.3	105288	87821.6	50391	40728	13832.6	12313.9	35972.9	76231.9	116402	108928	37150.3	35223.5	23880	37684.9	38553.5	54971	26807.2
17.26_831.4019n	0	1	#3635	2	17.2552	831.402	7.3044	STFAGHGR		P10253	Lysosomal alpha-glucosidase OS=Homo sapiens GN=GAA PE=1 SV=4	2.69584	BPH	Bc	2.63329e-05	70.3144	16735.2	6644.78	26457.8	11594.1	28575.9	28796.8	37887.1	44369.1	26288.2	84657.4	54543.5	101197	43238.5	40897.7	88854.6	121262	76900.8	33781.9	85767.9	89206	51518.1	46323	32940.5	25182	21316.7	21856.3	16136.9	23750.8	13855.2	20003.6	40497.1	43247.8	25943.1
59.49_2743.2865n	2	2	#32717,#5522	2,3	59.4885	2743.29	6.7656	NHNSLLSLPQEPYSFSEPAQQAMR		P10253	Lysosomal alpha-glucosidase OS=Homo sapiens GN=GAA PE=1 SV=4	5.45833	PCa	Bc	3.15033e-07	70.4063	618618	426046	479057	436154	79145.9	72864.3	211332	211236	134375	107020	67663.6	60677.1	132940	120962	122395	127110	91128.7	90794.7	115914	111861	80146.5	66331.8	17132.6	10114.9	36957.4	34485.7	72388.5	52283.4	83431.2	55280.5	311243	213149	151169
70.23_5613.5420n	0	1	#13012	4	70.2266	5613.54	5.7013	VWPGSTAFPDFTNPTALAWWEDMVAEFHDQVPFDGMWIDMNEPSNFIR		P10253	Lysosomal alpha-glucosidase OS=Homo sapiens GN=GAA PE=1 SV=4	Infinity	PCa	BPH	0.127569	249.427	102.939	0	0	1260.53	0	0	0	0	237667	215997	0	0	0	0	0	0	0	0	0	0	0	0	213.411	1284.09	0	0	0	55.8967	51.7203	0	0	799.503	188.137
83.46_3608.8496n	0	1	#48004	3	83.4622	3608.85	7.0532	AEVTGYFPLGTWYDLQTVPVEALGSLPPPPAAPR		P10253	Lysosomal alpha-glucosidase OS=Homo sapiens GN=GAA PE=1 SV=4	74.5038	Rc	Bc	0.0118698	209.623	128.541	245.045	2611.38	2130.53	0	70.7135	540.448	389.06	9570.65	10137.1	0	0	1978.84	1573.29	0	0	0	0	93.6963	38.7848	0	263.594	136.238	0	0	45.7441	0	0	0	0	0	0	51.4421
31.74_1229.6542n	0	1	#57899	1	31.737	1229.65	7.101	VTSEGAGLQLQK		P10253	Lysosomal alpha-glucosidase OS=Homo sapiens GN=GAA PE=1 SV=4	403.066	Rc	BPH	0.000718392	287.829	16.6723	25.0071	247.203	1.93048	0	0	32.1624	29.993	90.8492	0	0	0	0	0	0	0	0	11.9697	0.896309	0.188685	0	0	0	0	22.6479	20.1902	0	5.9578	54.3439	128.985	47.5126	58.8791	69.7686
44.34_1707.7531n	0	1	#590	2	44.344	1707.75	8.7691	NWGLSVYADKPETTK		P02763	Alpha-1-acid glycoprotein 1 OS=Homo sapiens GN=ORM1 PE=1 SV=1	11.218	PCa	Bc	0.00339368	243.634	361998	358478	377096	471136	88277.7	84911.3	187860	180777	321505	9.29841e+06	125404	51623.5	210478	198010	109714	118650	52844.6	41868	210216	211901	244089	192613	21129.4	54031.1	66860.6	84625.4	118147	70542.7	119965	73682.5	214239	314554	244144
39.84_1111.5411n	2	2	#4738,#1138	1,2	39.8351	1111.54	9.2539	SDVVYTDWK		P02763	Alpha-1-acid glycoprotein 1 OS=Homo sapiens GN=ORM1 PE=1 SV=1	2.21263	PCa	Rc	0.146699	127.134	372178	1.39759e+06	311319	3.89802e+06	627400	605137	394866	395936	383245	348015	554846	546406	512419	415916	462455	529126	584587	612890	414497	406042	406427	346959	839844	885128	590780	622631	610737	581262	536580	486346	204023	209621	368670
41.39_1111.5210n	2	2	#2952,#331	1,2	41.3924	1111.52	9.2981	SDVVYTDWK		P02763	Alpha-1-acid glycoprotein 1 OS=Homo sapiens GN=ORM1 PE=1 SV=1	2.4684	PCa	Bc	0.184347	95.899	1.07974e+06	88788.2	3.744e+06	185506	832836	764307	1.03865e+06	1.09228e+06	832617	853382	1.03302e+06	902887	530838	666270	829469	824977	868298	830791	660775	633344	640085	555937	326987	246523	322431	311343	501636	482180	448386	423177	1.1473e+06	953530	2.57919e+06
19.05_1017.4883n	0	2	#8768,#348	1,2	19.0526	1017.49	8.6334	DKCEPLEK	[3] Carbamidomethyl C	P02763	Alpha-1-acid glycoprotein 1 OS=Homo sapiens GN=ORM1 PE=1 SV=1	2.24172	PCa	Bc	0.00425724	79.4119	306082	451016	592676	1.38629e+06	629759	505552	888035	902974	443187	1.0174e+06	363739	254341	538760	493534	771813	805379	682372	585397	556885	570685	590083	537123	158807	227040	184270	218601	245861	292283	369366	354021	311322	861262	1.99015e+06
19.28_1017.5309n	0	1	#1604	3	19.284	1017.53	8.1149	DKCEPLEK	[3] Carbamidomethyl C	P02763	Alpha-1-acid glycoprotein 1 OS=Homo sapiens GN=ORM1 PE=1 SV=1	5.29641	BPH	Bc	0.00105062	120.235	8882.23	10638.8	12810.6	260675	43500.9	39322.5	70377.8	72751.3	13304.6	102035	65524	13210.9	78637.7	69698.6	105867	101917	131059	101090	54504	56470.6	25140.1	21222.9	14586.1	12504.9	16299.7	11015.9	9784.37	10859.2	11844.5	13630.2	8856.64	24932.1	71356.1
40.76_1239.6152n	2	2	#12507,#969	1,3	40.7636	1239.62	6.2814	SDVVYTDWKK		P02763	Alpha-1-acid glycoprotein 1 OS=Homo sapiens GN=ORM1 PE=1 SV=1	3.88119	BPH	PCa	1.84778e-05	69.8439	238423	224486	167541	195251	185558	169993	219579	225998	264653	246725	502953	460668	959603	917807	339015	337027	736479	686171	1.75288e+06	1.60618e+06	635878	536757	509314	459415	988007	918155	707672	474693	668622	661395	157375	130725	253237
35.86_1239.6061n	0	1	#2557	2	35.8579	1239.61	8.0558	SDVVYTDWKK		P02763	Alpha-1-acid glycoprotein 1 OS=Homo sapiens GN=ORM1 PE=1 SV=1	1.36957	Rc	Bc	0.728743	62.3388	54975.7	315388	76347.8	88509.9	140527	116757	169511	174881	126758	109628	92299.3	93624.4	147385	128082	116828	120290	117471	116091	180825	176655	258110	171776	104431	77744.4	75032.7	75898.3	93065.8	107627	66310.4	128169	150131	184350	342331
54.69_1751.9469n	0	1	#3190	3	54.6877	1751.95	8.7906	YVGGQEHFAHLLILR		P02763	Alpha-1-acid glycoprotein 1 OS=Homo sapiens GN=ORM1 PE=1 SV=1	4.918	Bc	Rc	0.000494055	120.073	54342.1	549532	765774	997880	105349	152817	107715	82023.9	45736.3	47833.3	94345.7	85836.4	66804.9	54222.9	170331	196751	113226	131335	69221.5	53384.7	117071	1.32061e+06	299259	203343	196742	204824	385678	411719	384130	384915	109245	76005.4	81256.1
54.69_1751.9495n	0	1	#4940	4	54.6877	1751.95	8.8666	YVGGQEHFAHLLILR		P02763	Alpha-1-acid glycoprotein 1 OS=Homo sapiens GN=ORM1 PE=1 SV=1	5.60262	PCa	BPH	0.00170903	125.599	220106	212378	583521	505577	19652	19159.5	29108.8	31772.6	37497.2	35939.1	23584.9	20436.5	41391.5	37870	21101.7	20620.5	22159.6	22407	49377.5	43536	50541.1	325445	84402.4	68187.8	67317.2	98403.8	152676	172870	124455	139093	56960.3	29954.7	36734.5
58.93_1751.9548n	0	1	#2574	3	58.9285	1751.95	8.4266	YVGGQEHFAHLLILR		P02763	Alpha-1-acid glycoprotein 1 OS=Homo sapiens GN=ORM1 PE=1 SV=1	2.80325	BPH	Bc	0.0724266	91.2796	113796	81948.8	789570	666086	344949	492692	569773	454445	98574.1	65008.3	102853	177919	607591	678690	1.1095e+06	1.30467e+06	347245	480503	215451	170701	199920	108133	386390	275618	36455.4	63541.2	49277.1	62777.5	343978	327160	298033	172958	784566
65.29_1159.5788n	0	1	#2986	2	65.2889	1159.58	8.6693	WFYIASAFR		P02763	Alpha-1-acid glycoprotein 1 OS=Homo sapiens GN=ORM1 PE=1 SV=1	2.08352	BPH	Bc	0.0492446	161.162	39376.6	46028.6	965354	220158	94723.1	92927.8	88753.4	96990.3	46529.8	61509	171901	144619	511302	472003	505932	523794	110575	103234	165350	158192	117303	116144	135451	104904	91139.2	89714.7	169555	192019	183834	175925	68545.4	209778	249310
65.46_1741.7787n	0	1	#40270	1	65.4603	1741.78	9.2465	EQLGEFYEALDCLR	[12] Carbamidomethyl C	P02763	Alpha-1-acid glycoprotein 1 OS=Homo sapiens GN=ORM1 PE=1 SV=1	Infinity	PCa	Rc	0.580847	316.228	0	0	67160.2	0	0	0	0	0	0	0	0	0	0	0	0	0	0	0	1202.92	261.957	0	19486.7	0	0	0	0	0	0	0	2176.43	0	0	0
66.50_1741.7763n	0	1	#43502	1	66.5005	1741.78	9.4115	EQLGEFYEALDCLR	[12] Carbamidomethyl C	P02763	Alpha-1-acid glycoprotein 1 OS=Homo sapiens GN=ORM1 PE=1 SV=1	Infinity	Bc	Rc	0.220145	316.228	0	0	0	0	0	0	0	0	74.9401	0	0	0	10465.2	10114	0	0	0	0	0	0	23114.9	904.713	0	0	0	0	775.789	0	0	0	0	0	0
43.31_1327.6366n	1	1	#620	2	43.3096	1327.64	6.3683	SPQGLGAFTPVVR		Q13332	Receptor-type tyrosine-protein phosphatase S OS=Homo sapiens GN=PTPRS PE=1 SV=3	1.4854	Bc	PCa	0.213722	88.588	2.72317e+06	2.74804e+06	1.06681e+06	1.08081e+06	1.68541e+06	1.69025e+06	1.58184e+06	1.62315e+06	1.43342e+06	1.5198e+06	2.15487e+06	2.09612e+06	2.50804e+06	2.37221e+06	1.6216e+06	1.72964e+06	2.45342e+06	2.26009e+06	3.35017e+06	3.37031e+06	1.66106e+06	1.49316e+06	7.03617e+06	6.53177e+06	1.85467e+06	2.07849e+06	1.27903e+06	1.30396e+06	1.13417e+06	1.10613e+06	986883	1.66955e+06	1.30358e+06
24.59_942.4065n	1	1	#163	2	24.5932	942.407	8.5071	YPNCAYR	[4] Carbamidomethyl C	P07998	Ribonuclease pancreatic OS=Homo sapiens GN=RNASE1 PE=1 SV=4	2.68647	Rc	Bc	0.000153441	46.9499	1.13618e+06	1.1145e+06	760245	783496	561488	383804	907417	1.01554e+06	1.43719e+06	1.41555e+06	746176	558608	589995	563995	835531	699661	758556	594091	963997	988648	355964	289990	393622	340401	490364	458547	316754	257302	349127	380104	186792	1.01789e+06	254201
56.55_2786.3624n	2	2	#28100,#1465	2,4	56.5451	2786.36	8.4829	CKPVNTFVHEPLVDVQNVCFQEK	[1] Carbamidomethyl C|[19] Carbamidomethyl C	P07998	Ribonuclease pancreatic OS=Homo sapiens GN=RNASE1 PE=1 SV=4	5.15047	Rc	Bc	1.83187e-14	44.7907	2.26583e+06	2.57992e+06	1.60588e+06	1.78933e+06	2.08129e+06	2.00015e+06	3.50882e+06	3.67577e+06	4.39335e+06	2.86597e+06	5.26409e+06	4.24852e+06	1.97964e+06	1.79301e+06	1.68524e+06	1.72152e+06	2.10277e+06	2.12721e+06	3.30666e+06	3.2358e+06	961838	851710	603661	488716	538792	487530	892746	550693	643681	693326	3.2217e+06	3.67734e+06	3.20478e+06
32.58_2434.9291n	2	2	#20321,#5596	2,3	32.5801	2434.93	8.2448	QHMDSDSSPSSSSTYCNQMMR	[16] Carbamidomethyl C	P07998	Ribonuclease pancreatic OS=Homo sapiens GN=RNASE1 PE=1 SV=4	26.1367	Rc	Bc	8.23222e-09	92.3664	24436.3	17135.4	7591.49	10337.7	15474	15543.6	27184.9	30890.7	11927.1	20518.9	4599.82	8639.11	13088.7	7058.29	10735.7	10151.8	11843.8	9412.84	15991.7	12652.5	7577.94	6711.45	2314.77	4498.33	9610.61	5976.86	10280.8	6510.14	6646.49	4641.13	485706	350430	231254
21.05_2882.1324n	0	1	#16654	2	21.0501	2882.13	6.428	FQRQHMDSDSSPSSSSTYCNQMMR	[19] Carbamidomethyl C|[22] Oxidation M	P07998	Ribonuclease pancreatic OS=Homo sapiens GN=RNASE1 PE=1 SV=4	201.538	Rc	BPH	7.1605e-05	269.016	7426.1	8149.89	2792.72	3025.81	1509.11	1393.87	0	0	4247.43	3161.35	0	0	0	0	0	0	0	0	426.628	311.558	60.2986	0	0	0	0	6490.32	0	83.0283	594.439	299.892	302.917	18771.3	3392.59
31.66_893.4449n	2	2	#781,#172	1,2	31.6598	893.445	7.4212	EGTYSLPK		P17900	Ganglioside GM2 activator OS=Homo sapiens GN=GM2A PE=1 SV=4	2.09958	BPH	PCa	0.0348926	58.2533	947232	966229	948613	931632	609005	558762	677530	686806	1.35609e+06	1.36551e+06	1.0955e+06	983019	2.68475e+06	2.44197e+06	891124	940556	1.45099e+06	1.33811e+06	3.84861e+06	3.32117e+06	1.6606e+06	1.44082e+06	436526	882109	1.86176e+06	1.76711e+06	1.5325e+06	1.68651e+06	1.44105e+06	1.33289e+06	617458	600730	986569
30.15_1005.5246n	1	1	#1753	2	30.154	1005.52	8.7206	IESVLSSSGK		P17900	Ganglioside GM2 activator OS=Homo sapiens GN=GM2A PE=1 SV=4	1.46008	BPH	Bc	0.20043	65.741	128985	129841	43583	230403	163211	192671	96578.7	95578.7	160780	148115	98645.3	108664	107180	113144	218807	217395	281840	268592	81034.9	102956	87025.4	81888.3	86294.6	82462.3	92559.9	92266.7	100314	313287	84016.1	74521.3	58360.2	83742.9	146546
79.67_2322.1498n	1	1	#4208	2	79.6679	2322.15	9.3637	SEFVVPDLELPSWLTTGNYR		P17900	Ganglioside GM2 activator OS=Homo sapiens GN=GM2A PE=1 SV=4	2.52467	PCa	Bc	0.208102	73.4629	310890	324862	358149	19497.5	109812	112679	39158.5	55031.8	241796	217245	66017.8	44164.5	296848	296061	238604	253203	133455	136213	26787.2	23051	140251	102232	98010.4	76084.2	25170.8	30021.2	93777.1	79208.5	28879.2	35019.4	66394.3	49499.2	231845
25.41_1304.7790n	0	1	#14180	2	25.4105	1304.78	8.8093	LKQVLLHQQAK		P02788	Lactotransferrin OS=Homo sapiens GN=LTF PE=1 SV=6	344.796	PCa	BPH	0.100159	204.314	35344.9	39014.4	201.216	1728.8	4.93528	0	0	0	29.8979	45.5221	0	20.9395	63.8207	20.1426	24.4194	2.54596	23.7481	0	45.9236	19.9525	61.6297	47.7272	956.253	3411.99	217.29	145.128	85.7524	18.899	405.752	42.1262	263.648	10.3326	65.4747
61.23_2158.1316n	2	2	#1889,#473	2,3	61.2258	2158.13	7.6775	TTYEKYLGPQYVAGITNLK		P02788	Lactotransferrin OS=Homo sapiens GN=LTF PE=1 SV=6	1.83395	PCa	Rc	0.0329312	46.3133	1.27362e+06	961110	2.49412e+06	2.35e+06	1.55642e+06	1.3325e+06	1.78676e+06	1.8707e+06	1.06256e+06	678401	1.56615e+06	1.58406e+06	1.0848e+06	890719	1.59602e+06	1.65469e+06	1.78227e+06	1.80534e+06	516270	498111	802746	822046	641683	697578	1.87599e+06	1.83641e+06	1.55454e+06	1.50201e+06	2.62906e+06	1.5847e+06	759212	710995	1.10213e+06
62.08_2158.1233n	2	2	#1726,#289	2,3	62.0774	2158.12	6.4031	TTYEKYLGPQYVAGITNLK		P02788	Lactotransferrin OS=Homo sapiens GN=LTF PE=1 SV=6	3.45095	BPH	PCa	0.000896428	65.2221	257459	502161	308592	668516	1.83879e+06	1.76306e+06	1.5254e+06	1.6584e+06	1.29084e+06	1.09285e+06	7.72287e+06	6.55973e+06	1.64962e+06	1.65059e+06	3.94935e+06	4.0485e+06	4.75722e+06	4.354e+06	1.46815e+06	1.47624e+06	2.43425e+06	1.9589e+06	4.30674e+06	3.44803e+06	1.54484e+06	1.54769e+06	976742	1.09457e+06	275954	1.14314e+06	389903	371086	635175
42.02_1019.5021n	0	2	#3386,#398	1,2	42.021	1019.5	9.679	DGAGDVAFIR		P02788	Lactotransferrin OS=Homo sapiens GN=LTF PE=1 SV=6	4.84273	BPH	Rc	0.0555578	129.562	309493	323900	97784.4	43999.5	189769	174516	117557	157248	124721	137527	161935	137512	137395	81186.3	2.40053e+06	2.50474e+06	786724	763191	158631	162718	130791	155779	217698	214380	110126	106324	113832	101558	521327	461187	221378	195520	181218
42.56_1019.5035n	0	1	#1535	2	42.561	1019.5	9.679	DGAGDVAFIR		P02788	Lactotransferrin OS=Homo sapiens GN=LTF PE=1 SV=6	3.30567	PCa	Rc	0.408678	157.123	1.05849e+06	1.03916e+06	89121.8	64559.2	125905	68154.1	51301.1	58108.9	40911	42422.5	101157	183682	44903.5	42793.4	213875	221748	155788	173582	61307.8	51763.8	24715	62414.7	342133	330675	26722.3	38220.4	36152.6	39716.5	58198.8	69003.3	41466.4	74281.5	149877
40.67_1284.5862n	0	2	#19096,#460	1,2	40.6694	1284.59	9.5744	FFSASCVPGADK	[6] Carbamidomethyl C	P02788	Lactotransferrin OS=Homo sapiens GN=LTF PE=1 SV=6	3.60217	BPH	PCa	0.00196998	98.9227	803320	111473	275768	159439	615751	600489	542766	539675	296271	329478	802108	774061	610536	671459	4.2002e+06	4.45826e+06	1.54194e+06	1.50981e+06	448838	380007	559821	466259	651106	387657	483500	444905	535234	493954	1.27185e+06	1.19281e+06	593447	354140	574598
51.12_1578.7441n	0	2	#19992,#804	1,2	51.1159	1578.74	9.7008	NLLFNDNTECLAR	[10] Carbamidomethyl C	P02788	Lactotransferrin OS=Homo sapiens GN=LTF PE=1 SV=6	3.65248	PCa	Bc	0.00530389	128.215	2.89655e+06	2.99477e+06	570305	619528	239111	174376	338298	322253	368831	342062	100386	231479	185695	199483	156726	246627	1.44184e+06	163384	164427	225530	91470.5	74061.1	207874	622965	83368.6	58051.5	153946	121290	890914	123475	469673	404142	530252
51.42_1578.7578n	1	1	#514	2	51.4244	1578.76	9.7242	NLLFNDNTECLAR	[10] Carbamidomethyl C	P02788	Lactotransferrin OS=Homo sapiens GN=LTF PE=1 SV=6	2.76659	BPH	Rc	0.0128854	93.3684	847157	950505	617979	664239	690882	698900	544491	578910	470815	476168	904132	689706	611288	586626	4.23707e+06	4.73939e+06	1.45677e+06	2.6073e+06	665228	595980	979236	927654	1.29707e+06	897066	492047	583798	553696	479775	890592	1.58021e+06	763321	712558	547134
17.12_948.4420n	0	1	#543	2	17.1238	948.442	9.5259	LCAGTGENK	[2] Carbamidomethyl C	P02788	Lactotransferrin OS=Homo sapiens GN=LTF PE=1 SV=6	7.12986	BPH	Bc	0.0071893	155.875	56829.4	31168.9	67550.5	127881	78487.7	86246.6	178074	181843	111469	260577	217154	321101	97968	69829.6	2.51476e+06	2.41115e+06	144494	75137.2	190580	196725	131227	115059	111926	85022.8	82773.8	80927.5	68690.1	75683.2	57424.5	66303.6	156903	208762	148933
62.60_1334.6796n	0	1	#660	2	62.6031	1334.68	10.1452	LADFALLCLDGK	[8] Carbamidomethyl C	P02788	Lactotransferrin OS=Homo sapiens GN=LTF PE=1 SV=6	4.16489	PCa	Rc	0.180841	184.659	390837	2.11828e+06	128616	205371	93712.1	85282.4	140539	111384	30964.8	115725	150301	111680	99558.8	47457.7	88431.2	100202	242759	106075	139188	172155	49294.4	138593	59562.9	53675.3	90038.7	187668	43457	51796.7	738101	100929	35500.3	27681.3	80349.4
43.80_1392.6703n	0	2	#20113,#672	1,2	43.8011	1392.67	9.4739	CLAENAGDVAFVK	[1] Carbamidomethyl C	P02788	Lactotransferrin OS=Homo sapiens GN=LTF PE=1 SV=6	3.98042	BPH	Rc	0.00407813	93.9394	1.221e+06	1.11651e+06	372212	237554	291710	254800	284238	214796	228913	197744	460507	423649	215786	365742	2.35479e+06	2.51959e+06	1.14683e+06	983506	316396	346927	743326	723290	401148	543335	306495	304675	181285	341981	735520	715346	264655	223092	193630
49.09_1194.6000n	0	1	#17065	1	49.0928	1194.6	9.0225	FQLFGSPSGQK		P02788	Lactotransferrin OS=Homo sapiens GN=LTF PE=1 SV=6	11.0011	BPH	Rc	0.458714	262.794	161.958	0	458.979	63264	168.705	357.372	5060.17	3256.84	908.137	3143.38	149.842	99.086	368.119	3217.64	96885.6	97024.7	9106.04	8803.63	3007.14	715.768	2196.32	946.402	2258.1	991.328	177.232	200.464	1460.43	1424.52	61085.3	1344.08	9719.2	229.697	524.969
49.11_1194.6046n	0	1	#756	2	49.11	1194.6	9.2286	FQLFGSPSGQK		P02788	Lactotransferrin OS=Homo sapiens GN=LTF PE=1 SV=6	3.48536	BPH	Bc	0.00348237	111.375	950385	939377	290771	327971	416373	351702	402274	416321	335165	327710	525556	494123	522048	461475	4.79731e+06	5.0652e+06	1.5589e+06	1.52912e+06	584373	604811	432791	398270	731755	705613	231477	253909	266471	292736	1.04186e+06	276749	674079	484213	337993
53.13_1389.7032n	0	1	#807	2	53.1277	1389.7	9.7893	GGSFQLNELQGLK		P02788	Lactotransferrin OS=Homo sapiens GN=LTF PE=1 SV=6	1.87967	BPH	Rc	0.0098686	64.1002	1.60198e+06	1.58116e+06	1.05343e+06	1.06037e+06	1.15362e+06	1.08988e+06	884791	915491	857378	855618	1.1156e+06	1.04799e+06	1.10401e+06	1.09495e+06	3.70755e+06	3.85883e+06	1.80508e+06	1.69283e+06	989106	982579	1.01526e+06	955332	1.32346e+06	1.30138e+06	941473	991600	1.07323e+06	1.08927e+06	1.6095e+06	1.61515e+06	884117	828890	926806
53.16_1389.7224n	0	1	#32150	1	53.1619	1389.72	9.7893	GGSFQLNELQGLK		P02788	Lactotransferrin OS=Homo sapiens GN=LTF PE=1 SV=6	4.1811	BPH	Rc	0.577559	210.82	6234.95	7303.36	0	5094.41	0	0	0	0	174.596	381.799	0	0	0	0	10770.3	9569.14	0	0	79.0853	93.8619	0	0	0	0	0	0	0	0	9759.82	9823.49	1817.84	1178.79	0
[truncated: 978 more rows]
[truncated: 7 more columns]
